# Supplementary material for: In Silico Exploration of Staphylococcal Cassette Chromosome mec (SCCmec) Evolution Based on Phylogenetic Relationship of ccrAB/C
Source: Microorganisms. 2025 Jan 13;13(1):153. doi: 10.3390/microorganisms13010153 (PMC11767417; doi:10.3390/microorganisms13010153)
Supplement: Supplementary file 1 [file microorganisms-13-00153-s001.zip]

Archive with 4 entries (4 files):
- microorganisms-3393230-supplementary/supplementary Data S1.xlsx
- microorganisms-3393230-supplementary/Supplementary Data S2.pdf
- microorganisms-3393230-supplementary/Supplementary Data S3.pdf
- microorganisms-3393230-supplementary/Supplementary Data S4.pdf
