# Supplementary material for: In Silico Exploration of Staphylococcal Cassette Chromosome mec (SCCmec) Evolution Based on Phylogenetic Relationship of ccrAB/C
Source: Microorganisms. 2025 Jan 13;13(1):153. doi: 10.3390/microorganisms13010153 (PMC11767417; doi:10.3390/microorganisms13010153)
Supplement: Supplementary file 1 [file microorganisms-13-00153-s001.zip › microorganisms-3393230-supplementary/supplementary Data S1.xlsx]

## Sheet: Sheet1
16S rRNA sequneces of 33 staphylococci species
species	16S rRNA sequence
S. lugdunensis strain FDAARGOS_143	GATGAACGCTGGCGGCGTGCCTAATACATGCAAGTCGAGCGAACAGATAAGGAGCTTGCTCCTTTGACGTTAGCGGCGGACGGGTGAGTAACACGTGGGTAACCTACCTATAAGACTGGGACAACTTCGGGAAACCGGAGCTAATACCGGATAATATGTTGAACCGCATGGTTCAATAGTGAAAGATGGTTTTGCTATCACTTATAGATGGACCCGCGCCGTATTAGCTAGTTGGTGAGGTAACGGCTCACCAAGGCAACGATACGTAGCCGACCTGAGAGGGTGATCGGCCACACTGGAACTGAGACACGGTCCAGACTCCTACGGGAGGCAGCAGTAGGGAATCTTCCGCAATGGGCGAAAGCCTGACGGAGCAACGCCGCGTGAGTGATGAAGGTC…	/
S. schleiferi TSCC54	GATGAACGCTGGCGGCGTGCCTAATACATGCAAGTCGAGCGAACGGACAAGGAGCTTGCTCCTTTGAAGTTAGCGGCGGACGGGTGAGTAACACGTGGGTAACCTACCTATAAGACTGGAATAACTCCGGGAAACCGGGGCTAATGCCGGATAACATGTTGAACCGCATGGTTCAACAGTGAAAGACGGTCTTGCTGTCACTTATAGATGGACCCGCGCCGTATTAGCTAGTTGGTGGGGTAACGGCCTACCAAGGCGACGATACGTAGCCGACCTGAGAGGGTGATCGGCCACACTGGAACTGAGACACGGTCCAGACTCCTACGGGAGGCAGCAGTAGGGAATCTTCCGCAATGGGCGAAAGCCTGACGGAGCAACGCCGCGTGAGTGATGAAGGTC…	/
S. agnetis 908	CATGCAAGTCGAGCGAACTGACGAGGAGCTTGCTCCTTTGACGTTAGCGGCGGACGGGTGAGTAACACGTGGGTAACCTACCTATAAGACTGGAATAACTCCGGGAAACCGGGGCTAATGCCGGATAACATGTTGAACCGCATGGTTCAACAGTGAAAGACGGTCTTGCTGTCACTTATAGATGGACCCGCGCCGTATTAGCTAGTTGGTAAGGTAACGGCTTACCAAGGCGACGATACGTAGCCGACCTGAGAGGGTGATCGGCCACACTGGAACTGAGACACGGTCCAGACTCCTACGGGAGGCAGCAGTAGGGAATCTTCCGCAATGGGCGAAAGCCTGACGGAGCAACGCCGCGTGAGTGATGAAGGTCTTCGGATCGTAAAGCTCTGTTGTTAG…	/
S. condimenti DSM 11674	GATGAACGCTGGCGGCGTGCCTAATACATGCAAGTCGAGCGAACAGACGAGGAGCTTGCTCCTCTGACGTTAGCGGCGGACGGGTGAGTAACACGTGGGTAACCTACCTATAAGACTGGAATAACTCCGGGAAACCGGGGCTAATGCCGGATAATATGCAGAACCGCATGGTTCTGCAATGAAAGACGGTTTTGCTGTCACTTATAGATGGACCCGCGCCGTATTAGCTAGTTGGTAAGGTAACGGCTTACCAAGGCAACGATACGTAGCCGACCTGAGAGGGTGATCGGCCACACTGGAACTGAGACACGGTCCAGACTCCTACGGGAGGCAGCAGTAGGGAATCTTCCGCAATGGGCGAAAGCCTGACGGAGCAACGCCGCGTGAGTGATGAAGGTC…	/
S. pasteuri FDAARGOS_1152	CAAGTCGAGCGAACAGATAAGGAGCTTGCTCCTTTGACGTTAGCGGCGGACGGGTGAGTAACACGTGGATAACCTACCTATAAGACTGGGATAACTTCGGGAAACCGGAGCTAATACCGGATAAGATTTTGAACCGCATGGTTCAATAGTGAAAGACGGCCTTGCTGTCACTTATAGATGGATCCGCGCCGTATTAGCTAGTTGGTAAGGTAACGGCTTACCAAGGCAACGATACGTAGCCGACCTGAGAGGGTGATCGGCCACACTGGAACTGAGACACGGTCCAGACTCCTACGGGAGGCAGCAGTAGGGAATCTTCCGCAATGGGCGAAAGCCTGACGGAGCAACGCCGCGTGAGTGATGAAGGTCTTCGGATCGTAAAACTCTGTTATCAGGGAA…	/
S. saccharolyticus 13T0028	GGCGTGCCTAATACATGCAAGTCGAGCGAACAGACGAGGAGCTTGCTCCTCTGACGTTAGCGGCGGACGGGTGAGTAACACGTGGATAACCTACCTATAAGACTGGGATAACTTCGGGAAACCGGAGCTAATACCAGATAACATGTTGAACCGCATGGTTCAACAGTGAAAGACGGTCTTGCTGTCACTTATAGATGGATCCGCGCCGCATTAGCTAGTTGGTAAGGTAACGGCTTACCAAGGCAACGATGCGTAGCCGACCTGAGAGGGTGATCGGCCACACTGGAACTGAGACACGGTCCAGACTCCTACGGGAGGCAGCAGTAGGGAATCTTCCGCAATGGGCGAAAGCCTGACGGAGCAACGCCGCGTGAGTGATGAAGGTCTTCGGATCGTAAA…	/
S. caprae JMUB898	GATGAACGCTGGCGGCGTGCCTAATACATGCAAGTCGAGCGAACAGACGAGGAGCTTGCTCCTCTGACGTTAGCGGCGGACGGGTGAGTAACACGTGGATAACCTACCTATAAGACTGGGATAACTTCGGGAAACCGGAGCTAATACCGGATAACATGTTGAACCGCATGGTTCAACAGTGAAAGACGGTCTTGCTGTCACTTATAGATGGATCCGCGCCGCATTAGCTAGTTGGTAAGGTAACGGCTTACCAAGGCAACGATGCGTAGCCGACCTGAGAGGGTGATCGGCCACACTGGAACTGAGACACGGTCCAGACTCCTACGGGAGGCAGCAGTAGGGAATCTTCCGCAATGGGCGAAAGCCTGACGGAGCAACGCCGCGTGAGTGAAGAAGGTC…	/
S. auricularis JCM2421	GATGAACGCTGGCGGCGTGCCTAATACATGCAAGTCGAGCGAACAGATAAGGAGCTTGCTCCTTTGACGTTAGCGGCGGACGGGTGAGTAACACGTGGGTAACCTACCTATAAGACTGGAATAACTCCGGGAAACCGGGGCTAATGCCGGATAACATGTTGAACCGCATGGTTCTACAGTGAAAGGYGGCTTTGCTGTCACTTATAGATGGACCCGCGCCGTATTAGCTAGTTGGTGAGGTAACGGCTCACCAAGGCAACGATACGTAGCCGACCTGAGAGGGTGATCGGCCACACTGGAACTGAGACACGGTCCAGACTCCTACGGGAGGCAGCAGTAGGGAATCTTCCGCAATGGGCGAAAGCCTGACGGAGCAACGCCGCGTGAGTGATGAAGGTC…	/
S. arlettae AHKW2e	GATGAACGCTGGCGGCGTGCCTAATACATGCAAGTCGAGCGAACAGATAAGGAGCTTGCTCCTTTGACGTTAGCGGCGGACGGGTGAGTAACACGTGGGTAACCTACCTATAAGACTGGAATAACTCCGGGAAACCGGGGCTAATGCCGGATAACATTTAGAACCGCATGGTTCTAAAGTGAAAGATGGTTTTGCTATCACTTATAGATGGACCCGCGCCGTATTAGCTAGTTGGTAAGGTAATGGCTTACCAAGGCAACGATACGTAGCCGACCTGAGAGGGTGATCGGCCACACTGGAACTGAGACACGGTCCAGACTCCTACGGGAGGCAGCAGTAGGGAATCTTCCGCAATGGGCGAAAGCCTGACGGAGCAACGCCGCGTGAGTGATGAAGGGT…	/
S. xylosus strain S170	GATGAACGCTGGCGGCGTGCCTAATACATGCAAGTCGAGCGAACAGATAAGGAGCTTGCTCCTTTGAAGTTAGCGGCGGACGGGTGAGTAACACGTGGGTAACCTACCTATAAGACTGGGATAACTTCGGGAAACCGGAGCTAATACCGGATAACATTTAGAACCGCATGGTTCTAAAGTGAAAGATGGTTTTGCTATCACTTATAGATGGACCCGCGCCGTATTAGCTAGTTGGTAAGGTAACGGCTTACCAAGGCGACGATACGTAGCCGACCTGAGAGGGTGATCGGCCACACTGGAACTGAGACACGGTCCAGACTCCTACGGGAGGCAGCAGTAGGGAATCTTCCGCAATGGGCGAAAGCCTGACGGAGCAACGCCGCGTGAGTGATGAAGGGT…	/
S. hyicus MM2101	GATGAACGCTGGCGGCGTGCCTAATACATGCAAGTCGAGCGAACTGACGAGGAGCTTGCTCCTTTGACGTTAGCGGCGGACGGGTGAGTAACACGTGGGTAACCTACCTATAAGACTGGAATAACTCCGGGAAACCGGGGCTAATGCCGGATAACATGTTGAACCGCATGGTTCAACAGTGAAAGACGGTCTTGCTGTCACTTATAGATGGACCCGCGCCGTATTAGCTAGTTGGTAAGGTAACGGCTTACCAAGGCGACGATACGTAGCCGACCTGAGAGGGTGATCGGCCACACTGGAACTGAGACACGGTCCAGACTCCTACGGGAGGCAGCAGTAGGGAATCTTCCGCAATGGGCGAAAGCCTGACGGAGCAACGCCGCGTGAGTGATGAAGGTC…	/
S. saprophyticus ATCC15305	GATGAACGCTGGCGGCGTGCCTAATACATGCAAGTCGAGCGAACAGATAAGGAGCTTGCTCCTTTGACGTTAGCGGCGGACGGGTGAGTAACACGTGGGTAACCTACCTATAAGACTGGGATAACTTCGGGAAACCGGAGCTAATACCGGATAACATTTGGAACCGCATGGTTCTAAAGTGAAAGATGGTTTTGCTATCACTTATAGATGGACCCGCGCCGTATTAGCTAGTTGGTAAGGTAACGGCTTACCAAGGCGACGATACGTAGCCGACCTGAGAGGGTGATCGGCCACACTGGAACTGAGACACGGTCCAGACTCCTACGGGAGGCAGCAGTAGGGAATCTTCCGCAATGGGCGAAAGCCTGACGGAGCAACGCCGCGTGAGTGATGAAGGGT…	/
M. sciuri FDAARGOS_285	GATGAACGCTGGCGGCGTGCCTAATACATGCAAGTCGAGCGAACAGATGAGAAGCTTGCTTCTCTGATGTTAGCGGCGGACGGGTGAGTAACACGTGGGTAACCTACCTATAAGACTGGGATAACTCCGGGAAACCGGGGCTAATACCGGATAATATTTTGAACCGCATGGTTCAATAGTGAAAGACGGTTTCGGCTGTCACTTATAGATGGACCCGCGCCGTATTAGCTAGTTGGTAAGGTAACGGCTTACCAAGGCGACGATACGTAGCCGACCTGAGAGGGTGATCGGCCACACTGGAACTGAGACACGGTCCAGACTCCTACGGGAGGCAGCAGTAGGGAATCTTCCGCAATGGGCGAAAGCCTGACGGAGCAACGCCGCGTGAGTGATGAAGGT…	/
S. epidermidis BC1190	GATGAACGCTGGCGGCGTGCCTAATACATGCAAGTCGAGCGAACAGACGAGGAGCTTGCTCCTCTGACGTTAGCGGCGGACGGGTGAGTAACACGTGGATAACCTACCTATAAGACTGGGATAACTTCGGGAAACCGGAGCTAATACCGGATAATATATTGAACCGCATGGTTCAATAGTGAAAGACGGTTTTGCTGTCACTTATAGATGGATCCGCGCCGCATTAGCTAGTTGGTAAGGTAACGGCTTACCAAGGCAACGATGCGTAGCCGACCTGAGAGGGTGATCGGCCACACTGGAACTGAGACACGGTCCAGACTCCTACGGGAGGCAGCAGTAGGGAATCTTCCGCAATGGGCGAAAGCCTGACGGAGCAACGCCGCGTGAGTGATGAAGGTC…	/
M. vitulinus FDAARGOS_1153	GACGAACGCTGGCGGCGTGCCTAATACATGCAAGTCGAGCGAACAGATGAGAAGCTTGCTTCTCTGATGTTAGCGGCGGACGGGTGAGTAACACGTGGGTAACCTACCTATAAGACTGGGATAACTCCGGGAAACCGGGGCTAATACCTGATAATATTTTGAACCGCATGGTTCAATAGTGAAAGACGGCTTCGGCTGTCACTTATAGATGGACCCGCGCCGTATTAGCTAGTTGGTAAGGTAATGGCTTACCAAGGCAACGATACGTAGCCGACCTGAGAGGGTGATCGGCCACACTGGAACTGAGACACGGTCCAGACTCCTACGGGAGGCAGCAGTAGGGAATCTTCCGCAATGGGCGAAAGCCTGACGGAGCAACGCCGCGTGAGTGATGAAGGT…	/
M. lentus H29	GATGAACGCTGGCGGCGTGCCTAATACATGCAAGTCGAGCGAACAGATGAGAAGCTTGCTTCTCTGATGTTAGCGGCGGACGGGTGAGTAACACGTGGGTAACCTACCTATAAGACTGGGATAACTCCGGGAAACCGGGGCTAATACCGGATAATATATTGAACCGCATGGTTCAATGTTGAAAGACGGTTTCGGCTGTCACTTATAGATGGACCCGCGCCGTATTAGCTAGTTGGTAAGGTAACGGCTTACCAAGGCAACGATACGTAGCCGACCTGAGAGGGTGATCGGCCACACTGGAACTGAGACACGGTCCAGACTCCTACGGGAGGCAGCAGTAGGGAATCTTCCGCAATGGGCGAAAGCCTGACGGAGCAACGCCGCGTGAGTGATGAAGGT…	/
S. chromogenes 76ME	GATGAACGCTGGCGGCGTGCCTAATACATGCAAGTCGAGCGAACTGACGAGGAGCTTGCTCCTTTGACGTTAGCGGCGGACGGGTGAGTAACACGTGGGTAACCTACCTATAAGACTGGAATAACTCCGGGAAACCGGGGCTAATGCCGGATAACATATCGAACCGCATGGTTCGATAGTGAAAGACGGTCTTGCTGTCACTTATAGATGGACCCGCGCCGTATTAGCTAGTTGGTGAGGTAACGGCTCACCAAGGCAACGATACGTAGCCGACCTGAGAGGGTGATCGGCCACACTGGAACTGAGACACGGTCCAGACTCCTACGGGAGGCAGCAGTAGGGAATCTTCCGCAATGGGCGAAAGCCTGACGGAGCAACGCCGCGTGAGTGATGAAGGTC…	/
S. simulans strain MR4	GATGAACGCTGGCGGCGTGCCTAATACATGCAAGTCGAGCGAACAGACGAGGAGCTTGCTCCTCTGACGTTAGCGGCGGACGGGTGAGTAACACGTGGGTAACCTACCTATAAGACTGGGATAACTCCGGGAAACCGGGGCTAATACCGGATAACACATGAAACCGCATGGTTTCATGATGAAAGACGGTTTTGCTGTCACTTATAGATGGACCCGCGGCGTATTAGCTAGTTGGTAAGGTAACGGCTTACCAAGGCAACGATACGTAGCCGACCTGAGAGGGTGATCGGCCACACTGGAACTGAGACACGGTCCAGACTCCTACGGGAGGCAGCAGTAGGGAATCTTCCGCAATGGGCGAAAGCCTGACGGAGCAACGCCGCGTGAGTGATGAAGGTC…	/
S. warneri strain WS479	GATGAACGCTGGCGGCGTGCCTAATACATGCAAGTCGAGCGAACAGATAAGGAGCTTGCTCCTTTGACGTTAGCGGCGGACGGGTGAGTAACACGTGGATAACCTACCTATAAGACTGGGATAACTTCGGGAAACCGGAGCTAATACCGGATAACATATTGAACCGCATGGTTCAATAGTGAAAGGCGGCTTTGCTGTCACTTATAGATGGATCCGCGCCGTATTAGCTAGTTGGTAAGGTAACGGCTTACCAAGGCAACGATACGTAGCCGACCTGAGAGGGTGATCGGCCACACTGGAACTGAGACACGGTCCAGACTCCTACGGGAGGCAGCAGTAGGGAATCTTCCGCAATGGGCGAAAGCCTGACGGAGCAACGCCGCGTGAGTGATGAAGGTC…	/
S. equorum strain KM1031	GATGAACGCTGGCGGCGTGCCTAATACATGCAAGTCGAGCGAACGGATAAGGAGCTTGCTCCTTTGAAGTTAGCGGCGGACGGGTGAGTAACACGTGGGTAACCTACCTATAAGACTGGAATAACTTCGGGAAACCGGAGCTAATGCCGGATAACATTTGGAACCGCATGGTTCTAAAGTAAAAGATGGTTTTGCTATCACTTATAGATGGACCCGCGCCGTATTAGCTAGTTGGTAAGGTAACGGCTTACCAAGGCAACGATACGTAGCCGACCTGAGAGGGTGATCGGCCACACTGGAACTGAGACACGGTCCAGACTCCTACGGGAGGCAGCAGTAGGGAATCTTCCGCAATGGACGAAAGTCTGACGGAGCAACGCCGCGTGAGTGATGAAGGTT…	/
S. aureus USA300	GATGAACGCTGGCGGCGTGCCTAATACATGCAAGTCGAGCGAACGGACGAGAAGCTTGCTTCTCTGATGTTAGCGGCGGACGGGTGAGTAACACGTGGATAACCTACCTATAAGACTGGGATAACTTCGGGAAACCGGAGCTAATACCGGATAATATTTTGAACCGCATGGTTCAAAAGTGAAAGACGGTCTTGCTGTCACTTATAGATGGATCCGCGCTGCATTAGCTAGTTGGTAAGGTAACGGCTTACCAAGGCAACGATGCATAGCCGACCTGAGAGGGTGATCGGCCACACTGGAACTGAGACACGGTCCAGACTCCTACGGGAGGCAGCAGTAGGGAATCTTCCGCAATGGGCGAAAGCCTGACGGAGCAACGCCGCGTGAGTGATGAAGGTC…	/
S. capitis TW2795	GATGAACGSTGGCGGCGTGCCTAATACATGCAAGTCGAGCGAACAGACGAGGAGCTTGCTCCTCTGACGTTAGCGGCGGACGGGTGAGTAACACGTGGATAACCTACCTATAAGACTGGGATAACTTCGGGAAACCGGAGCTAATACCGGATAACATGTTGAACCGCATGGTTCAACAGTGAAAGACGGTCTTGCTGTCACTTATAGATGGATCCGCGCCGCATTAGCTAGTTGGTAAGGTAACGGCTTACCAAGGCAACGATGCGTAGCCGACCTGAGAGGGTGATCGGCCACACTGGAACTGAGACACGGTCCAGACTCCTACGGGAGGCAGCAGTAGGGAATCTTCCGCAATGGGCGAAAGCCTGACGGAGCAACGCCGCGTGAGTGAAGAAGGTC…	/
S. haemolyticus JCSC1435	GATGAACGCTGGCGGCGTGCCTAATACATGCAAGTCGAGCGAACAGACAAGGAGCTTGCTCCTTTGACGTTAGCGGCGGACGGGTGAGTAACACGTGGGTAACCTACCTATAAGACTGGGATAACTTCGGGAAACCGGAGCTAATACCGGATAATATTTCGAACCGCATGGTTCGATAGTGAAAGATGGTTTTGCTATCACTTATAGATGGACCCGCGCCGTATTAGCTAGTTGGTAAGGTAACGGCTTACCAAGGCGACGATACGTAGCCGACCTGAGAGGGTGATCGGCCACACTGGAACTGAGACACGGTCCAGACTCCTACGGGAGGCAGCAGTAGGGAATCTTCCGCAATGGGCGAAAGCCTGACGGAGCAACGCCGCGTGAGTGATGAAGGTC…	/
S. hominis FDAARGOS_136	GATGAACGCTGGCGGCGTGCCTAATACATGCAAGTCGAGCGAACAGACGAGGAGCTTGCTCCTTTGACGTTAGCGGCGGACGGGTGAGTAACACGTGGGTAACCTACCTATAAGACTGGGATAACTTCGGGAAACCGGAGCTAATACCGGATAATATTTCGAACCGCATGGTTCGATAGTGAAAGATGGCTTTGCTATCACTTATAGATGGACCTGCGCCGTATTAGCTAGTTGGTAAGGTAACGGCTTACCAAGGCAACGATACGTAGCCGACCTGAGAGGGTGATCGGCCACACTGGAACTGAGACACGGTCCAGACTCCTACGGGAGGCAGCAGTAGGGAATCTTCCGCAATGGGCGAAAGCCTGACGGAGCAACGCCGCGTGAGTGATGAAGGTC…	/
S. pseudintermedius 063228	GATGAACGCTGGCGGCGTGCCTAATACATGCAAGTCGAGCGAACAGATAAGGAGCTTGCTCCTTTGACGTTAGCGGCGGACGGGTGAGTAACACGTGGGTAACCTACCTATAAGACTGGAATAACTCCGGGAAACCGGGGCTAATGCCGGATAACATGTTGAACCGCATGGTTCTACAGTGAAAGACGGTCTTGCTGTCACTTATAGATGGACCCGCGCCGTATTAGCTAGTTGGTGGGGTAACGGCCTACCAAGGCGACGATACGTAGCCGACCTGAGAGGGTGATCGGCCACACTGGAACTGAGACACGGTCCAGACTCCTACGGGAGGCAGCAGTAGGGAATCTTCCGCAATGGGCGAAAGCCTGACGGAGCAACGCCGCGTGAGTGATGAAGGTC…	/
S. argenteus XNO106	GATGAACGCTGGCGGCGTGCCTAATACATGCAAGTCGAGCGAACGGACGAGAAGCTTGCTTCTCTGATGTTAGCGGCGGACGGGTGAGTAACACGTGGATAACCTACCTATAAGACTGGGATAACTTCGGGAAACCGGAGCTAATACCGGATAATATTTTGAACCGCATGGTTCAAAAGTGAAAGACGGTCTTGCTGTCACTTATAGATGGATCCGCGCTGCATTAGCTAGTTGGTAAGGTAACGGCTTACCAAGGCAACGATGCATAGCCGACCTGAGAGGGTGATCGGCCACACTGGAACTGAGACACGGTCCAGACTCCTACGGGAGGCAGCAGTAGGGAATCTTCCGCAATGGGCGAAAGCCTGACGGAGCAACGCCGCGTGAGTGATGAAGGTC…	/
S. carnosus LTH 3730	GATGAACGCTGGCGGCGTGCCTAATACATGCAAGTCGAGCGAACAGACGAGGAGCTTGCTCCTCTGACGTTAGCGGCGGACGGGTGAGTAACACGTGGGTAACCTACCTATAAGACTGGAATAACTCCGGGAAACCGGGGCTAATGCCGGATAATATGCAGAACCGCATGGTTCTGCAATGAAAGACGGTTTTGCTGTCACTTATAGATGGACCCGCGCCGTATTAGCTAGTTGGTAAGGTAACGGCTTACCAAGGCAACGATACGTAGCCGACCTGAGAGGGTGATCGGTCACACTGGAACTGAGACACGGTCCAGACTCCTACGGGAGGCAGCAGTAGGGAATCTTCCGCAATGGGCGAAAGCCTGACGGAGCAACGCCGCGTGAGTGATGAAGGTC…	/
S. cohnii FDAARGOS_334	GATGAACGCTGGCGGCGTGCCTAATACATGCAAGTCGAGCGAACAGATAAGGAGCTTGCTCCTTTGACGTTAGCGGCGGACGGGTGAGTAACACGTGGGTAACCTACCTATAAGACTGGAATAACTCCGGGAAACCGGGGCTAATGCCGGATAACATTTAGAACCGCATGGTTCTAAAGTGAAAGATGGTTTTGCTATCACTTATAGATGGACCCGCGCCGTATTAGCTAGTTGGTAAGGTAACGGCTTACCAAGGCAACGATACGTAGCCGACCTGAGAGGGTGATCGGCCACACTGGAACTGAGACACGGTCCAGACTCCTACGGGAGGCAGCAGTAGGGAATCTTCCGCAATGGGCGAAAGCCTGACGGAGCAACGCCGCGTGAGTGATGAAGGTC…	/
S. felis ATCC 49168	GATGAACGCTGGCGGCGTGCCTAATACATGCAAGTCGAGCGAACTGAAGAGGAGCTTGCTCCTTTGACGTTAGCGGCGGACGGGTGAGTAACACGTGGGTAACCTACCTATAAGACTGGAATAACTCCGGGAAACCGGGGCTAATGCCGGATAATATGTTGAACCGCATGGTTCAACAGTGAAAGACGGTTTTGCTGTCACTTATAGATGGACCCGCGCCGCATTAGCTAGTTGGTGAGGTAACGGCTCACCAAGGCGACGATGCGTAGCCGACCTGAGAGGGTGATCGGCCACACTGGAACTGAGACACGGTCCAGACTCCTACGGGAGGCAGCAGTAGGGAATCTTCCGCAATGGACGAAAGTCTGACGGAGCAACGCCGCGTGAGTGATGAAGGTC…	/
M. fleurettii FDAARGOS_682	GATGAACGCTGGCGGCGTGCCTAATACATGCAAGTCGAGCGAACAGATGAGAAGCTTGCTTCTCTGATGTTAGCGGCGGACGGGTGAGTAACACGTGGGTAACCTACCTATAAGACTGGGATAACTCCGGGAAACCGGGGCTAATACCTGATAATATTTTGAACCGCATGGTTCGATAGTGAAAGGCGGCTTCGGCTGTCACTTATAGATGGACCCGCGCCGTATTAGCTAGTTGGTAAGGTAATGGCTTACCAAGGCGACGATACGTAGCCGACCTGAGAGGGTGATCGGCCACACTGGAACTGAGACACGGTCCAGACTCCTACGGGAGGCAGCAGTAGGGAATCTTCCGCAATGGGCGAAAGCCTGACGGAGCAACGCCGCGTGAGTGATGAAGGT…	/
S. kloosii ATCC 43959	GATGAACGCTGGCGGCGTGCCTAATACATGCAAGTCGAGCGAACAGATAAGGAGCTTGCTCCTTTGACGTTAGCGGCGGACGGGTGAGTAACACGTGGGTAACCTACCTATAAGACTGGAATAACTTCGGGAAACCGAAGCTAATGCCGGATAACATGTAGAACCGCATGGTTCTACAGTGAAAGATGGCCTTGCTATCACTTATAGATGGACCCGCGCCGTATTAGCTAGTTGGTAAGGTAACGGCTTACCAAGGCAACGATACGTAGCCGACCTGAGAGGGTGATCGGCCACACTGGAACTGAGACACGGTCCAGACTCCTACGGGAGGCAGCAGTAGGGAATCTTCCGCAATGGGCGAAAGCCTGACGGAGCAACGCCGCGTGAGTGATGAAGGTC…	/
S. muscae ATCC 49910	GATGAACGCTGGCGGCGTGCCTAATACATGCAAGTCGAGCGAACAGACGAGGTGCTTGCACCTCTGACGTTAGCGGCGGACGGGTGAGTAACACGTGGGTAACCTACCTATAAGACTGGAATAACTTCGGGAAACCGGAGCTAATGCCGGATAATATATTGAACCGCATGGTTCAATAGTGAAAGACGGTTTTGCTGTCACTTATAGATGGACCCGCGCCGTATTAGCTAGTTGGTAAGGTAACGGCTTACCAAGGCGACGATACGTAGCCGACCTGAGAGGGTGATCGGCCACACTGGAACTGAGACACGGTCCAGACTCCTACGGGAGGCAGCAGTAGGGAATCTTCCGCAATGGGCGAAAGCCTGACGGAGCAACGCCGCGTGAGTGATGAAGGTC…	/
S. succinus DSM 14617	GATGAACGCTGGCGGCGTGCCTAATACATGCAAGTCGAGCGAACGGATAAGGAGCTTGCTCCTTTGAAGTTAGCGGCGGACGGGTGAGTAACACGTGGGTAACCTACCTATAAGACTGGAATAACTTCGGGAAACCGGAGCTAATGCCGGATAACATATAGAACCGCATGGTTCTATAGTGAAAGATGGTTTTGCTATCACTTATAGATGGACCCGCGCCGTATTAGCTAGTTGGTAAGGTAATGGCTTACCAAGGCGACGATACGTAGCCGACCTGAGAGGGTGATCGGCCACACTGGAACTGAGACACGGTCCAGACTCCTACGGGAGGCAGCAGTAGGGAATCTTCCGCAATGGGCGAAAGCCTGACGGAGCAACGCCGCGTGAGTGATGAAGGTT…	/

## Sheet: Sheet2
Nuleotide sequence of 31 housekeeping gene of 33 staphylococci species
No.	1	2	3	4	5	6	7	8	9	10	11	12	13	14	15	16	17	18	19	20	21	22	23	24	25	26	27	28	29	30	31
Gene description	ribosomal RNA methyltransferase RsmE/16S rRNA (uracil(1498)-N(3))-methyltransferase	Glycerol kinase	Guanylate kinase	Triose-phosphate isomerase	DNA gyrase subunit A	DNA gyrase, B subunit/DNA topoisomerase (ATP-hydrolyzing) subunit B/DNA topoisomerase IV subunit B	DNA-directed RNA polymerase subunit beta	DNA primase	ribosome recycling factor	translation initiation factor IF-1	translation initiation factor IF-2	translation initiation factor IF-3	transcription termination/antitermination protein	phosphoglycerate kinase	CTP synthetase/CTP synthase	50S ribosomal protein L1	50S ribosomal protein L2	50S ribosomal protein L3	50S ribosomal protein L4	50S ribosomal protein L5	50S ribosomal protein L6	50S ribosomal protein L27	30S ribosomal protein S2	30S ribosomal protein S3	30S ribosomal protein S5	30S ribosomal protein S1	SsrA-binding protein/single-stranded DNA-binding protein	Elongation factor Ts	recombinase A	cell division protein FtsZ	pyruvate kinase
Abbs	rsmE	glpE/glpK	gmk	tpi	gyrA	gyrB	rpoB	dnaG	frr	infA	infB	infC	nusA	pgk	pyrG	rplA	rplB	rplC	rplD	rplE	rplF	rpmA	rpsB	rpsC	rpsE	rpsA	smpB	tsf	recA	ftsZ	pyk
Staphylococcus muscae ATCC 49910	atgcaacgttattttttaaatgaaaacgctgagaatcatcagcgtttttttatcacgaataaagatgatattcatcatatgtcaaaagtgatgcgctatactgaaggcgaccatatcatcattaattttaataatagacaaacattcgaagctgaaatcatacaaatcgagaataattcaatagaaatcgagacaatggaacaactggagattgcaacagaaatgccagtgtccattacggttgccagtggattaatcaaatctgataaatatgaatggctgattcaaaaggcgactgaaatgggtgcccataattttattgccattcaaatggatcgttcagtcgtaaaattaaatgaccaaaaagcatcaaaaaaattagatagatggcaaaaaata…	atgggaaaatatattttagcaatcgaccaaggtactacgagttcaagagcgattttatttgatgaaaatggagaaatttgcggtatttcacaacgagaatttaaacaacactttccaaaatctggatgggtagaacatgatgcaaatgaaatttggacatcagtcatttcagttatggcatctgttctaaatgaaaatgatattacagcatcagaagtagcaggaattggaattacaaaccaacgcgaaacaacagttgtatgggataaaaagacagggcgtccagtttatcacgcaattgtatggcaatcacgtcaaacacaacatatttgtgatcaattgaaaaaagacggtcacgaaccattattccgcaaaaaaacaggtttattgttagatcca…	atggatactgaaaaaggcttacttatcgttctttcaggcccgtctggtgtaggtaagggaactgtgagaaaacgtatttttgatgatccacatacatcttataaatattcaatctcaatgacgacacgtgatatgcgagaaggcgagcaagatggcgtggattatttcttcaaatcacgtaatgagtttgagcaattaattgaacaagatgcatttattgaatacgcagaatatgtaggaaactactatgggacacctgttcaatatgtgaaggatacaatgaatgaaggacatgatgtctttcttgagattgaagtagagggtgcgaaacaggtgcgtaagaagttccctgatgcattgtttatctttttagcaccacctagtcttgaccatcttaaa…	gtgagaaaaccaattattgcaggtaactggaaaatgaacaaaacagtgcaagaagcaaaagactttgttaatgcgctcccagcacttccagatacaaatgaagtagaagcggtaatctgtgcaccaacgattcagttagatgcattagtgacattaacaaaagaaggcgttgcacctggtttgaaaatcggtgcacaaaatgcatactttgaagaaagtggtgcgttcacaggcgaaacatcacctgtcgctttagctgacttaggtgtaagctacgttgtaatcggacactcagagcgccgtgacttattccacgagacagacgaagaaattaacaaaaaagcacatgcgttattcaaacacggtatgacaccaattatttgtgttggtgaaacagac…	atggctgaaacatctgaatcaagaatcaatgaacggaatatcagcaaagagatgcgtgaatcatttttggactatgccatgagtgttatcgtatctcgtgcattgccagacgtaagagatggtttgaagcctgtgcatcgccgtatactttatggtttgaatgaacaaggcatgacgccagataaaccttacaaaaaatcagcacgtatcgttggggacgttatgggtaaatatcacccacatggtgactcatctatttacgaagcaatggtacgtatggcacaagagttcagctaccgttacccactggtagatggtcaagggaacttcggttcaatggacggcgatggtgctgccgcaatgcgttacacagaagcacgaatgacgaagctggcgcta…	gtggaagcattggctgatgtgaacaacacagaaaactatggtgcgagtcagattcaggtattagaaggtctcgaagcggttcgtaagcgaccagggatgtatattggttcgactgcagaacgtggtctacaccatcttgtatgggagattgtagataacagtattgacgaggcacttgcaggctatgcagatacgattgaagtcgtcatcgaaaaagatgattggatcaaagtgacagataatggtcgtggtatcccagtcgatattcaagagaagatggggcgtccagctgttgaagttattcttacagtgcttcatgccggcggtaagtttggcggtggcggatataaagtatcaggtggtttacacggtgtaggttcatcggttgtaaacgcattg…	ttggcaggtcaatttgtccaatatggaagacatcgtaaacgtagaaactacgcaagaatctcagaagtattagagttaccaaacttaattgagattcaaacaaaatcatatgactggttcttggaagagggccttttagagatgttcagagatatctcaccaatcgaggactttacaggtaatttatctttagagttcgttgattacagactaggcgaacctaagtatgatttagaagagtctaaaaaccgtgatgcgacgtatgcagcaccattacgtgtgaaagttcgtttaatcattaaggaaacaggcgaagtaaaagatcaagaagtatttatgggtgacttcccattaatgactgaaacaggtactttcgtgatcaatggtgcagaacgtgtt…	gtgagaataccacaagcaacaattgatgagattaagcaaaatacagatattttagatgtcgtaagtgaatatgtaaagctagagaaaagaggacgcaattatatcggtttgtgtccttttcatgatgaaaaaacgccttcatttacagtgtccgaagacaaacaaatctgtcattgtttcggatgcaaaaagggtgggaatgtttttcagtttattcaagaaatcgaaaaagtatcattcgctgaagcggttaaacatcttggtgagagagcaaacattaaagttcaaactgaaatgttgaaaccaacgaatgatatcgcttcagatgatttaaaaatgatacaaattcatgaggaactgcttgactattatcattatttattgaaaaaaacagtagaa…	atgaatgcaattattaaagatgcaaaagatcgtatgaaaaaatctgctgagaacttatcacgcgaattagcgcaaatcaatgcaggtcgagcaaactctaacttgttatcaggtgtgaatgcagattactatggtgcgccaacacctgttcaacaattggctagcattaatgtaccagaagcacgtttattagtgatttctccatatgataaaacgtcattgaaagaaatcgaacgtgctattattgctgcaaacttaggtgtcaaccctacaagtgatggtgaagtgattcgtatcacggttccagctttaacagaagagcgtcgtaaagagcttgttaaagatgtgaaaaaagcaggagaaaatgcgaaagtctctgttcgtaacattcgtcgtgat…	atggcgaaacaagacgtaatcgaacttgaaggtacagtacttgatactttaccaaatgcaatgtttaaagtagaattagaaaatggccatgagattcttgcacatgtaagtggtaagattcgcatgaactatattcgtattctacctggcgataaagtaacagttgaaatgtctccgtatgatttaacacgcggcagaatcacatatcgttataaataa	atgagtaaacaaagaatttatgaatatgcaaaatcattaaacatcaaaagtaaagatgccattgatgagttaaagaaaaatggtgttgacgtatcaaaccacatgcaaacgttagaagcggatcatgtgaaaattttggacaaagctttcaacaaaaaagctgaaagtgataaaaaagaagcggcacctaagaagaataacaaaccaactaacaacaaccaacaaggtaaaaacaaacaacagcctaaaaacaataaaggcaatcaacaaaacaacaagaaaaacaaacgcaataacaaaaataaccaacagaaaaaacaacaacagcaacaaccaaaaccagcggaaccaaaagaaatgccatctaaaatcacatacactgaaggcattacagtaggt…	gtgtcaaccatagctaaggatcaaacgcaagtaaatgaaaagattcgcgctagagagttacgtgttatcggacaaaacggtgaccaactcggtatcaaatcaaagcaagaagcattggaaatggcagaacgtcttaacttagacgtcgttgttgttgcccctaatgcaaaaccacctgttgctcgtattatggattatggtaaatacaagttcgagcaacagaaaaaagaaaaagaaatgaagaagaaacaaaaagtcatcaatgtgaaagaaatccgcttaagtccaacaattgaagaacatgacttcaatacaaaacttaagaacggacgtaaattcttaacaaaaggtgacaaagttaaagtttcaattcgtttcagagggcgtgccattacacat…	gtgaaaagtaacgaactattattagcaactgagtatttagaaaaggaaaaaagaattccgagagaagtattagttgatgcgattgaagccgcattgatcacagcttacaaaaagaattatgaaagtgcgcgtaacgtacgcgttgaattgaacttggacagtggtacattccacgtcatcgcgcgtaaagaagtagttgaagaagttttcgatgatcgtgaagagattgatttatcaacagcattagttaaaaaccctgcatatgaaattggtgacatttatgaagaagatgtaacgcctaaagacttcggacgtgtgggtgcacaagcagcaaaacaagctgtcatgcaacgcttaagagatgcagaacgtgaaattttatatgaagagttcatcgat…	atgacaaagaaagatgtaactgatgtagccttaaaagggaaagtagtacttgttcgtgcagactttaacgtaccgatgaaagatggcgaaattacaaacgataaccgaattgttcaagcgttgccaacattgcaatatattcttgaacaaggtggaaaagtcgttgtattttcacacttaggtaaagtaaaagaagaaagtgacaaagaaaagttatctttagcacctgttgcaaaacgtttgtctgaaaaattagacaaagaagtaactttcatccctgaaacacgtggcgaaaaattagaaacagccattgaagcgctaaacgaaggcgacgtattaatgtttgaaaatacacgctttgaagatgtagacggtaagaaagaatcaaaaaatgatcct…	atgactaaatttatttttgtaacgggtggcgttgtatcttcactcggtaaagggattactgctgcatcacttggacgtttgttaaaggatagaggacttaaagtcacaattcaaaagtttgacccttatttgaatgttgacccaggtacgatgagtccataccagcacggagaagtatttgttacagatgatggtgctgaaacagacttagacttaggacactatgaacgttttatcgatattaacttaaacaaatattcaaatgtaacggcaggtaaagtatactcacacgttttacaaaaagaacgccgtggtgattacttaggtggaacagttcaagtgattccacatatcacaaatgaaattaagtcacgtcttttgttggctggagaaagtacg…	atggctaaaaaaggtaaaaagtatcaagaagcagttagcaaaattgatcgccaagcatactacgctattgaagaagcgattaaattagctcaagaaacatctgttgctaacttcgatgcttcagttgaagtagcattccgtttaggaattgatacgcgtaaaaacgaccaacaaatccgtggcgcggtagtattaccacacggtactggtaaatcacaacgtgtattagtattcgctaaaggcgacaaaattgcagaagcagaagcagcaggcgctgactacgttggcgacgctgaatatgtaaacaaaatccaacaaggttggtttgattttgacgtagttgttgcaacacctgacatgatgggtgaagttggtaaattaggtcgtgtattaggacct…	atggctcttaaacattataagccaattactaatggtcgtcgtaatatgactacattagatttctctgaaattacagagtcaaaacctgaaaagtcattattacaaccgctaccgaaaaaagcgggtcgtaacaaccaaggtaaattgactgtacgccatcacggtggtggacacaaacgtcaataccgtgtgattgatttcaaacgtaataaagacggaatcgctggtaaagttgattcaattcaatatgatccaaacagatcagcaaatattgctttaatcgtatatgcagatggtgaaaaacgctacatcatcgcacctaaaggattagaagtaggtcaaatcgttgaaagtggttcagaagctgacatcaaagttggtaacgcacttcaattaaaa…	atgaccaaaggaatcttaggaagaaaaattggtatgacacaagtattcggtgaaaacggggacttaattcctgtaacagtaatcgaagcaaaagaaaacgtagtattacaaaagaaaactgaagaagtagatggctacaacgcgatccaaatcggttttgaaaacaaagaagcatataaaaaaggtagcaaaactaacaaatatgcaactaaaccagctgaaggtcacgctaaaaaagcaggcacagcacctaagcgcttcattcgtgaattcagaaacatcaatgttgacgaatacgaagtaggtcaagaagtctcagttgatacattcgaagttggagacgtaattgacgtaacaggaacttcaaaaggtaaaggtttccaaggcgcaatcaaacgt…	atggcaaattatgatgtattcaaagttgatggaactaaagcaggttctgttgaacttaacgatgcggtattcgcaatcgaaccaaacaacgatgttttatttgaagctattcaattacaacgcgcttcattacgccaaggaacgcatgcggtaaaaaaccgttcagcagttcgtggtggtggacgtaaaccatggagacaaaaaggtacaggacgtgcacgtcaaggtactatccgtgctccacaatggcgtggcggtggtgtggtattcggaccaacaccaagaagctactcatacaaaatgcctaagaaaatgcgtcgcttagcattgaaatcagcactttcattcaaagttcaagaaaatgaattcaaaatcgttgacagtttcaacttagaagcg…	ttgaatcgtttaaaagaaaaatttaactcagaagttacagagaacttagttaaaaaattcaattatagttcagtaatgcaagtacctaaaattgacaaaatcgttgtgaacatgggtgttggtgatgcagttcaaaactctaaagtattggacacagctgttgaagaattaacagcaatcactggtcaaaaaccattaatcacaaaagctaaaaaatcagttgcgacattccgtttacgtgaaggtatgccaattggtgccaaagtaacattacgtggtgaaagaatgtatgaattcttagataaattaatttctgtttcacttccacgtgtacgtgacttccgtggtgtttcaaaaaatgcatttgacggtcgcggtaactacacattaggtgttaaa…	atgagccgtgttggtaaaaaaattatcgagatccctagcgacgttactgtaactatcgatggtaatacagttgccgttaaaggacctaaaggtgaattatcacgaactttaaacccagaaatgacttataaacaagaagaaaacacacttgaagttgtaagaccatcagattctaaagaacacagaactgttcatggtacaactcgtgcgttaatcaataatatggtgcaaggtgtatctaaaggatacgaaaaaacattagaacttatcggtgttggttaccgtgcacaagtacaaggttctaaacttgtattaaacgttggttattctcatcctgttgaattcgaagctgctgaaggtattactttctcagtagaaaaaaatacgactgtcaaagtt…	atgcttaaattaaacttacaatttttcgcatctaaaaaaggggtaagttctacaaagaacggacgtgactctgaatcaaaacgccttggtgcaaaacgcgctgacggacaatttgttacaggtggttcaatcttattccgccaacgtggaacaaagatttacccaggtgaaaacgtaggtcgtggtggcgatgatacattattcgctaaaatcgacggcgttgttaaatttgaacgtaaaggtcgcgacaaaaaacaagtatctgtatacgcagttgctgaataa	atggcagttatttcaatgaaacaattgttagaagctggtgttcacttcggtcatcaaacacgccgttggaacccaaaaatgaaaaagtacatcttcactgagcgtaacggtatttacattatcgacttacaaaaaacagtgaaaaaagttgaagaagcttacaactttgtgaaacaagtatctgaagaaggcggtaaagtcttattcgttggtactaaaaagcaagcacaagaatcagtgaaagctgaagcagaacgtgctggacaattttacgttaaccaaagatggttaggtggaatcttaacaaacttcaaaacaatttctaaacgtgtacaccgcatttcagaaattgaaaaaatggaagaagatggtacattcgatgtacttcctaaaaaagaa…	gtgggtcaaaaaattaatccaatcggacttcgtgttggtgtaattcgtgactgggaagctaaatggtatgctgagaaagacttcgcatcacttttacacgaagacttaaaaattcgtaaatttattgataaagcattaaaagacgcatcagtatctcatgttgagatcgagcgtgctgctaaccgcatcaatatcgcaattcacactggtaaaccaggtatggtaattggtaaaggcggttcagaaatcgaaaaacttcgcaacaaattaaaccaattgactgataaaaaagttcacatcaacgttgtagaaatcaagaaagtagatcttgatgcacgtttagtagctgaaaatatcgcacgtcaattagaaaaccgtgcttcattccgtcgtgttcaa…	atggctcgtagagaagaagaagttaaagaatttgaagaacgcgttgttacgattaaccgtgttgcgaaagttgttaaaggtggacgtcgtttccgtttcacagcattagtagtagtaggtgacaaaaatggccgcgttggtttcggtactggtaaagcacaagaggtaccagaagcaatcaaaaaagcagttgaagctgcgaaaaagaaccttatcacagttcaccgtgttgacggaactactcctcacacaattactggacgtttcggttcaggaagtgttttaatgaaaccagctgcacctggtacaggtgttatcgcaggtggtccagttcgtgccgtacttgagcttgcaggtatcactgatatcttaagtaagtcattaggttctaacacacca…	atgacagaagaattcaatgaatcaatgattacagacattaaagaaggcgacaaggttacaggtgaagtacaacaaattaatgacaaacatgtcgttgtacatgtaaacggcgcaaaattcaatgggattatcccaatcagccaattgacaacacatcacgtagaagatgctaatgaagttgttaaagttggcgacgaaattggagcatacgtaacaaaaatcgaaattgacgaagaaaacgaatctggtagttatatcttatctaaacgtcaattagaagaagaaaaatcgtatgaattcttacaagagaaactcgataacaatgaaacaattgaagcgactgttacagaggttgttaaaggtggattagttgtagatgtaggtcaacgtggctttatt…	atggcgaaaaagtcaggtaaaggtaccttagcagaaaatcgtaaagcacgacatgattatcagattgaagatacgattgaagcaggcattgtattacaaggaactgagattaaatctattcgacgtggaagtgctaacttaaaagacagctacgcacaagtgaaaaacggtgaaattttcctacaaaacatgcatatcgccccgtacgaagaagggaatcgttttaatcatgatccgttacgttcacgtaaactgctactgcataagcgtgaaattgtaaaacttggagatcgtacacgtgagattggttactcaatcgtgccacttaaactttatttaaaacaagggcattgtaaagtcttgttaggtgttgcacgtggtaagaaaaagtatgacaag…	atggcaatttcagctaaacttgtaaaagaattacgtgaaagaactggcgctggcatgatggactgtaaaaaagcgcttgaagcaactgaaggtgacatcgataaagcgattgactacctacgtgaaaaaggtattgcaaaagctgctaagaaagcagaccgtatcgcagcagaaggtattacacatgtagaagttaaaggtaacgacgctgttgtagttgaaatcaactcagaaacagacttcgttgcacgtaacgaaggtttccaagaacttgttaaagaaatcgctaaccaaatcttagacacaaaagtagaaacagttgaagcgttaaacgatacaacattaccaaacggtaaaaaagtatctgaacacatgactgaagcaatctcaacaattggt…	ttggataatgaacgtcagaaagcattagatacagtaatcaaaaatatggagaaatcattcggtaaaggtgcggtaatgaagcttggtgataacaaagaccgcaatgtttcaacaatctcaacaggatctgtgacattagataacgcattaggggtaggtggttacccgaaaggacgtattatcgaagtatacggacctgagagttctggtaaaacaactgttgcactacatgcgattgcagaagtgcaaaaaaatggtggtgtagctgcatttattgatgctgaacatgcgctagacccagtgtatgcagaagcactaggcgtagatattaataatctatatctttctcaaccggatcatggggagcaaggcctagagattgctgaagcatttgttcgc…	atgttagaatttgaacaagggtttaatcatttagcgacacttaaagttatcggtgtcggtggtggcggtaacaacgctgtaaaccgtatgatcgatcacggtatgaacaatgttgaatttatcgcaattaatacagacggccaagctttgaacttatctaaagctgagtcgaaaattcaaatcggtgaaaaattaacacgtggattaggtgcaggtgctaaccctgaaatcggtaaaaaagctgcagaagaatcacgtgaacaaattgaagatgccattcaaggtgctgatatggtattcgttacagctggtatgggtggcggtactggtacaggtgcagcaccagttgtagccaaaatcgcaaaagaaatgggtgcattaacagtaggtgttgtgaca…	atgaaaaagacaaaaattgtatgtacaattggtccagcatctgaatctgaagagatgttgcaaaaattaatgacagcaggaatgaacgtggcacgtttgaacttctcacacggttcacatgaagaacatgctgcacgtattgcaacgattcgtaaagttgcaaaaaaattaaacaaaaatatcggtattttactagatacaaaaggacctgaaatccgtacacataatatgaaaaatggtcttattatgttacaaaaaggttcagacgtaacagtaagtatggaagaagttgaagggacagaagaaaagttctcagtgacttacccacaattaatcgatgatattgaaattggatcatatattttgcttgatgacggcttagtagaattagttgttaaa…	/
Staphylococcus kloosii ATCC 43959	ttgcaaagatattttttacaccaaaacgctgatcttaatcagcgtttttttattacacaaagcgatgatattcatcatatttctaaagttatgcgacatcaaatgggcgacgaaattatagttactttcaatgaacaagtagcttatcaatgtgaaattataaacattgataatgaaggtatagaaattaaaactgttcaacagttagatattaataccgaattacaacaagctgttacgatttgtagtggccttataaaagccgataaatatgagtggttattacaaaaagcaactgagctaggtgcacaccactttatcgccacaacgatggatagatctgtggttaagttaaatgcttcaaaagtagaaaaaaaattagatagatggcaaaaaatt…	atggaaaaatatattctatctatagaccaaggaacaactagttctagagcaattttatttaatcaggacggtacgattaaaggagttgcacaacgtgaattcaaacaattcttccctaaatctggttgggttgaacacgatgctaacgaaatttggacttctgttttagcagtcattgcagaagtatttaacgaaaacgatataagcccagaacaaattgcaggtattggtattacaaaccaacgtgaaactactgtcgtatgggataagaaaacaaacagaccaatctaccacgcaatcgtttggcaatctcgtcaaactcaaggtatttgtcaagagcttaaagataaaggtttagaagataaattccgtgaaaaaactggtttattattagaccct…	atggataatgagaaaggtttgttgatagtactatctgggccatctggtgttggtaaaggtacagttagaaagaaaatattcgatgatccatctacatcttacaaatattctatttctatgacgacacgtgaaatgcgcgttggagaagtcgatggtgttgattactttttcaaatcaaaggctgaatttgaagaattaattaaacaagaccaatttatagaatatgctgagtatgtagggaattattatggaactcctgttcaatatgttaaagatacaatggacgaaggttatgatgtatttttagaaattgaggttgaaggagccaagcaagtacgtaaaaaatttcctgacgctttatttatatttctcgctccaccaagtttagaccatttacgt…	atgagaaaacctattatcgctggtaactggaaaatgaataaaacagttcaagaagctaaagattttgttaatgcattacctgcattaccagatacaaacgaagtagaatcagttatttgtgcaccaacaatccaattagatgcattagtaacattagtcaaagatggcaaagcacaaggtttaaaaatcggtgcgcaaaatgcttactatgaagacaatggtgcgtttactggtgaaacatctccagtagcattagctgatttaggcgttcaatatgtagtaatcggacattcagaacgtcgtgacatcttccatgaaacagatgaagaaattaataaaaaagcacacgcagtatttaatcatggtatgacaccaattatttgtgtgggtgaaacagac…	atggctgaagtacctgaatcaagaataaatgaacgaaatattactagtgagatgcgagagtcgtttttagactacgcaatgagtgttatcgtatctcgtgccctaccagacgttagagatggtttgaaaccagtacatcgtcgtatcttatatgggttaaacgaacaaggtatgacacctgataaatcatataaaaagtcagcacgtatcgttggtgacgtaatgggtaaatatcaccctcacggtgactcatctatttacgaagctatggtaagaatggctcaggatttcagctatcgatatcctttagttgatggccaaggtaactttggctcaatggatggtgatggcgctgcggctatgcgttatacagaggcgcgtatgtctaaaataacgctt…	ttgtcagatgtgaacaacacggaaaattatgatgctgggcaaattcaagtattagaaggtctagaagcggtacgtaaaagaccagggatgtatattggttctactgcagaaaaaggacttcaccacttagtgtgggaaatcgtcgacaacagtattgacgaagcattggctggttacgcagaccaaattgaagttgtgattgaagaagataattggattaaagtaacagataacggacgtggtattccagtaggtatccaagaaaaaatgggacgtccagcagtcgaagttattttaactgtacttcacgccggcggtaaattcggtggtggcggatataaagtatcaggtggtttacatggtgtaggttcatctgtagtaaatgctttatccgaagat…	ttggcaggtcaatttgtccaatatggaagacatcgtaaacgtagaaactacgctagaatttcagaggttttagaattaccgaacttaatcgaaatccaaacgaaatcatacgaatggtttttagaagaaggattactagaaatgttccgcgacatttcaccaattgaagatttcactggaaatctttcattagagtttgttgattatagacttggtgaaccgaaatacgatttagaagaatcaaaaaaccgcgatacaacttatgcggcaccactacgcgtcaaagttcgtttaattattaaagaaactggcgaagtgaaagaacaagaagtattcatgggtgatttcccattaatgacagacacaggcacattcgtaattaacggtgctgaacgtgtt…	ttgcgaatcgaacaatctgttattgatgagattaaaaataagactgacattttagacttagtcagtgaatatgtgaaattagaaaaaagagggcgcaattacattggtttgtgtccttttcatgatgaaaagacgccttcatttactgtttctaaagataaacaaatttgtcattgttttggttgcaaaaaaggcggtaacgtttttcaatttactcaagaaattaaagatatttcttttacggaagccgtacaggaattaggtgcacgtgttaatattaccgttgatacacaacaggataatcaatatcaaaatgagggtcatcaaatagcgtcagatgatttgaaaatgatagaaatgcatgaattaatgcaacaatattatcattacgcccttaaa…	atgagtgacataattaatgacacgaaaagtaagatgaaaaaatctatcgataatttatcaagagaattagcaaacattagtgccggacgtgctaattcaaatttattaaatggcgtaactgttgattactatggcgcaccaacaccagttcaacaattagcaagcatcaatgtgcctgaagcacgtttacttgttatatctccatatgataaaagctctgttggaaatattgaaaaagctatcaatgcggctaacttaggggtaaacccttcaagtgatggtgaagttataagaatctctgtaccagcacttactgaagaacgtcgtaaagaattagttaaagaagttaaaaaactcggtgaaaatgctaaagtagcagtaagaaatgttcgtcgtgac…	atggctaaacaagatgtaatagaattagaaggtactgtattagatactttaccaaatgctatgtttaaagtagaattagaaaatggtcatgagattttggcacacgttagtggtaagatcagaatgaattatattcgtattctacctggcgacaaagtaacagtagaaatgtctccgtatgatttaactcgcggaagaatcacttatcgttataaataa	atgagtaaaaaaagaatttacgaatatgccaaagaattaaatttaaaaagtaaagatgttatagatgaacttaagaaaatgaacgttgaggtttctaaccatatgcaagcgttagaagacaaccaaattgttgctttagacaaaatttataaaaaagacaacaatcaaaaagataatggccaagctcaacaatctaaagaacaaggtcaaaaacaagacaataaaaaacaacaaagttctcaaaaacctgctcaaggcaacaaaaaagacgctaaaaataataagaaacaaaataacaaaaagcaaaataataaaaacaacaagaaacacaacaaacaaaataataaagagcaacaagcaacaaaagaaacaccttctaaaattacgtatcaagacggt…	gtgtcaaccatagctaaagatcaaactcaagtaaacgataagattcgtgcgaaagaattaagattaatcggtcaagatggcgaacaaattggtgttaaaccaaaaagtgaagcattagaaatggccgatcgtgtaggtttagacgtagtagtcgtagcgccaaacgctaaaccacctgttggaagaattatggactacggtaaatacaaattcgaacaacagaaaaaagaaaaagaaatgaagaagaaacaaaaaacaataaacgtaaaagaaatacgtttaagtcctactattgaagaacatgacttccaaactaagttgaaaaatggtcgtaagttcttatcaaaaggggataaatgtaaagtttctattcgttttagaggtagagcaattacacat…	gtgtcaagtaatgaactattattagctactgaatatttagaaaaagaaaagaaaataccaagagaagtattaattgatgctatcgaagcagcgttgattactgcttacaagaaaaactacgatagtgcgcgcaacgtacgtgtagaattaaatatggatgaaggcatcttcaaagttatagcaagaaaaaatgttgtagaagaagtgttcgatgacagagatgaaatcgatttaagtacagcattagttaaaaatccagcatatgaaataggtgacatttacgaagaagatgtgacaccaagtgactttggacgtgtaggcgcacaagctgcaaaacaagcggttatgcaacgtctaagagatgctgaaagagaaattttatacgatgagtttatcgat…	atgactaaaaaaattgtatctgacttagatttgaaaggtaaaactgtacttgtacgtgctgactttaacgtaccaatgaaagatggagaaattactgacgacaacagaattgttcaagctttaccaacaattaaatatattgctgaacaaggtggtaaagtcgtattattctctcacttaggtaaagttaaagaagaaagtgataaagcatcattaagcttaaaaccagtagctgctgatttatctaagaaattaagtaaagaagtagtatttgttccaactacacgtggagaacaattagaaactgctatcaaagatttaaacgaaggagaaatccttttagtagaaaatactcgttttgaagatgttgatggtaaaaaagaatctaaaaatgatcca…	atgacaaaatttatttttgtaaccggtggtgtagtttcctcacttggtaaaggtattacggcagcttctttaggtagattattaaaagatcgtggattaaaagtaacgattcaaaaatttgatccatatttaaatgtggacccaggtacaatgagtccatatcaacatggtgaagtatttgtcactgatgatggggcagaaactgacttagacttaggtcactatgaaagatttatcgatattaatttaaataaatattctaacgtaacggctggtaaagtatattcacacgttctaaaaaaagaacgtcgtggtgactatttaggtggtacggttcaagttatccctcatattacaaatgaaattaaagaacgattattattagcaggcgaaagtaca…	atggctaagaaaagtaaaaagtatcaagaagtagctagtaaaatcgaccgccaaaaacactatagtgttgaagaagcggttgcattagctaaagaaacaagcattgctaactttgatgcttcggttgaagtagcattccgtttaggcattgatacacgtaaaaatgatcaacaaatccgtggagcggtagtattaccaaacggtacaggtaaatcacaacgtgtattagtatttgctaaaggtgacaaagcaacagaagcacaagaagcaggagcagattatgtaggcgaaggcgactacgtaactcaaatccaacaaggttggtttgacttcgatgtagttgttgctacaccagacatgatgggcgaagttggtaaattaggtcgtgtattaggacct…	atggctctaaaaaaatacaagccaattactaatggtcgtcgtaatatgactacgttagatttcgctgaaatcacgaaaactacacctgaaaagtcattattacaaccgctaccgaaaaaagcgggacgtaacaaccaaggtaaattgacagttcgccaccatggtggaggacacaaacgtcaataccgtgttattgattttaaacgtaataaagatggaatcactgctaaagttgattcaattcaatacgatccaaaccgttcagcaaacatcgcattattagtttatgctgatggtgaaaaacgttacatcattgctcctaaaaacttacaagtaggtcaagtattagagagtggtgacaatgcggatattaaagtaggtaactcattaccacttcaa…	atgaccaaaggaatcttaggaagaaaaatcgggatgacacaagtgttcggtgagaacggtgaattaatcccagtaacagtagtagaagcaggtcaaaacgttgtattacaaaagaaaactgaagaagttgatggatacaacgcaattcaagtaggttttgaagataaaaaagcttacaagaaaaacagtaaaactaacaaatatgctagtaaaccagctgaaggtcatgctaaaaaagctgacacagcacctaagcgcttcattcgtgaattcagaaacgttaacgttgatgaatacgaagtaggtcaagaagtctcagttgataaatttgaaactggcgacatcattgatgttacaggcgtatcaaaaggtaaaggtttccaaggcgctattaaacgt…	atggctaattatgatgtattaaaagtagacggaactaaatcaggttcagttgaattaaatgatgcagtttttgcaatcgaaccaaacacagacgttctatttgaagcaatcactttacaacgtgcttcattacgccaaggtactcatgctgttaagaaccgttcagcagtacgtggtggtggacgtaaaccatggagacaaaaaggtacaggacgtgcgcgtcaaggtacaattcgtgcgccacaatggcgcggtggtggtatcgtattcggaccaacacctagaagttatgcttataaaatgcctaagaaaatgcgtcgtttagctttacgttcagcattatcttacaaagtacaagaaagtgctttaacagttgtagatgcattccaatttgatgca…	ttgaaccgtttaaaagaaaaattcaactctgaagttactgaaagcttagttaagaaatttaattatagttcagtaatggaagtaccaaaaattgaaaaaatcgttgtaaatatgggtgtaggtgacgcagttcaaaactctaaagtgttagataatgctgttgaagagttagaattaatcactggtcaaaaaccattagttacaaaagctaaaaaatctgttgctactttccgtttacgtgaaggtatgcctatcggagctaaagttacattacgcggcgaaagaatgtatgatttcttagataaattaatcgctgtatctttacctcgtgtacgtgacttccgtggtgtttctaaaacagcatttgatggaagaggtaactacactttaggtgttaaa…	atgagtcgtgttggtaaaaaaattattgacattccaagtgacgtaacagtaagtattgatggtaatacagttactgttaaaggtcctaaaggtgaattatcaaaaacattaaatgaaagaatgacatataaacaagacgaaaacacattagaagttgtaagaccttctgattctaaagatgatagaacagtacatggtacaactcgtgctttaatcaataatatgattcttggtgtttctcaaggtttccaaaaaactcttgaacttgttggtgttggttaccgtgctcaaatgcaaggtaacgacttagtacttaacgttggttattctcacccagttgaaattaaagccgaagacggtattactttcgctgttgagaaaaatacaactgtaactgtt…	atgttaaaattaaacttacagttcttcgcatcgaaaaaaggggtaagttctacaaaaaacggacgtgactctgaatcaaaacgtttaggtgctaaacgtgctgacggtcaatacgttactggcggttctattttattccgtcaacgtggtactaaaatctaccctggtgaaaatgtaggtcgcggtggtgacgatacattattcgctaaaatcgacggcgttgttaaattcgaacgtaaaggtcgcgacaaaaaacaagtatctgtttattcagctgctgagtaa	atggcagtaatttcaatgaaacaattactagaagcaggtgttcacttcggtcaccaaacacgccgttggaacccaaaaatgaaaagatacattttcactgagagaaatggtatctatatcatcgacttacaaaaaacagttaaaaaagtagaagaagcttataacttcattaaacaaatttctgaagatggcggacgcgttttatttgtaggtactaaaaaacaagcacaagaatcagttaaagctgaagcagaacgtgctggtcaattttacgtaaaccaaagatggttaggcggaatcttaactaactacaaaacaatctctaaacgtatcaaacgcatctctgaaattgaaaaaatggaagaagatggcttattcgaagtattacctaaaaaagaa…	gtgggtcaaaaaattaatccaatcggacttcgtgtcggagtaatccgtgactgggaagctaaatggtacgcagaaaaagacttcgcttcactattacatgaagacttaaaaatccgtaaatttattgataacgcattaaaagaagcatcagtttctcacgttgatatcgaacgtgctgctaaccgtatcaacatcgctattcatactggtaagcctggtatggtcattggtaaaggcggttcagaaattgaaaaacttcgtaataaattaaacacattaacagacaaaaaagtacacattaacgtaattgaaatcaaaaaggttgatttggatgctaaattagtagctgaaaacatcgcacgtcaattagaaaaccgtgcttcattccgtcgtgtacaa…	atggctcgtagagaagaagaaactaaagaatttgaagaacgcgttgttacaatcaaccgtgttgcaaaagttgttaaaggtggacgtcgtttccgtttcactgctttagtagtagtaggagataagaacggtcgcgttggctttggtactggtaaagcacaagaagttccagaagcaatcaaaaaagctgtagaagcagcgaaaaaagatttagttgtagttccacgtgttgaaggtactactcctcatacaatcactggacgcttcagttcaggtagcgtattcatgaaaccagctgcacctggtacaggtgttatcgcaggtggcccagttcgtgctgtcctagaattagctggaatcactgatattttaagtaaatcattaggatctaatactcca…	atgacggaagaattcaatgaatcaatgattaatgacattaaagaaggtgacaaagttaccggcgaagtacgttctattgaagacaagcaagtcattgtagacgttaacggtggcaagttcagtggtatcattccaatcagtcaattatctacacaccatatagatagcccaaatgacgctgtgaaagttggcgatgaaattggtgcttatgtgactaagatagaactagacgaagaaaatgaaactggtacttacattttatctaaacgccaacttgaaacagagaaatcttacgaatttttacaacaacaattagacaacaatgaaactattgaggccaaagtaactgaggtagttaaaggtggactcgtcgttgatgttggtcaacgtggctttgtt…	atgccaaagaaaaaatcaccaggtacattagctgaaaatcgtaaagcaagacatgattttaatattgaagatacgattgaagcgggcattgtgttacaaggaactgaaattaagtccatccgacgtggcagtgcaaacttaaaggatagttacgcacaagtgaagcgtggcgagatttatttgcagaacatgcatatcgcgccatatgaagagggtaaccgttttaaccatgatcctagacgctcacgtaagttactattacacaaacgtgagattgctaagctaggagaaagaacgagagaagtcggttactctatcgttcctttgaaactctatttaaaacacggtaactgtaaagtcttattaggtattgcacgcggtaagaaaaaatacgataag…	atggcaatttcagctaaacttgttaaagaattacgtgaaaaaactggcgctggtatgatggactgtaaaaaagcgctaactgaaacagatggtgacatcgataaagcaatcgactacctacgtgaaaaaggtatctcaaaagcagctaaaaaagctgaccgtattgcggcagaaggtttagtacatgcagaacaaaaaggaaacgacgcagcaatcgtagaaatcaactcagaaacagacttcgttgctcgtaatgaaggtttccaagaattagttaaagaaattgcgatccaagttcttgaaactaaagtgaacactgtagaagaattatctgaaactaaattatctgacggtaaaacagttgacgaacgtatgaaagaatcaattgctacaattggt…	ttggataacgatcgtcaaaaagctttagatacagtaataaaaaatatggaaaaatcatttggtaaaggttcagttatgaaattgggcgataataaagggcgcagagtttcaagtgtttcaagtggctcagtaacattagataacgcactaggagtaggcggataccctaaaggtagaattgttgaaatttatggaccagaaagttctggtaaaactactgttgcgctacacgccattgcagaagtgcaaagaaaaggcggtattgcagcatttatcgatgctgaacatgcgctagatccagtttatgcagaagctttaggcgtagatatagataatttatatttatctcaacctgaccatggtgaacaaggtcttgaaatcgcagaagccttcgtgcga…	atgttagaatttgaacaaggatttaatcatttagcgacactaaaagtcatcggtgtaggcggtggcggtaataacgctgttaaccgtatgatcgaccacggaatgaacaatgttgaattcatttcaattaatactgatggacaagctttaaacttatctaaagctgaatcaaaaatccaaattggtgaaaaattaacacgtggtttgggtgcaggtgctaaccctgaaatcgggaaaaaagcagctgaagagtctagagagcaaattgaagatgctatccaaggtgcagatatggtattcgtaactgctggtatgggtggcggtacaggtactggtgctgctcctgtcgttgctaaaatagcaaaagaaatgggtgcattaacagttggtgttgtaact…	atgagaaaaacaaaaattgtatgtacgattggaccagcatcagaatctgaagaaatgttagaaaaattaatgaaagctggtatgaacgttgccagattgaacttttcacacggtgactttgatgaacatcaagcacgtattgacactatcagagaagtttctgcacgtttaggtaaaactgtagctattttacttgatactaaaggcccagaaatccgtactcataacatgaaagacggtgctattgaattagaaaaaggaacagaagttatcgttagtatgactgaagttgaaggtactccagaaaaattctctgtaacttacgacaacttaattaatgacgttgacgaaggttcttatatcttattagatgatggattaattgaactacaagttaaa…	/
Mammaliicoccus fleurettii FDAARGOS_682	atgcaaagatactttattcataaaaacgctgaacttcatcagcgtttttttatcacagataaaaatgatatacaccatattaaaaatgtcatgcgtttatcagtaggcgatgagattatcgttaattttttagacgctcaaactttccgctgtaaaattatagaaatatctgatagcgacatttcaatcgaatgtctggcacgagtcgatatagcgagtgaattgcctatttctatcactatttgtagcggtcttattaaaggcgataaatatgagtggttgctacaaaaagcaactgagcttggtgcaagtgcgttcatcacaactcaaatggaccgatctattgttaaattaaataagcaaaaagccgataaaaaagttgaacgttggaaaaaaatc…	atgggaaactatatcttatcgattgatcaggggacaacaagttctagagcaatcttatttaacgaaaatggggaaatcgcaggcatagcacagcgtgagtttaaacaacattttcctaaaggcggatgggtagagcatgatgccaacgaaatttggacatcagttttatcagtgatggcatctgttttaaacgaaaataacgtatcggcatcacaaattaaagggattggtatcacaaaccaacgtgaaacaactgtcgtttgggataaaaacacaggccgtccaatctacaatgcgattgtttggcagtcacgtcaaacacaacatatttgtgatgaattaaagaacgctggtcatgaagaaacgtttagaaacaaaactggtttattattagaccct…	atggatactgaaaaaggcttactcatagttctctcgggcccttctggcgttggtaagggcacagtcaggaaacgtatttttgatgatcctcacacatcttataaatattcaatctcaatgacgacacgtgaaatgcgtgaaggcgaagcggatggggtggattactttttcaaaacaagagaggcatttgaaaaattaattgaagaagatgaatttattgaatacgcggagtatgtcggaaattactacggaacaccggttcaatatgtaaaagatacaatgaatgcagggcatgatgtatttttagaaatcgaagttgaaggggcaaaacaagttcgtaaaaaatttccagatgcattgtttatctttttagcaccaccaagtcttgaccatttgact…	gtgagaaaacctattatcgctggaaactggaagatgaataaaacagttcaggaagctaaaaattttgtaaaagagctaccagcattaccagatacaaatgaagttgaggcagtgatttgtgcaccaacaattcaattagatgcattgatttctttaacaaaagaaaatgttgcaccgggtcttaaaattggtgcgcaaaatacttattttgaagaaaatggtgctttcacaggtgaaacatctcctgttgctttagaagatctaggtgtaagttatgtcgttattggtcactctgaacgacgtgagttattccatgaaacagatgaagatgtcaataaaaaagcgcatgctgtatttaatcacaacatgacacctattatttgtgtaggcgaaacagac…	atggctgaaacacctgaatcaagaattaatgaacgtaatatcagcaaagagatgcgagaatcgtttttggattatgccatgagtgttattgtgtctcgtgctttgccagatgtcagagatggtttaaaacctgtacatcgtcgtattttatacggcctcaatgagcaaggtatgacgccagacaaaccgtataaaaaatctgcccgtatcgtaggggatgtaatgggtaaatatcatccacatggggactcttctatttatgaagcaatggtccgtatggcacaggatttcagctatcgttatccacttgtagatggacaaggtaactttggttctatggatggtgacggcgcagcagcaatgcgttacactgaagcgcgtatgacaaaacttgcctta…	ttggctgatgtgaacaactcggaaaattatggtgcgagtcagattcaagttttagaaggacttgaagcggtacgtaagcgaccaggtatgtatattggttctacttcagaacgtggtctacatcatcttgtttgggaaattgtcgataacagtattgatgaagcacttgcaggatatgcagatgatattgaagtgatcatcgaaaaagacaattggattaaagttacagataatggacgcggtattcctgtcgatattcaagaaaaaatgggacgtcctgctgtagaagttattttaactgtattacacgctggtgggaaatttggcggcggtggctataaagtttcaggtggtttacacggtgtaggttcatctgttgtaaatgcattgagtgagacg…	ttggcaggtcaatttgtccaatatggaagacatcgtaaacgtagaaactacgcaagaatttcagaagttttagagttaccaaacttaattgaaattcaaacaaaatcgtatgattggttcttaaaagaaggtcttttagaaatgttccgcgacatttctccaatcgaagacttcacaggtaatctttcattggaatttgtagattatagattaggtgaaccgaagtatgatttagaagaatcaaaaaaccgtgatgcaacatatgcggcgccattacgcgttaaagttcgtctagttattaaagaaacaggcgaagtgaaagatcaagaagtatttatgggagatttccctttaatgacagaaacaggtacttttgtaattaatggtgcggaacgtgtt…	atgagaattccgcaaagtacgattgacgaaattaagacacaatcggacatattagacgtagtaagcgaatatgtcaaacttgaaaagagagggcgcaattatatcggtttgtgtcctttccatgacgaaaaaacaccttcttttaccgtttcagaggacaaacaaatttgccactgctttggatgtaaaaaaggaggaaacgtctttcaatttatccaagaaattgaaaatgtttcatttacagatgctgttaaaaagttaggcgcacgggtcaatattaaagtagataccggtgagtctaaagaattagagcacattgcatcagatgatttaacaatgattcaaatgcatgaatcattgcttgattattatcactatttattgaaaaaaaccgttgaa…	atgaaagaaactattcaagatgctaaaagtcgtatgaaaaaatcaattgagaatttatctcgtgaattggcacaaattaatgcaggacgcgcaaactctaacttattagctggtgttgaagcggactactatggtgcaccaacacctgtccaacaattagcaagtattaacgtacctgaagcacgtcttcttgtcgtttcaccatacgataaaacatctattggtgatattgaaaaagcgattattgctgcaaacttaggtgttaatcctacgagtgacggagaagtgattcgtattatggtgccagcactcactgaagaacgtcgtaaagaacttgttaaagacgtcaagaaaacaggtgaaaacgcaaaagtatctgttcgtaatattcgacgtgat…	atggcaaaacaagacgttatcgaacttgaaggtacagtattagatactttaccaaacgcaatgtttaaagtagaattagaaaatggtcatgaaattctagcacatgtgagtggtaaaattcgaatgaactatattcgtattctacctggcgataaagtaacagtagaaatgtctccgtatgatttaacacgcggaagaatcacatatcgttataaataa	atgggtaaacaaagaatttatgagtatgcaaaagatttaaatataaaaagtaaagatgtgattgatgagttgaaaaaagagggcgtagaagtatcgaatcatatgcaaactttagaagatgatcaagttaaatcattagataaagttttcaaaaaagatcaagcacaaaaagatacaaaaccgcaaaaaaatactcaatcaaatcacaaaaaccaaaaacaagggaaaaaccaaaaaggtaaaccaaaccagcaacaaaaacaaaataaaaagaataataaaggttctaaaaataataaacaaaacaaaaagaaccaaaaagcacaacaaccaactgaacctaaagaaatgccatctaaaattacgtatacagaaggcattacagttggagaattagct…	gtgtcaaccatagctaaggatcaaacgcaagttaatgaaaagattcgcgcaaaagaattacgtgtcatcggtcaaaatggtgatcaaattggtgtaaaatctaaaaatgaagcattggagatggcagatcgacttggtttagatgtcgtaattgtcgctccaaacgctaagccacctgttgctcgtattatggattacggtaaatacaaattcgagcaacagaaaaaagaaaaagaaatgaaaaagaaacaaaaagtcatcaatgttaaagaaatacgtcttagcccgactattgaagatcatgatttcaatacaaagcttaaaaacggacgtaaatttttaactaaaggtgataaagttaaagtttcaattcgtttcagagggcgtgcaattacacat…	gtgaaaagtaatgaattattgttagcaacggaatatttagagaaagaaaagaagattccaagagcggtattagtagatgcaattgaagctgctttaattacagcttataaaaagaattatgatagtgcgcgtaacgtacgtgtcgaacttaatttggacagtgggactttccgtgtcatttcacgtaaagaagttgttgaagaagtatttgatgaccgtgaagaaatagacttgtcgactgcattagttaaaaatccagcatacgaagttggggacttttatgaagaagatgtgacaccgaaagattttgggcgtgtaggtgcacaagcagcgaaacaagctgtgatgcaacgtttacgtgatgcagaacgcgaaattttatatgaagaatttattgat…	atggcaaaaaaggatgtaacagatgttgagttaaaaggtaaagttgtacttgtgcgtgcagatttcaatgttccaatgaaagacggcgaaattacgaacgacaaccgaattgttcaggcattaccaacattaaaatatatcattgaacaaggtgggaaagttgttgttttctcacatttaggtaaagtcaaagaagaaagtgataaagagaaactctcattagcaccggttgcgaaacgtttatcagaaaaactaaacaaagaggttcagtttattccagaaacacgtggagaaaaattagaatctgccattaaagcattaaacgaaggcgaagttttaatgtttgaaaacacacgttttgaagatgtagatggtaaaaaagaatctaaaaatgatcct…	atgacaaaatttatatttgtgactggcggtgtagtttcttcgttaggtaaagggattacagcagcttcactgggtcgattacttaaagatagaggattaaaagtaacgatacaaaaatttgacccttatttaaacgtggatccgggtacaatgagcccttatcagcatggtgaagtattcgtaacagatgatggggctgaaacggatttagatttaggccattatgaacgttttattgatattaatttaaatcaatattctaacgtaacagcaggaaaggtatactcacatgtcttgcaaaaagagcgccgcggtgattatcttggtggaaccgtgcaagtaattccacatattacaaatgaaattaagtcacgtttattacttgctggtgaaagtaca…	atggctaaaaaaggtaaaaagtatcatgaagctttaaacaaagttgatcgccaagcattctatacagtagaagaagcaatcagcttagctaaagaaacatctattgctaacttcgatgcttcagttgaagtggctttccgtttaggtattgatacacgtaaaaatgaccaacaaatccgtggtgcagtagtattaccacacggtactggtaaatctcaacgtgtattagtttttgctaaaggcgacaaaatcgctgaagcagaagcagcaggtgctgactatgttggagatgcagaatatgtaaacaaaatccaacaaggttggtttgattttgatgttgttgttgcaacaccagatatgatgggtgaagttggtaaattaggtcgtgtattaggacct…	atggcacttaaacattataagccaattactaatggtcgtcgtaatatgactacattagattttgctgagatcacaaaatctgaacccgaaaagtcattattacaaccgctaccgaaaaaagcgggtcgtaacaaccaaggtaaattgacagtacgtcaccatggtggcggtcacaaacgtcaataccgtgttattgatttcaaacgtaacaaagatggaattccaggtaaagtggattcaatccaatatgatccaaacagatcagcaaacattgctttaatcgtctatgcagatggtgaaaaacgctacattatcgcacctaaaggcttagaagtaggtcaagtcattgaaagtggttcagaagctgacatcaaagttggtaacgcacttcaattaaaa…	atgaccaaaggaatcttaggaagaaaaattgggatgactcaagtattcggtgaaaacggcgacttaatcccagtaactgtagtagaagcaaaagaaaacgtagtattacaaaagaaaaccgttgaggttgacggttataacgcaatccaaatcggttttgaaaacaaagaagcatacaaaaaagatagaaaaacaaacaaatatgcgaataaaccagctgagggtcacgctaaaaaagctgacacagcacctaagcgcttcattcgtgaattcagaaacgttaatgttgacgaatacgaagtaggtcaagaagtctcagtagatacatttgaagttggagacatcattgatgtaacaggaacttcaaaaggtaaaggtttccaaggtgcaatcaaacgt…	atggcaaattatgatgtattcaaagttgatggttcaaaagcaggttcagtagaacttagcgatgcagtatttgcaatcgaacctaataatgaagttttatttgaagcaattaacttacaacgtgcttcattacgtcaaggtacacatgcggtaaaaaaccgctcagcagtacgtggcggtggacgtaaaccatggagacaaaaaggtacaggacgtgcgcgtcaaggtacaattcgtgctcctcaatggcgtggtggtggtgtcgtattcggtccaacaccgagaagctacgcatacaaaatgcctaagaaaatgcgtcgtttagcattacgttctgcaatttcttacaaagttaaagaaaatgaattcaaaattgtggacagctttaacttagaagca…	ttgaaccgtttaaaagaaaaatttaactcagaagttactgaaaacttagttaagaaatttaactacagttcagtaatggaagtaccaaaaatcgaaaagatcgttgtgaacatgggtgttggtgacgcagtacaaaactcaaaagttttagataacgctgttgaggaattaactgcaatcactggtcaaaaaccattaatcactaaagcgaaaaaatcagttgcaacattccgtttacgtgaaggtatgccaatcggtgcaaaagtaactttacgtggcgaaagaatgtatgaattcctagataaattaatctcagtatcacttccacgtgtacgtgacttccgtggtgtttctaaaaacgcatttgacggtcgcggtaactacactctaggtgttaaa…	atgagccgtgttggtaaaaaaattatcgaaatccctagcgacgttactgtaactatcgaaggtaatacagtttcagttaaagggcctaaaggtgaattatcacgaactttaaatgaagaaatgacttacaaacaagaagaaaacacacttgaagttgttagaccatcagattctaaagaacacagaactgttcatggtacaactcgtgcgttaatcaataacatggtacaaggtgtatctaaaggatacgaaaaatcacttgaacttatcggtgtaggttaccgtgctcaagtacaaggtaaaaatcttgtattaaacgttggttactctcacccagttgaaatcgaagctgctgaaggcattactttctcagtagataaaaacacaactgttaaggtt…	atgcttaaattaaacttacaatttttcgcatctaaaaaaggggtaagttctactaaaaacggacgtgactcagaatctaaacgtttaggtgctaaacgtgcagacggtcaattcgttactggtggttctatcttattccgtcaacgtggaactaagatttacccaggtgaaaacgtaggtcgtggtggcgatgatacattattcgctaaaatcgatggcgttgttaaattcgaacgtaaaggtcgagacaaaaaacaagtttctgtatatgcagttgctgaataa	atggcagtaatttctatgaaacaattactagaagctggtgttcacttcggtcatcaaacacgccgttggaacccaaaaatgaaaaagtacatcttcactgaaagaaacggtatctacattatcgacttacaaaaaacagtgaaaaaagttgaagaagcatacaactttattaaacaagtatctgaagaaggcggtaaagtcttattcgtaggtactaaaaaacaagcgcaagaatcagtgaaagctgaagcagaacgcgctggccacttctatgttaaccaaagatggttaggtggtattttaacaaactataaaacaatctctaaacgtgtacaacgtatttctgaaattgaaaaaatggaagaagatggaacatttgatgttcttcctaaaaaagaa…	gtgggtcaaaaaattaatccaatcggtcttcgtgttggtattatccgtgactgggaagcgaaatggttcgcagagaaagatttcgcatcacttttacatgaagatttaaaaattcgtaaatttattgataacgcattaaaagacgcttcagtatctcacgttgagattgagcgtgctgctaaccgcattaacatcgcaattcatactggtaaaccaggtatggttatcggtaaaggcggttctgaaatcgaaaaacttcgtaacaaattaaatcaattaactgataaaaaagttcacatcaacgttattgaaatcaagaaagttgatcttgatgcacgtttagttgctgaaaacattgcacgtcaattagaaaaccgtgcttcattccgtcgtgttcaa…	atggctcgtagagaagaagaagttaaagaatttgaagaacgcgtagttacgattaaccgtgttgctaaagtagtaaaaggtggtcgtcgtttccgttttactgcacttgtagtagtaggtgacaaaaatggccgcgttggattcggtactggtaaagcacaagaggtacctgaagcaatcaaaaaagcagttgaagcagcgaagaaaaatcttatcactgtaactcgtgttgatggtacaacaccacacacaattactggacgttttggttcaggaagtgttttaatgaaaccagcagcacctggtactggtgttatcgcaggtggcccagttcgtgccgtattagaacttgcaggtattactgacattttaagtaaatctttaggttcaaacacacca…	atgactgaagaattcaatgaatcaatgattaatgacattaaggaaggcgataagattacaggtgaagtacagcaaattgaagacaaacacgttgttgtacatgtaaatggtggaaaatttaacggcattattcctattagccaactatcaacttatcacgtggacaacgcgaatgaagttgttaaagttggagatgaaatcggtgcatatgttactaaaattgaaatcgatgaggaaaatgaaacaggaagttacatcctttctaaacgcaagttagaagaagagaaatcttatgcgtacttacaagaaaaattagataacaacgaaacaattgaggctaaagtaacagaagttgttaaaggtggcttagttgtggatgttggtcaaagaggattcatt…	atgccaaaaaaatcaggtaaaggcacattagcagaaaatcgtaaggcacgtcatgattataacatcgaagacacgattgaagcgggcattgtgttgcaagggactgaaattaagtcgatacgtcgtggaagtgcgaatttaaaggacagctatgcacaagttaaacgcggtgaaatctttcttcacaatatgcatatcgcaccttatgaagaaggtaatcgtttcaaccatgacccaagacgtatacgcaaattattgttgcacaagcgagaaattactaaactcggtgaacgtacacgtgaaatcggatattcgattattccgctcaagctctatttaaagcatggaaattgtaaagtattacttggtattgcaagaggcaagaaaaaatacgataaa…	atggcaatttcagctaaacttgttaaagaattacgtgaaagaactggcgcaggtatgatggattgtaaaaaagcattagaagcaactgatggtgacattgataaagccattgactacttacgtgaaaaaggtattgctaaagcagctaaaaaagcagaccgtattgcagcagaaggtattacacatgttgaagttaaaggtaacgatgctgttatcgttgaaatcaactcagaaacagactttgttgcacgtaacgaaggtttccaacaacttgtaaaagaaattgctaaccaaattcttgaaacaaaagtggattcagttgaagctttaaatgaaacaacattaccaaacggtaaaacagtttctgaacatatgactgaagcgatttcaacaattggt…	ttggataatgaacgtcaaaaagcactcgacacagtaataaaaaatatggaaaagtcattcggtaaaggtgccgttatgaaactaggtgaaaataaagatcgccgtgtttcaagtgtttcaacaggttctgttacattggatcatgcattgggggttggcggctatccaaaaggtcgtattattgaagtttatggccctgaaagttctggtaaaactactgtagcgttacacgcgattgctgaagtgcaaaaaaatggcggtattgctgcgtttatcgatgctgaacatgcgttggatcctgtctatgctgaagcgctcggtgtggatatcgataatctatacctttctcaacctgaccacggtgaacaaggtttagaaattgctgaagcgttcgttaga…	atgttagaatttgaacaaggatttaatcatttagcgacacttaaagtcatcggtgtcggcggtggcggtaacaacgctgtgaatcgaatgattgaccacggtatgaacaacgttgaatttattgcaattaacacggatggacaagctttaaacttatctaaagcagaatctaaaatccaaattggtgaaaaacttacacgtggcttaggtgcaggtgcaaaccctgaaatcggtaaaaaagctgccgaagagtcaagagaacaaattgaagatgccattcaaggtgcagatatggtgtttgttactgccggtatgggtggtggtactggaacaggtgctgcgccagttgtagccaaaatcgctaaagaaatgggtgcattaacagtcggtgttgtaacg…	atgaaaaaaactaaaatcgtttgtacgattggaccagcatcagaatcagaagatatgttagaaaagttaatgaaagccggcatgaatgtggcacgtttaaacttttctcatggctctcatgatgagcatgcagcacgtatccgttcaattcgtaaagtagcgaaaaagttagaaaaaaatattggtattttacttgatacgaaaggacctgaaattcgtacgcacaatatgaaaaatggtgcgattactttagaaaaaggttcacatgttacagtaagtatgcatgaagtagaaggtacaccggaaaagttctctgtcacatatgaagaattaatcaatgatattgaaatcggttcatttattctattagatgacggattaattgaattagaagttgaa…	/
Staphylococcus felis ATCC 49168	atgcaacgttattttttaaaagaaaacgctgaatgtcatcagcgtttttttatcactcaaaaagaagatatccatcatataaaaaatgtaatgcgtttgtcagttaatgatgaaattattattaactttttaaatggtacttataaatctaaaatattaagcacagatgattcaattgaaatcatgacaatggaattgataaatattcatacagaactacctgttgagattacaatttgtagcggacttataaagtcagataaatatgagtggctcttgcaaaagggaacagaattaggtgctacatcttttatagcgactcatatggatcgttcaattgttaaattaacagaatctaaagtgaataagaaacttgatagatggcaaaaaatagtcaaa…	atgggaaaatacattttatctattgaccaaggtacaacaagttccagagccattttatttaatgaagatggaacaatagaaggtgtggctcaacgtgaatttcaacaatattttccaaaagcaggttgggtagagcatgatgcaaatgaaatttggacatcagttttatcagtaatcgcttcagttttaaatgaaaataatgtatcagcgtctcaaattgcagggattggtattacaaaccaacgtgaaacaactgtattatgggataaaaacacagggcgtccaatttaccatgcaattgtttggcagtcacgacaaacgcaacaaatttgcgacgcattaaaagcagcaggacatgaaaaaacgttccaccaaaaaacaggtttattattagatcca…	atggacactgaaaaaggcttacttattgtactctcaggcccctctggtgtaggtaagggcactgttagaaaacgcatttttgatgatcccactacatcttataaatattcaatatcaatgacaacccgtccgatgcgtgaaggggaacaagatggtgtggattacttttttaaaacccgcgaagcattcgagcaactcattgaacaagatgaatttatagagtatgcagagtatgttgggaattattatgggacaccagttcaatatgttaaagatacgatgcatgctggatatgatgtatttttagaaatagaggtagaaggcgcgaagcaagttcgtaaaaagttccctgatgcactatttatctttttagcaccgccaagtctagatcacttagaa…	ttgagaaaaccaattattgcaggtaactggaaaatgaataaaactgttaaagaagcgaaagaatttgttcaatctttaccagcgttgccagatacagaagaggtggagtcagtaatttgtgcgcctacaattcaattagatgcgttgatttcactgacaaaagaaggtgtagcgtctggtttgaaaatcggagcacaaaatacgtactttgaagacagtggtgcatttacaggtgaaacatcaccggtcgcgttagaagatcttggggttcaatatgttgtgattgggcactcagaacgacgtgaacttttccatgaaacagacgaagacattaataagaaagcacatgcagtgtttaatcataacatgacgcctattatttgcgttggtgaaacagat…	atggctgaaatacctgaatcaagaattaatgaacgaaatatcagcaaagagatgcgagaatcatttttagattatgctatgagtgtaatcgtatctcgtgcattgccagatgtgagagatggtttgaagccggtacatagacgtatattatacggtctaaatgaacaaggaatgacaccggataaaccctacaaaaaatctgcacgtatagttggagatgttatggggaaatatcacccacacggtgactcatcgatctacgaagcaatggtgcgtatggctcaggatttcagttatcgttatccattagtagatggccaaggtaactttggttcaatggacggcgatggtgctgctgcaatgcgttatactgaggcacgtatgacaaaacttgcgctt…	gtgaaagcattggctgatgtgaacaactcagaaagttatggtgcgagtcagatacaggttttagaaggcctagaagcggtacgtaaacgaccaggaatgtatatcggttcgacttcagaacgagggctacatcatcttgtttgggagattgtagataatagtattgatgaagcattagcaggttatgctgatgagattaaagttgtaatagaaaaagataattggattaaagtgacagataatgggcgtggtattcctgttgacatccaagagaaaatgggacgtcctgctgttgaagtcatactaactgtgttacatgcaggtggtaagtttggtggaggcggatataaagtatctggtggtctccacggtgtaggttcatcggtcgttaacgcactc…	ttggcaggtcaatttgtccaatatggaagacatcgtaaacgtagaaactatgcaagaatctcagaagttttagagttaccaaaccttatagagattcaaactaaatcttatgactggtttttaaaagaaggtcttttggaaatgtttagagacatttcaccgattgaagactttactggaaatctttcgctagagtttgttgattatcgactaggcgagcctaaatatgatttagaagaatcaaaaaaccgtgatgcgacttatgctgcaccattacgtgtaaaagtacgccttattattaaggaaacaggcgaagttaaagatcaagaagtattcatgggtgatttcccattgatgactgagacaggaacattcgttattaatggggctgaacgtgtt…	atgagtattccacaaaatgtaatcaatgaaattaaatcaaaaaccgatattttagatgtagtaggtgaatacgttaaattggaaaaaaggggacgcaattacatcggtttgtgtccttttcatgatgaaaaaacgccgtcgtttacagtgtccgaagataaacaaatatgccattgctttggatgtaaaaaagggggcaacgtcttccaatttattcaagaaattgaaaatgtttcctttactgaagcagttaagtcattaggtgaacgcatcaatattaaaatagaaacggcatcacaacaatctgaacatcatattgcttcggatgatttagctatgattcaaatgcatgaaatgctgttggattattaccattatatgttgaaaaaaacggttgaa…	atgaatgaagtaattcaagatgcaaaaacgcgtatgaaaaaatcgattgatagtttatcacgtgagcttgctcaaatcaatgcaggtcgtgcaaactcaaatttattggcgggcgtagaggtggattattacggcgcacctacacctgtacaacaattagcaagtattaacgtacctgaagcacgtttacttgtcatatctccatatgataaaacgtcattaggtgatattgaaaaagcgattttagcggcaaatttaggcgttacaccatcaagtgatggggaagtcattcgaattagcgtgccagctttaacagaagaacgccgtaaagaaatcgttaaacaagtcaaaaaagaaggggaatcagcaaaagtatcaatccgtaacatacgacgagat…	atggcgaaacaagatgtaattgaacttgaaggtacagtgctagacactttaccaaatgcaatgtttaaagtagaattagaaaatggtcatgaaatcttagcgcacgtgagtggtaagattcgtatgaactatattcgtattttacctggcgataaagtaacagtagaaatgtctccgtatgatttaacacgcggtagaatcacatatcgttataaataa	atgagtaaacaaagaatatatgaatatgcaaaaggattaaatataaaaagtaaagaaattattgatgagttaaagaaaaatggtgtagaagtgtcgaaccatatgcaaacattagaggacgatcaaattaaacaattagacaaagtgtttaaaaaagaaaacacagataatcaaaaaccacaaaaaactactcaaacaaatcacaagaataaacaacaaaacaaaaaacaaaaaaacaacgctaacaatcaaaagaataataagaagaatcaaaaaggtaaaaataataagaaacaacaaaagcaacctgaacccaaaacgccaaaagaattaccatctaaaatcacatatactgatggaattacagtaggcgaagttgctgaaaagatgggggttgac…	gtgtcaaccatagctaaggatcaaacgcaagtaaatgaaaagattcgtgcaaaagaattacgtcttattggtcaaaatggtgatcaaatcggtgttaaaccaaaacgtgaagcattggagatggcagaccgacttggtttagacgttgtagttgttgctccaaatgctaagccacctgttgcacgtatcatggattatggaaaatacaaatacgagcaacagaaaaaagaaaaagaaatgaaaaagaaacaaaaaattattaacgtgaaagaaattcgtctaagtccaacaattgaagaacatgacttcaatactaagttgaaaaatgggcgtaagttcttatctaaaggtgataaatgtaaagtttcaattcgtttcagagggcgtgcaattacgcat…	gtggaaagcaatgaattattattagctactgaatatttagaaaaagaaaagaaaataccgagagaagttttaattgatgcgattgaagcagcattaattacagcttataaaaagaactacgatagcgcgcgaaacgtacgtgttgaattaaacttagacagcggctcattccgtgttatttctcgtaaagaagtagtagaggaggtttttgatgatcgtgatgaagttgacatttcaacagcattagtgaaaaatcctgcttatgaaattggagatatttatgaggaagacgtgacgcctaaagattttgggcgtgtaggggctcaagcagccaaacaagcggtcatgcaacgtttacgtgatgcagaacgagagattttgtatgaagagtttatcgat…	atgtcaaaaaaagatgtaacagatgttgaattaaaagggaaagtcgtgcttgtacgtgctgactttaacgtcccgatgaaagacggcgaaatcacaaatgataaccgtattgttcaagcattaccaactttacagtatattattgagcaaggtggtaaagttgttgtattctcacacttaggtaaagtgaaagaagaaagtgataaagagaaattaactttagcacccgttgcaaagcgtttatcagaaaaactaggacaagatgtaacatttattcctgaaacgcgcggtgaaaaattagaaaacgccattaaaggtttaaatgaaggcgatgtgctcatgtttgaaaatacgcgttttgaagatgtagatggtaaaaaagagtctaaaaatgataaa…	atgactaaatttatttttgtaacaggtggcgttgtatcatccctaggaaaaggaattacagccgcttcgctcggacgtttattaaaagatcgaggtttaaaagtaacaatccaaaaatttgacccttatttaaatgttgacccaggtacaatgagtccgtatcaacatggtgaggtctttgtgacagatgatggtgcagaaacagatttagatttgggacattatgagcgttttattgatattaatctcaacaagtactcaaatgtaacagcaggtaaagtctactcgcatgtccttcaaaaagagcgtcgcggtgactatttaggcgggacagttcaagttattccacatattacaaatgaaatcaagtcgcgtttacttttggcaggagaaagtact…	atggctaaaaaaggtaaaaagtatcaagaagcaattagcaaaattgatcgtcaagcagtctattcagttgaagaagcaatcagcttagctaaagaaacatcaattgctaactttgatgcttcagttgaagtggcgttccgtttaggaattgatacacgtaaaaacgatcagcaaatccgtggagcagttgtattaccacatggtactggtaaatcgcaacgtgtattagtatttgctaaaggtgataaaattgcagaagcagaagcagcaggtgctgactatgttggcgatgcagaatacgttaacaaaatccaacaaggttggtttgattttgacgtagttgttgcaacacctgacatgatgggtgaagttggtaaattaggtcgtgtattaggacct…	atggctcttaaacattataagccaattactaatggtcgtcgtaatatgactacattagacttcgctgaaattactgagtctaaacctgaaaagtcattattacagccgctaccgaaaaaagcgggtcgtaacaaccaaggtaaattgacagtacgtcaccacggtggaggacacaaacgtcaataccgtgttattgatttcaaacgtaataaagatggaattcaaggtaaagttgattctatccaatatgatccaaacagatcagcaaatatcgcattaatcgtatatgcagacggtgaaaaacgctacattattgcacctaaaggattagaagtaggtcaatacgtagaaagtggttcagaagcagatatcaaagtaggaaacgctcttccgttaaaa…	atgaccaaaggaatcttaggaagaaaaattggaatgactcaagtgtttggcgaaaatggagatttaattccagtaacagtagtagaagcaaaagaaaatgttgtattgcaaaagaaaactgaagaaattgacggttataacgcaattcaaatcggttttgaaaacaaagaagcatataaaaagaacagcaagacaaacaaatatgctaataaacctgaagaaggtcacgctaaaaaagcagacacagcacctaagcgcttcgttcgtgaattcagaaacgtaaacgttgatgattacgaagtaggtcaagaagtctcagtagatacatttgaagtaggtgacgttattgacgtaactgcaacttcaaaaggtaaaggtttccaaggtgctatcaagcgt…	atggcaaattatgatgtattaaaagttgatggttcaaaagctggtacagttgaactaagcgatgcggtcttcgcaatcgaacctaacaatgatgtattattcgaagcgatcaatttacaacgcgcttcattacgccaaggaacacacgcggttaaaaaccgttcagcagttcgtggtggtggacgtaaaccatggagacaaaaaggtacaggacgtgcgcgtcaaggtactatccgtgctccacaatggcgcggcggtggtgttgtattcggtccgacaccaagaagttatgcttacaaaatgcctaaaaaaatgcgtcgtttagcattgcgttcagcaatttctgctaaagttcaagaaaatgaacttaaaattgttgataacttcaatttagacgct…	ttgaaccgtttaaaagaaaaattcaattcagaagttacagagaacttagttaaaaaattcaactacagttcagtaatggaagtaccaaaaatcgacaaaatcgttgtaaacatgggtgttggtgatgcagtacaaaactctaaagtattagacactgctgttgaggagttaactgcaatcactggtcaaaaaccgcttatcacgaaagctaaaaaatcagttgcgactttccgtctacgtgaaggtatgccaattggtgcgaaagtaactttacgtggtgaaagaatgtatgaattcttagacaaattaatctcagtatcattacctcgtgtacgtgacttccgtggtgtttctaaaaatgcatttgatggtcgcggtaactacacattaggtgttaaa…	atgagccgtgtcggtaaaaaaataattgaaattcctagcgacgtaactgtaactatcgatggtaatacagtttctgttaaaggacctaaaggtgaattatcacaaactttaaatgaagaaatgacttacaagcaagaagaaaacacacttgaagttgttagaccatcagattctaaagaacacagaactgttcatggtacaactcgtgcgttaatcaataatatggtacaaggtgtatctaaaggatacgaaaaaacacttgaacttgttggtgtcggttaccgtgcccaacttcaaggtaaaaaccttgtattaaacgttggatattcacatccagttgaaatcgaagctgctgaaggtattactttctctgtagagaaaaacacaacagttaaggtt…	atgttaaaattaaacttacaatttttcgcatctaagaaaggggtaagttctacaaagaacggacgtgattcagaatctaaacgtttaggtgctaaacgtgcggacggtcaattcgttactggtggttctatccttttccgccaacgtggtactaaaatttacccaggtgaaaacgtaggtcgtggtggcgatgatacattattcgctaaaatcgacggcgttgtaaaattcgaacgtaaaggtcgcgacaaaaaacaagtatctgtatacgcagttgctgaataa	atggcagtaatttcaatgaaacaattactagaagcgggtgttcacttcggtcatcaaacacgtcgttggaacccaaaaatgaaaaaatacattttcactgagagaaacggtatttacattatcgacttacaaaaaacagtgaaaaaagttgaagaagcgtataactttatcaagcaagtatctgaagaaggcggtaaagtcttattcgtaggtacgaaaaaacaagcacaagaatctgtaaaagcagaagctgaacgtgctggccacttctacgttaaccaaagatggttaggtggtattttaacgaactacaaaacaatctcaaaacgtatcaaacgtatttctgaaattgaaaaaatggaagaagatggaacgtttgacgtattacctaaaaaagaa…	gtgggtcaaaaaattaatccaatcggacttcgtgttggcgtaatccgtgactgggaagcaaaatggtacgcagaaaaagacttcgcatcacttttacacgaagatttaaaaattcgtaaatttattgataatgcattgaaagacgcttcagtatctcacgttgaaattgagcgtgctgcaaatcgcattaatatcgcaattcacactggtaaaccaggtatggtaattggtaaaggcggatctgaaatcgaaaagcttcgtaacaaattaaaccaattaactgacaaaaaagtacacattaacgttgttgaaatcaaaaaagttgatttagatgcacgtttagttgctgaaaatattgcacgtcaattagaaaaccgtgcttcattccgtcgtgtgcaa…	atggctcgtagagaagaacaagttaaagaattcgaagaacgcgtagtaactattaatcgtgttgctaaagttgttaaaggtggtcgtaatttccgattcactgcacttgtagttgtaggagacaaaaatggtcgcgttggtttcggtactggtaaagcacaagaggtacctgaagctatcaaaaaagcagtagaagctgctaaaaaagaacttatcacgattcctcgtgtaaatggtacaacaccacacacaatcactggacgtttcggttcaggaagtgttttaatgaaaccagctgctcctggtacaggggttatcgcaggtggaccagttcgtgccgtattagaacttgcaggtatcactgatatcttaagtaaatcattaggatcaaacacacca…	atgactgaagaattcaatgaatcaatgattaacgacattaaagaaggcgacaaaataactggtgaagttcaacaaattgaagaaaaacatgttgttgttcatgtgaatggtgggaaatacaatggtattatccctataagccaactctcaacacatcacattgaagatgttaatgaagtagttaaagttggcgatgaaatcggggcgtatgtgactaagattgaagttgatgaagagaatgaaacaggtagttatattctttcaaaacgccaattagaagaagaaaaatcatacgaatatttacaacaaaaactagacaatgatgaaacaattgaagctaaagtaactgaagtcgtaaaaggtggattagtagtagacgttggacaaagaggatttatt…	atgccaaaacccaaaacaggaaaaggcaccttagcagtcaatcgtaaggcaagccatgattataacattgaagatacgattgaagcgggcattgcgttacaaggtaccgaaatcaagtcgatacgtcgtggaagtgcgaacttaaaagatagttacgcacaagttaaacgtggcgaaatctttcttcacaatatgcatattgcaccttatgaagaagggaatcgttttaatcacgaccctagacgagtgcgaaaattattattgcataaacgtgaaattttaaagctaggcgatcaaacacgtgaagtaggctattcaattattccattaaagttatatcttaaacatggtaattgtaaagttctattaggtgtagcacgtggtaagaaaaaatatgat…	atggcaatttcagctaaacttgtaaaagaattacgtgaaaaaactggcgctggtatgatggattgtaaaaaagcgttagaagcaactgatggagatattgataaagcaattgattacttacgtgaaaaagggattgctaaagctgctaaaaaagcagatcgtattgctgctgaaggtattacacacgttgaagttaaaggtaacgatgctgtaatcgttgaaatcaattcagaaactgacttcgttgctcgtaacgaaggcttccaagaacttgtaaaagaaattgctaaccaaatccttgacactaaagcagaaactgttgaagcgttaaatgaaacaacattgcctaatggtaaaaaagtttctgaacatatgacagaagctatctcaactattggt…	ttggataacgaacgtcaaaaagcattagatacagtaattaaaaatatggaaaaatcatttggtaaaggtgcagtcatgaaactcggtgacaataaagatagacgtgtatcaagtgtatcaagtggttctgttacattagaccatgcactcggtgttggtggctacccgaaaggccgtattatagaggtgtatggtccagaaagttcaggtaaaactacggttgcattacatgccattgccgaagtacaaaaaaatggtggggtggctgcatttattgatgcagaacatgcgcttgacccagtgtatgctgaagcattaggtgtcgacattaataatttatatttgtcacaacccgatcatggtgaacaggggcttgagattgctgaagcatttgtacgt…	atgttagaatttgaacaaggatttaatcatttagcgacacttaaagtaatcggtgtcggtggcggcggaaacaatgctgtaaaccgcatgattgaccacggtatgaataatgttgaatttatagcgataaacacagatgggcaagctttaaatttatcaaaggctgagtctaaaattcaaatcggggaaaaattaacacgtggcttaggtgctggtgcgaaccctgaaattggaaaaaaagctgctgaagaatctcgcgaacagattgaagatgccattcaaggtgcagacatggtatttgttactgctggtatgggtggcggtactggtacaggtgcagcaccagttgtagccaaaatcgcgaaagaaatgggcgcacttactgttggtgttgtaaca…	atgaaaagaacaaaaatcgtatgtacgattggaccagcttcagaatctgaagaaatgttagaaaagttaatgagagctggaatgaatgtggctcgtttaaacttttcacatgggtcacatgaagaacatgctgcacgtatcacatcgatacgtaaagttgcgaaaaagttaaatttaaatataggtattttattagatacaaaagggcctgaaattcgaacgcatgatatgaaagatggcatcattacattagaaaaagggtcagatgtcattgtaagcatgtcacaagtagaaggcacacctgagaaattttctgtaacatatcctgaattaattaatgatattcatgttggttcatttattttattagatgatggattaatcgaattaaaagttaaa…	/
Staphylococcus cohnii FDAARGOS_334	atgcagagatattttattgaccaaaacgctgatgtaaatcagcgtttttttattactgatcaaattgatatacatcacattacaaatgtaatgcgatatcaaaatgacgatcaaattattattactttttcagatcaaaaagtttataaatgtaaaattgaaaatataactatggatcaaatcgaaattgtattaatagaaaaaatggatatcaatacagagttaccacaacatgtaacaatttgcagtggtttaattaaagcagataagtatgaatggatgatacaaaaatcaacagagttaggcgcaagccaatttattgctgttggtatgcaaaggtcagttgtaaaacttaatgaaaataaagtaattaaaaaattagaacgttggcaaaagatt…	atggaaaaatatattttgtcaatcgaccaaggtactacgagttcgagagcaattctatttgatcaagatggaaaaattaaaggagttgcacagcgtgaattcaaacaatattttccaaaatcaggctgggtagaacatgacgccaatgaaatttggacatccgttttagctgttatggcggaagttttaaatgaagaaaacatcggtgctgatcaaatagctggtattggtattacaaaccaacgtgaaactacggtagtatgggataagaaaacatcaagaccagtgtatcatgcgattgtttggcaatctcgtcaaactcaaggcatctgtcaagaattaaaagagcaaggcttagaagataaatttagagaaaaaacaggtcttttactagatcca…	atggataatgagaaaggtttgttgattgtactttctggaccatctggtgtaggaaaaggtacagttagaaaaaaaatatttgatgacccaaccacatcttataaatattctatctcgatgacgacacgtaatatgcgtgaaggtgaagtcgatggtgtagattatttcttcaaaacaaaggcagagtttgaagcgttaattaaacaagatcaatttatagaatatgcagaatatgtggggaattattacggtacaccagtgcaatacgtaaaagatactatggaccaaggacatgatgtatttttagaaattgaagttgaaggtgccaaacaggttcgaaagaaattccctgatgcattatttatttttctagctccaccaagtttagatcatttacgt…	atgagaaaaccaattattgcgggtaactggaagatgaacaaaacagttcaagaggctaaagattttattaatgaattaccagcattaccagatactaaagaggtagaatctgtcatttgtgctccaacaattcaattagatgccttagtaacagcagttaatgaaggtaaagcacaaggtttacaaattggtgcacaaaatgctttttatgaagataatggtgcatttacaggtgaaacatcaccagtagcattagctgatttaggcgtaaaatacgttgttattggacactctgagcgtcgtgaaatcttccatgaaacagatgaagatattaacaaaaaagcacatgccgtattcaatcatggtatgactccaattatttgtgttggtgaaacagac…	atggctgaattacctgaatcaagaataaatgaacgaaatataacgaatgagatgcgtgaatcgttcctagattatgcgatgagcgttatcgtttcacgtgcgctaccagatgttagagatggtttaaaaccagtacatcgacgtatattatacggcttacacgaacaaggcatgacacctgataaatcatataagaaatctgcgcgtattgttggggacgttatgggtaaatatcaccctcacggtgactcctcgatttacgaagctatggttagaatggcgcaggacttcagctatcgatatcctttaattgatggccaaggtaactttggttctatggatggtgatggagcagcggcgatgcgttatacagaagcgcgtatgtctaaaatcacactc…	gtggaagcattgtcagatgtgaacaacacggaagattatggtgctggtcagattcaggtattagaaggtctagaagcggttcgtaaaagaccaggtatgtatataggctcaacttcagaaagagggctgcatcacttagtttgggaaattgttgataacagtattgacgaagcacttgctggttatgctgaccaaatcgaagttattattgaagaagataattggataaaagtaacagataacggccgtggtatccctgttggtatacaagagaaaatgggacgtcctgccgttgaggttattctaactgtactacatgccggtggtaaattcggtggaggcggttataaagtctctggtggtctccatggtgtgggatcttctgttgtaaatgcttta…	ttggcaggtcaatttgtccaatatggaagacatcgtaaacgtagaaactatgcgagaatttcagaggtattagaattaccgaatttaattgagattcaaactaagtcttacgagtggttcttagaagaaggtttatatgaaatgtttagagacatttcaccgattgaagatttcacaggaaatctgtctttagagtttgttgattacagacttggagaatcaaaatatgatttagaagaatcgaaaaaccgtgatacgacgtattctgcacctctacgtgtaaaagtacgtctaatcattaaagaaacaggcgaagtgaaagagcaagaagtatttatgggtgatttcccattaatgacagatacaggtacatttgtgattaatggtgctgagcgtgta…	ttgcgaattgaacaagcaaccattaatgaaataaaagagaaaacagatattctcgatttagtaagtgaatacgttaaattagaaaaaagagggcgcaattacattgggttgtgtccttttcatgatgaaaaaacaccgtcgtttacagtttctgaagataaacaaatttgccattgctttggttgtaaaaaaggaggaaacgtctttcaattcactcaagaaattaaagacgtttcttttactgaagctgtaaagttattaggtgaacgtgtaaatgttgaagtggaaacaccgcaagcaacatcagaacagcatactaatcatcaaattgcttctgaagatttgcaaatgattgaaatgcatgaattaatgcaagattactatcattatgcattaaaa…	atgagtgacataattaatgacacgaaaacaaagatgaaaaaatcaattgatagtctttcaagagagttagctaatattagtgctggtagagcaaattcaaaccttttaaacggtgttactgttgattattatggagcaccaacacctattcaacaattagctagtatcaatgtaccagaagctcgtcttttagtcatttcaccatacgacaaaacatcagtggctaatattgaaaaagcaattaatgcagcaaacttaggcgtaaacccatctagtgatggtgaggtcattcgtataagtgtgcctgcattaacagaagaacgtcgtaaagagcttgtaaaagaagttaaaaaaattggtgaagattctaaagttgcagttagaaatgtacgccgtgat…	atggctaagcaagatgttattgaattagaaggtacagtattagatactttaccaaatgcaatgtttaaagtagaattagaaaatggtcatgagattttagctcacgttagtggtaaaatcagaatgaattatattcgaattctacctggcgacaaagtaactgtagaaatgtctccgtatgatttaacacgcggaagaattacgtatcgttataaataa	atgagtaaaataagaatttacgaatacgccaaagatttaaaattaaaaagtaaagatattatagatgagttaaagaaaatggacgttgaggtaacgagccatatgcaaacgttagaagatgaccaaatcaaggcattagataaggtttataaaccagagaaatcgaatgcatcagaaaataaacaacaaggtcaaaatcaacaaaaaccatcaaataacaagtctaatgctaataaaaaagataataatcaaaacaacaaaaataaccacaaaaataacaacaaaaataagaaaaacagcaaaaataacaacaaaaataaacaaactaaacaagaagaaccaaaagaaataccttcacacatcacttatcaagaaggtatcacagttggagaacttgct…	gtgtcaaccatagcaaaagatcagactcaagttaacgaaaagattcgcgcaaaagaattacgtttgatagggcaagacggagaacaaattggtgttaaatcaaaatccgaagccctagaaatggctgaaagagtaggtttagatgtagtcttaatggctccaaacgctaaaccacctgttgcaaggattatggattacggcaaatacaaattcgaacaacagaaaaaagaaaaagaaatgaagaagaaacaaaaaacaatcaaccttaaagaaattcgcttaagtccaacaattgaggaacatgatttccaaactaaattgaaaaatggacgtaagttcttagaaaaaggcgataaatgtaaagtttctattcgtttcagaggacgtgcgattacgcat…	gtgtcaagtaatgaattattattagcaactgaatatttagaaaaagaaaaaaagattccaagagaagtattaattgatgcaattgaagcagcgctaattactgcatataaaaagaactatgacagtgcaagaagtgtacgcgttgagttaaacatggatgaaggtacatttcatgtaattgctcgtaaacaagtcgtagaagaagtaatggataatagagaagaaatcgacttaagtacagcgctagttaaaaacccagcatatgaagttggtgatatatacgaagaagatgtaacaccaagtgactttgggcgtgtaggtgcacaagctgcgaaacaagcagtaatgcagcgtttacgtgatgctgaacgtgaaatattatatgatgaatttatcgat…	atgacaaaaaaaattgtatctgatatcgagttaaaaggtaaaactgtacttgtacgtgcagattttaacgtacctatgaaagacggtgaaattacggacgacaatcgtatcgttcaagctttaccaactataaaatatattattgaacaaggtggtaaagtcgttttattctctcacttaggaaaagttaaagaagaaagtgataaagcagaattaactttaaaacctgtagctaatgcattagctgaaaaattaaataaagacgtggcatttgttcctgaaacacgtggaacacaattagagcactcaattaaagatttaaatgaaggtgatgtgctattagttgaaaatacacgttttgaagatttagaaggtaaaaaagagtctaaaaatgaccct…	atgacaaaatttatttttgtaactggtggggttgtatcttcactaggtaaaggtatcacagcagcatctttaggacgtttattaaaagatagaggattaaaagttacaatacaaaaatttgatccttatttaaatgttgatccaggtacaatgagtccataccaacacggtgaagtatttgttactgatgatggtgcggaaacagatttagacttaggacattatgaaagatttattgacattaatttaaataagtattcaaatgttactgctggtaaagtttattcacatgttttgaaaaaagaacgccgtggtgattatctaggtggtacggttcaagtaattcctcatattacaaatgaaattaaagagcgtttacttttagcaggagaaagtacg…	atggctaagaaaagtaaaagatttcaagaagtagctaataaaattgaccgccaaaaacactatagtgtggaagaagcagttgaattagctaaagaaacaagtatcgctaactttgacgcatcagttgaagtagcattccgtttaggaattgatacacgtaaaaatgatcaacaaatccgtggtgcagttgtacttccaaatggtacaggtaaatcacaacgtgtattggtattcgcaaaaggtgacaaagcagctgaagcagaagcagcaggtgcagatttcgttggtgaaggtgaatatgttcaacaaatccaacaaggttggtttgactttgacgtagtagtagctacaccagatatgatgggcgaagttggtaaacttggtcgtgtattaggacct…	atggctctaaaaaaatataagccaattactaacggtcgtcgtaatatgactagtttagatttcgctgaaattacgaaaactactcctgaaaagtcactattacaaccgctaccgaaaagagcgggacgaaatcatcaaggtaaattgactgtacgccatcatggcggtggacacaaacgtcaatatcgtgtaattgatttcaaacgtaacaaagatggtatccaagcaaaagttgattcaattcaatatgatccaaaccgttcagcaaatatcgcattgttattttacgctgatggagaaaaacgttatattattgcacctaaaaacttaaaagtaggtcaaacacttgaaagtggtgcagaagcagatattaaagtaggtaatgcactaccactacaa…	atgaccaaaggaatcttaggaagaaaaatcgggatgacacaagttttcggagaaaacggtgatttaatccctgtaacagtagtagaagctagtgaaaacgtagtattacaaaagaaaactgaagaagtagatggctataatgcaatccaagtaggttatgctgataaagcagcttacaaaaaaggaagcaaatcaagtaaatatgctaataagccagctgaaggtcacgctaaaaaagcgagctcagcacctaagcgcttcattcgtgaattcagaaacgtcaatgttgatgaatacgaagtaggtcaagaagtctcagttgaaacatttgaagctggtgacatcatcgatgtaactggcgtatctaaaggtaaaggattccaaggtgctatcaagcgc…	atggcaaattatgatgtattaaaagtagatggaactaaatcaggttcagttgaattaagcgatgcagtatttgcaatcgaaccaaacaacaacgttctttttgaagcaattaatttacaacgtgcttcattacgccaaggtacacatgctgttaagaaccgttcagcagtacgtggtggtggacgtaaaccatggagacaaaaaggtacaggacgtgcgcgtcaaggtactattcgtgcgccacaatggcgtggtggtggtatcgtattcggaccaacaccaagaagctatgcttacaaaatgcctaagaaaatgcgtcgtttagctttacgctcagcattatctttcaaagcacaagaaaatagcttaacaattgtagatacattaagttttgaaact…	gtgaatcgtttaaaagaaaaatttaatactgaagttacaacggacttagtaaaaaaattcaactatagttctgtaatggaagtaccaaaaatagaaaaaattgtagtaaacatgggtgttggtgatgctgtacaaaactctaaagtattagatgatgctgtagaagaattacaagctatcactggtcaaaaaccattagtaactaaagcgaaaaaatctgtcgctacattccgtttgcgtgaaggtatgccaatcggtgctaaagtaactttacgcggtgaaagaatgtatgactttttagataaattaattgcggtatcacttccacgtgttcgtgacttccgtggtgtatcaaaatctgcatttgacggtagaggtaactacactttaggtgttaaa…	atgagtcgtgttggaaaaaaaattattgacatccctagcgacgttacagtaactatcgaaggaaatacagtttctgttaaaggtccaaaaggcgaattatcacaaacaatgaatgaaagaatgacatataagcaagatgaaaacacattagaagttgttagaccaactgattctcaaaatgatagaacagttcatggtacaactcgtgctttgattaataatatgattctaggtgttaaagatggctataaaaaaacacttgagcttgtaggtgttggttaccgtgctcaaatgcaaggtaatgacctagtattaaacgttggatactcacatccagttgaatttaaagctgaagatggaatcactttcggtgttgataaaaacactacagtaactgta…	atgttaaaattaaacttacagttcttcgcatctaaaaaaggggtaagttctacaaaaaacggacgtgactctgaatcaaaacgtttaggtgctaaacgtgcggatggtcaattcgttactggcggttctattttgttccgtcaacgtggtactaaaatttatcctggtgaaaatgttggtcgtggtggcgacgatacattattcgctaaaatcgacggcgttgtaaaattcgaacgtaaaggtcgagacaaaaaacaagtatctgtatacgcagctgctgagtaa	atggcagtaatttcaatgaaacaattactagaagcaggtgttcacttcggtcaccaaacacgccgttggaacccaaaaatgaaaagatacatcttcactgaaagaaacggtatctacattatcgacttacaaaaaacagtgaagaaagtagaagaagcttacaactttataaaacaaatttcagaagatggcggaaaagttttatttgttggtacgaaaaaacaagcacaagaatcagtgaaagctgaagctgaacgtgctggtcaattctacgttaaccaaagatggttaggtggtattttaactaactataaaacaatttcaaaacgtatcaaacgtatttctgaaattgaaaaaatggaagaagatggcttattcgaagtattacctaaaaaagaa…	gtgggtcaaaaaattaatccaattggacttcgtgtcggtgtaatccgtgattgggaagctaaatggtatgcagaaaaagacttcgcatcattattacacgaagatttaaaaatccgtaagtttattgataacgcattaagtgaagcttcagtttctcatgtagaaattgaacgtgctgctaatcgtatcaacatcgctattcacactggtaaacctggtatggtaatcggtaaaggcggttcagaaatagaaaaacttcgtaacaaattaaattcattaacaaataaaaaagtacacatcaacgtaattgaaatcaaaaaagtagatttagatgctaaattggtagcggaaaacattgcgcgtcaattagaaaatcgtgcatctttccgtcgtgtacaa…	atggctcgtagagaagaagcgaaagaatttgaagaacgcgttgttacaattaatcgtgttgcaaaagttgtaaaaggtggtcgtagtttccgtttcagcgctttagtagtagttggagataaaaacggtcgcgttggattcggtactggtaaagcacaagaggtacctgaagcaatcaaaaaagcagttgaagcagctaagaaaaacttagttgaagttccacgtgtcgaaggtacaactcctcacatgattactggacaattcagttcaggtagtgtattaatgaaaccagctgcacctggtactggtgttattgcgggtggtcctgttcgtgcggtgttagaactagcaggtatcactgatatcttaagtaaatctttaggttcaaacacaccaatc…	atgactgaagaattcaatgaatcaatgattaacgaaattaaagaaggggatagagttactggtgaaattcaagaaattgaagataaacaagtaattgtacatgttaacggaggtaaatttaacgggattatccctataagtcaactttcaacacatcatattgataatcctagtgatgctgttaaagttggtgacgaaatcggtgcatatgtcacaaaagtggaatatgacgaagaaaatgagacaggtgcttatatcttatcaaaacgtcaattagaaactgaaaaatcatatgaatttttacaagaaaaattagataatgatgaaatcatcgaggctaaagtcactgaagttgtaaaaggtggtttagtagtagatgttggtcaaagaggatttgta…	atgccaaagaaaaaatcaccaggaacattagctgaaaatcgtaaggccagacatgattttaatatagaagatacgattgaagcgggcattgtgttgaaagggacagaaattaagtccattcgtcgtggcagtgcaaaccttaaagatagctatgcgcaagtaaatcgtggcgaaatgtttttaaataatatgcacattgccccatatgaagaaggaaatcgatttaaccatgacccacgtcgttcacgcaaattactattacacaaacgtgaaatagcaaaattaggagaacgtactagagaaattggttattccatcattcctttaaaactctatttaaaacacggtcaatgcaaagttttacttggtgttgcaagaggtaagaaaaaacatgataaa…	atggcaatttcagctaaacttgtaaaagaattacgtgaaaaaactggcgctggtatgatggattgtaaaaaagcgttgacagaaactgatggtgatattgataaagctattgattacctacgtgaaaaaggtattgcgaaagcagctaaaaaagctgaccgtatcgctgcagaaggactagtacatgtagaagaaaaaggaaatgaagcggcaatcgtagaaattaattcagaaactgacttcgtagcacgtaacgaaggtttccaagaattagtgaaagaaattgctacacaagtgttagaaagtaaagctgatactgttgaagctttattagaatctgaattagctgacggtaaaactgtagatcaacgcatgaaagaagcaatctctacaatcgga…	ttggataatgatcgtcaaaaagctttagatacagtaattaaaaatatggaaaaatcatttggtaaaggtgcagtaatgaaacttggtgataatgaagcacgtaaagtttctagtgtatcaagtggttcggtaacactagataacgcattaggagttggtggttaccctaaaggtagaatcatagaaatatatgggccagaaagttctggtaaaacaacagttgcattacatgccatagccgaggtacaaaaaaatggtggtatcgctgcatttattgatgctgaacatgctttagaccctgtttatgcagaagcattaggtgttgatattcaaaacttatacttatctcaaccagatcatggtgagcaaggcttagaaatcgctgaagcatttgttaga…	atgttagaatttgaacaaggatttaatcatttagcgacgttaaaagtcatcggtgtagggggcggcggaaataacgctgttaaccgaatgattgatcatggtatgaataatgttgaatttatttcaatcaatacggatggacaagctttaaacttatctaaagctgagtctaaaatccaaattggtgaaaaattaacacgtggtttaggcgctggtgcaaaccctgaaattggtaaaaaagctgccgaagaatctcgtgagcaaattgaagatgcaatccaaggtgctgatatggtattcgtaacagcaggaatgggcggcggtactggtacaggtgctgctccagttgtagcaaaaattgcaaaagaaatgggagcgttaacagttggtgttgttaca…	atgagaaaaactaaaattgtttgtacaattggacctgcatctgagtctgaagaaatgcttgagaaattaattaaagctggaatgaatgttgcgagattaaatttctcacatggtgatcatgcagaacataaagctagaattgatagaattcgtgaagtatctcaaaaattaggtaaaacagttgcaatattattggatactaaaggtcctgaaatccgtactcacaacatgaaagatggtgctattgaacttgaaaaaggtacggaagtcatcgtaagtatgacagaagttgaaggtacacctgaaaaattctcagtaacgtacgataatctaataaatgatgttcaagaaggctcatatattttattagatgatggccttattgaattacaagtaaaa…	/
Staphylococcus carnosus TMW 2.243	atgcaaagatattttataaatcaaaacgctgatataaatcagcgtttttttattactgaaaaagaagatattcaccatattagtactgtaatgagaaatcaacctaatgattttatcatcgttacatttaatcatggtaaagtttataagtgtaaaataatctctatacataatgaagagatagaaattgaattaaatgaagaacttaattctgatactgaactaccagttgaggttacaatttgcagtggcttattaaaagctgacaaatatgaatggttactacaaaaatgtactgaacttggagcttctcattttattcctgtacaaatggatcggtctattgtgaaactgaaccaaaacaaaatcgagaaaaaattagtaagatggaataaaatt…	atggaaaaagaaaaatatattttatcgatagaccaaggtacgacaagctctcgtgcaattttattcaataaagacggagaaatcgttactacagcacaacgtgaattcacacaacatttcccgcataacggttgggttgaacatgatgcgaatgaaatctggacttctgtattatctgttatcgctacggtattgaacaatgataatatttatccggatcaaattgctggtattggtattacaaaccaacgtgaaacaacagtggtttgggataaaaatacaggacgaccgatttataacgcaattgtttggcaatcacgtcaaacacaagatattatccaaagtttaagagaccaagggtatgaagatactttccgtgaaaaaacaggtcttgtttta…	atggataatgaaaaaggtttactgattgtcttatcaggtccatctggagtcggcaaaggcacggttcgtaaagaaatatttgatgatcctgcaacatcatacaaatattctatctcaatgacgacgcgtgaaatgcgtgaaggcgaacaagatggcgttgattattttttcaagacaaaacgagaatttgaacaactcattgctcaagatcagttcatagagtatgcagagtatgtaggaaactattacggaacacctgttcaatatgtaaaagacacgatggaccaaggacacgatgtcttcctggaaattgaagtcgaaggtgcgaaacaagtacgcaaaaaatttcctgatgcactatttatcttcctcgcaccgccaagtttagaccacctaaga…	atgagaaaaccaattattgcaggtaactggaaaatgaataaaactgtacaagaggctaaagactttgtaaacgaattacctcaattaccagatacaaatgaagtagaagccgttatttgtgcaccaactattcaattagatgcattaattactttagtaaaagaaggtaaagcagaaggacttgaaattggtgctgaaaacacttattacgaagaaagcggcgcatttactggtgaaacatctccagttgcattagcagatttaggtgttaaatatgtaattatcggccattctgaacgtcgtgaattgttccacgaaactgatgaagatgttaataaaaaagtccacgctgtgtttaaacacggtatgactccaatcatctgtgttggtgaaacaaat…	atggctgaatatcctgaatcaagaataattgaacgaaacatcagtaacgagatgcgtgaatcgtttttagattatgcgatgagtgtaatcgtatctcgtgctttgccagacgtcagagatggtttgaaaccagtacatcgtcgtattttgtatggtttgaacgaacaaggaatgacgcctgataaaccgtataaaaaatctgcacgtattgttggggatgtaatgggtaaatatcaccctcacggtgactcttctatttacgaagctatggtacgtatggcacaggatttcagctatcgttaccctcttgttgatggacaagggaacttcggttcaatggatggtgatggtgcagccgcaatgcgttatacagaagcacgtatgacaaaacttgcgaca…	gtggaagcattgtcagatgtgaacaacacggaaaattatggtgctggacaaattcaagttttagaaggacttgaagcggttcgtaagcgaccaggtatgtatattggttcaacttcagaaagaggtctgcaccatttagtttgggaaattgtggacaatagtattgacgaagcattagctggctatgctgataaaatcgaagtcattatcgaaaaagataattggattcgagtaacagataacggacgtggtattcctgttgatattcaagaaaaaatgggacgtcctgcagttgaagttatcttaactgttttacatgccggaggtaaattcggcggcggcggatacaaagtttcaggtggattgcatggtgtaggttcatctgttgtaaacgcacta…	ttggcaggtaaatttgtccaatatggaagacatcgtaaacgtagaaattacgcgagaatttctgaggttttagaattaccaaaccttattgaaattcaaacgaaatcgtatgactggttcttaaaagaaggattacttgaaatgttcagagatatttctccgattgaagatttcacaggaaacctatctttagaatttgttgattacagattaggtgaaccgaaatatgatttagaagaatctaagaaccgtgacgcaacttatgctgcacctcttcgtgtcaaagtgcgtcttattaacaaagaaacaggagaagtgaaagaccaagaagtatttatgggtgatttcccattaatgactgatactggtactttcgtaattaatggtgctgaacgtgta…	ttgcgaattgaacaatcagtaatcaatgaaataaaagataaaacagatatattagacatagtgagcgaatatgtaaagttagaaaaacggggacgcaattatattggtttgtgtccttttcatgatgaaaaaacaccttctttcacagtttctgaagacaaacaaatttgtcactgttttggttgcaaaaaaggtgggaatgtttttcaattcacgcaagaaattagaggtgtttcgttcgtagaagctgttaaagagctaggagaaagggtaaatataaaagtagatgtcggtgaatctggtgcgcaaaatcaaattgcgtctgatgatttaatgatgataaaaatgcatgaacttatggaagattattatcattatattctgatgaaaactgttgaa…	atgagcgacattttaagcgaaactagatcaagaatgaaaaagtcaattgaaagtttgtcacgtgaactagctactattaatgccggccgtgctaattctaatttgcttgcaggcgtaaaagtagattattatggtgcaccaacaccagttcaacaattagcaagcatcaacgttcctgaaccacgtttattagtagtttcaccatatgataaaacttctttatctgatatcgaacgtgcgattaatgcagctaacttaggagtaaacccatctagtgatggcgaagtaatccgtatcatggtgcctgcattaacagaagaacgtcgtaaagaattagttaaagacgttaaaaaaatgggagaaaacgcaaaagtttctatccgtaacatccgtcgtgac…	atggcaaaacaagatgtaattgaattagaaggtacagtactagatactttaccaaatgcaatgtttaaagtagaattagaaaatggtcatgagattttagcacacgttagtggtaaaatcagaatgaattatattcgaattctacctggcgacaaagtaactgtagaaatgtctccatacgatttaactcgtggaagaatcacttatcgttataaataa	atgagtaaacagagaatttacgagtatgcaaaagatttaaatttaaagagtaaagatgttattgatgaattgaaaaagatgaatgtagaggtgtctaaccacatgcaagcgttagaacctaatgaaatcaaagaattagacaaaaaattcaaaccaggttcatctaaagataagcaagataataaagctgctcaaaataatcacaaaaaacatcaaaataataataaagataaaaacaacaacaataatggcggcaacgctaaaaagaacaataagaaaaatcacaacaataaaaaccaaaaaaataacaaaaacaacaagaataataaaaatcaaaaacaagcacctaaacaagaagctgttaaagaaatgccagaaaaaattacttatacagaaggt…	gtgttaaccatagcaaaggatcaaacgcaagttaacgaaagaattcgcgcaagagaaattcgtgtcattggtcaagacggtgaacaaatcggtgtaaaacaaaaacgtgaagcattagaaatggctgaacgtgtaggtttagatttagtagttgtcgcaccaaatgctaaacctcctgttgctcgtattatggattacggcaaatacaaattcgagcaacagaaaaaagaaaaagaaatgaagaaaaaacaaaaagttatcaatgttaaagaaattcgtctaagtccaacaattgaggaacatgatttccaaactaagttgaaaaacggacgtaaattcttaaacaaaggcgataaatgtaaagtttcaattcgtttccggggacgtgctattactcat…	gtgtcaagtaatgaattattattagcaacagagtatttagaaaaagaaaagaaaattccaagagaagtattgattgacgctatcgaagcagcattgattacagcttataagaaaaactatgaagctgcgcgtaacgtacgtgtggaattaaatatggatgaaggtacattccatgtaatcgcacgtaaagaagttgtagatgatgtttttgatgatcgtgaagaagtagatatcagtacagcattagaaaaaaatccagcatacgaaatcggcgacatttacgaagaagatgtaacacctaaagacttcggccgtgtaggtgcacaagcagcaaaacaagctgtaatgcaacgtttacgcgatgctgaacgtgaaattttgtatgatgagtttatcgac…	atggctaaaaaacatgtatctgatttagacttaaaaggtaaggttgtattagaacgtgctgatttcaacgtacctttaaaagatggaaaaattactaacgacaaccgtattgttcaagctttaccaacgattgaatatatccttgatcaaggaggaagacttgttcttttctcacatttaggaaaagtcaaagaagaaagtgataaagaaaaattaacacttcgtccagttgctgagcgtttaagcgaaaaattaggaaaagatgttaactttatcccacatacacgtggtgaagttttagaaaaagcaatcgcagaattaaaagatggcgaagtacttttagtagaaaatacacgttttgaagatttagatggtaaaaaagaatctaaaaatgatcct…	atgactaagttcatttttgtaactggtggggttgtttcctcattaggtaaagggattactgcagcgtctttaggcagattattaaaagacagaggtctttctgtcactattcaaaaattcgacccatatttgaatgtggatccaggtacaatgagtccttatcaacacggtgaagttttcgtaacagatgatggcgcggaaacagatttagacttaggccactatgaacgttttatcgatattaacttaaataaatattcaaacgttacagcagggaaagtttattctcatgtattgaaaaaagaacgtcgcggcgactacttaggtggtactgttcaagtaattccgcacattacaaatgaaatcaaagaacgtttattattagcaggtgaaagtaca…	atggctaaaaaaggtaaaaagtatctagatgctgctagcaaagttgaccgtaacgaacactatagtgttgaagacgcaatcagcttagctaaagaaacaagtgttgcaaactttgatgcaactgttgaagtagcattccgtttagttatcgatactcgtaaaaacgaccagcaaatccgtggtgcagtagtattaccgcacggaactggtaaaactcaacgtgtattagtattcgcaaaaggtgataaagcttctgaagcagaagcagcaggcgctgattacgtaggtgaatcagaatacgctactaaaatccaacaaggctggttcgactttgatgtagttgttgctacaccagatatgatgggcgaagttggtaaattaggtcgtgtattgggacct…	atggctcttaaacattataagccaattacaaatggtcgtcgtaatatgacttcattggatttcgctgaaatcactaaaacgactcctgaaaagtcattattacaaccgctaccgaaaagagcgggacgtaacaaccaaggtaaattgacagtacgccatcatggtggcggacacaaacgtcaataccgtgtaatcgattttaaacgtaataaagatggaatcccagctaaagttgattctatccaatatgatccaaaccgttcagctaacattgcattgttagtatatgcagatggtgagaaacgctacatcatcgcacctaaaggtttacaagtaggtcaaacaattgaaaatggtgaagaagcagatatcaaaactggtaatgctttaccattagca…	atgaccaaaggaatcttaggaagaaaaatcgggatgacacaagtattcggtgaaaacggagacttaatcccagtaactgttgtagaagcaggccaaaacgtagtattacaaaagaaaactgaagaggtagacggttataacgctatccaagtaggttttgaagacaaacaagcatacaaaaaagacagcaagtctaataaatatgcaaacaaaccagctgaaggtcacgctaaaaaagcgggcacagcacctaagcgcttcattcgtgaattcaaaaacattaatgttgatgaatacgaagtaggtcaagaagtctcagttgatacatttgaagctggcgacatcattgacgtaactggagtatctaaaggtaaaggtttccaaggtaatattaaacgt…	atggcaaattatgatgtattaaaagtagacggatcaaaagcaggttcagttgaattaagcgattcagtattcgcgattgaaccaaacaaagatgttatttttgaagcaatcaatttacaacgtgcttcattacgccaaggtactcattctgttaagaatcgttcagcagtacgtggcggtggacgtaaaccatggagacaaaaaggtacaggacgtgcgcgtcaaggtacaatccgtgctccacaatggcgtggcggcggtatcgtattcggaccgactccaagaagctattcatacaaaatgcctaagaaaatgcgtcgtttagcattacgttctgcattatctttcaaagtgcaagaaaatggattcactgttgttgatgcattcggtttagaagca…	ttgagccgtttaaaagaaaaattcaatactgaagttactgagaacttaatgaaagaattcaattacagttcagtaatggaagttccaaaaatcgataaaatcgttgtgaacatgggtgtaggtgacgcagttcaaaactctaaagttttagataacgctgtagaagagttagaattaattactggtcaaaaaccattaatcacaaaagccaaaaaatcagttgcgacattccgtttacgtgaaggtatgcctatcggtgcgaaagtaacacttcgtggcgacagaatgtatgaattcctagacaaattgatcgcagtatcattaccacgtgtacgtgacttccacggtgtttctaaaaaagcattcgatggtcgcggtaactacactttaggtattaaa…	atgagccgtgtaggtaagaaaatcattgaaattcctagtgatgtaacagtagacatcaaaggaaacgttatcacagtcaaaggtcctaaaggtgaattaactagaacttttgacgacagcatgtcatacaaattagaagacaacacattagaagttgtacgtccatctgattctcaaaaagacagaacagttcacggaacaactcgtgcgttgattaacaatatggtacaaggtgtttctaaaggattcgaaaaaactttagaattaatcggtgtaggttaccgtgcacaattgcaaggtagcaacttagttcttaacgttggttactcacacccagttgaattcaaaccagaagatggtatcactttcactgttgaaaaaaatactacagttaaggtt…	atgttaaaattaaacttgcaattcttcgcatctaaaaaaggggtaagttctacaaaaaacggacgtgactctgaatctaaacgtcttggcgctaaacgtgctgacggtcaattcgtaacaggcggttctattttattccgtcaacgcggaactaaaatctacgctggtgaaaatgtaggtcgtggtggcgacgatacattattcgctaaaatcgacggcgttgttaaattcgaacgcaaaggccgtgacaaaaaacaagtttcagtatacgctgtagctgagtaa	atggcagtaatttcaatgaaacaattgctagaagcaggtgttcacttcggtcaccaaacacgccgttggaacccaaaaatgaaaaaatatattttcactgaaagaaatggtatctatatcatcgacttacaaaaaacagtgaaaaaagttgacgaagcgtacaacttccttaaacaagtatctgaagacggcggtaaagtcttattcgtaggtactaaaaaacaagcacaagaatctattaaaaatgaagctgaacgtgctggtcaattctacgttaaccaaagatggttaggcggaatcttgactaactataaaacaatctcaaaacgtgtaaaacgtatttctgaaattgaaaaaatggaagaagacggtttattcgaagtattacctaaaaaagaa…	gtgggtcaaaaaattaatccaatcggacttcgtgttggtatcatccgtgattgggatgcaaaatggtatgctgagaaagatttctctacattacttcacgaagatttgaaaatccgtaagttcattgataacgaattaaaagaagcatcagtttctaacgtagaaatcgaacgtgctgctaaccgcatcaacattgcaatccacactggtaaaccaggtatggtaattggtaaaggcggttcagaaattgaaaaacttcgtaataaattaaacaaattaacaggcaaacgtgtacacattaacgtaatcgaaatcaaaaaagttgatttagatgctcgtttagttgctgagaatattgcgcgtcaattagaaaaccgtgcatcattccgtcgtgtacaa…	atggctcgtagagatgaagaagctaaagaatttgaagaacgcgttgtaacgatcaaccgtgttgcgaaagttgtaaaaggtggacgtcgtttccgtttcactgcattagtagttgtaggtgataaaaaaggacgtgtcggattcggtactggtaaagcacaagaggtgcctgaagcaatcaaaaaagcagtagaagctgctaaaaaagatttagttacagttaaccgtgtagaaggtactactccacacactatcactggccgtttcggttcaggaagtgtattattgaaaccagcagcacctggtactggtgtaattgcaggtggaccagttcgtgccgtattagaattagcaggtatcactgatatcttaagtaaatcattaggttcaaacactcca…	atgactgaagaattcaatgaatcaatgattaatgaaatcaaagaaggagataaaatctctggacaagtccaaaaagtcgaagataaacaagtgattgtggatgtcgacggtggcaaatttagcggtatcgttccaattagtcaattgtcaacgcatcatattgacagccctaatgaagttgtgaaagaaggggacgcagtagaagcgtatgtgactaaagtggaagttgacgaagaaaatgaatcaggagcttatatcctttcaattcgtcaattagaacaagagaagtcttatgaatatttacaagagaaacaagataacaatgaaattatagaagcaaaagtaactgaagtcgttaaaggcggcttggttgttgatgtaggacaaagaggtttcgtt…	atgtcgaaaaagaagaaaaaatctccaggtaccttagcggagaatcgtaaagcaagacatgattataatatagaagatacgattgaagcgggcattgtgttaagaggaacagagattaagtcaattcgacgtggcagtgcaaatttgaaagatagtttcgcgcaagtgaaaaatggtgagatttatgtgcataatatgcatattgcaccttatgaagaaggtaatcgattcaatcatgatccactgcgtccgagaaaactacttttgcacaaaagagaaattgaaaaactcggtacacgtacaagagaaatcggatattcgattattccgttaaagctttatcttaaacatggtgtttgtaaagtattgattggcgtagcaagaggtaagaaaaaatat…	atggcacaagttacagctaaattagttaaagaattacgcgaaagaactggcgcaggtatgatggattgtaaaaaagcgcttgaagcaactgatggcgacatcgaaaaagcaatcgactacctacgtgaaaaaggtattgcaaaagctgctaaaaaagcagatcgtattgcagctgaaggtatgactcatgtcgaagttgaaggaaacgatgcagttatcgttgaaatcaatgctgaaactgactttgttgcgcgtaacgaaggtttccaagaattagttaaagaacttgcgaaacatattcttgaaactaaaccagaatctgttgatgctttaatggaaactaaaatgtctacaggtgaaactgttaaagaacgtatcaatgaagcaatctcaactatc…	ttggataatgaacgtcaaaaagcgctagatactgtcattaagaatatggagaaatcgtttggtaaaggtgcagttatgaaactaggcgacaataaagcacgtcgtgtttcaagtatatcaagcggttctgtaacattagataacgctttaggtgtcggtggataccctaaaggaagaattgtagaaatttatgggccagaaagttctggtaaaactactgtagctttacatgctattgcggaagtacaaaaacaaggcggcgttgcagcatttatcgatgcagaacatgcactagatcctgtttatgctgaagcattaggtgtagatatcgataacttatatttatctcaaccagaccatggggaacaaggtttagagattgctgaagcattcgttcga…	atgttagaatttgaacaaggatttaatcatttagcgactttaaaagtcatcggtgttggcggcggaggtaataacgctgtaaaccgaatgattgaccatggaatgaataatgtagaatttatttctatcaatacagatggtcaagcattgaacttatctaaagcagagtccagaatccaaatcggtgaaaaattaacacgcggtttaggtgctggcgcgaacccagaaatcggtaaaaaagctgccgaagaatcacgtgaacaaatcgaggatgctatccaaggtgcggatatggtattcgtaactgcaggaatgggcggcggtactggtacaggtgctgctccagttgttgcgaaaatcgcaaaagaaatgggcgcattgactgttggtgttgtaact…	atgagaaaaactaaaatcgtttgtacgattggacctgcatcagaatctgaagaaatgttagaaaaattaatgaaagctggaatgaacgttgcgcgtttgaacttctcacacggtgatcatgcagaacataaagcgcgtatcgagcgtattcgtgaagtatctcaacgtttaaacaaaactatcgctattatgcttgatacaaaaggaccagaaattcgtactcatgatatggaaaacggcgttattaatttagaaaaaggtaatgatgttattgtcagcatgaatcaagttttaggtactgctgataaattttcagtgacttacgaagaccttattaatgacgttgaaatcggttctttcatcttacttgatgacggtcttgtagaattagaagttaaa…	/
Staphylococcus argenteus XNO106	gtgcaacgttatttcttaaaccaaaacgctgatgaaagtcagcgtttttttattacaaaaaaagaagatatacatcatattacaaacgtaatgagaaattcagttggcaacaaaattattttaacttttaaagatcaaagtgtttatacttgtgaaattgttgaaataacgaacgagagtattacagtatcgctaactgaaaaacaaaatattaatacagaattgccagttgatgtaactatttgtagtgggttgatcaaagcagataaatatgagtggttgttacaaaaagctacagaattaggcgcaacatcatttatagcagttagcatggaacgctcaattgttaaattaaatgattcgaaggttgcaaaaaaattagaacgttggcagaaaatt…	atggaaaaatacattttatcaatagaccaaggaacaacaagttcaagagcaattttatttaatcaaaaaggtgaaatttcaggggtagcacagcgtgaatttaaacagtattttcctcaatcaggttgggtcgaacatgatgcgaatgaaatttggacatctgttttagcagttatgactgaagttattaatgaaaatgatgttagagctgatcaaattgcaggtattggtattacaaaccaacgtgaaacaacagtagtttgggataaacatacgggacgtccaatttatcatgcaattgtatggcaatctcgtcaaacacaatcgatttgttcagaattgaaacaacaaggttatgagcaaacgtttagagataaaacaggattgttgttagatcca…	atggataatgaaaaaggattgttaatcgttttatcagggccatctggagtcggtaagggtactgttagaaaacgaatatttgaagatccaactacatcatataagtattctatttcaatgacaacacgccaaatgcgcgaaggcgaagttgatggcgtagattacttttttaaaacaagggatgcgtttgaagctttaattaaagatgatcaatttatagaatatgccgagtatgttggcaactattatggtacaccagttcaatatgttaaagatactatggacgaaggacatgatgtatttttagaaattgaagtagagggtgcaaagcaagttagaaagaaatttcctgatgcgttatttatattcttagcacctccaagtttagatcacttgaga…	atgagaacaccaataatagctggtaactggaaaatgaacaaaacagtaaaagaagctaaagacttcgttaatgcattgccaacattaccagattcaaaagaagtagaatcagtaatttgtgcaccagcaattcaattagatgcattaactactgcagttaaagaaggaaaagcacaaggtttagaaatcggtgctcaaaatacgtatttcgaagataatggtgcatttacaggcgaaacatcacctgttgcattagctgatttaggcgtaaagtacgttgttatcggacattctgaacgtcgtgaattattccatgaaactgatgaagaaatcaacaaaaaagcgcacgcgattttcaaacatggtatgactccaattatttgtgttggtgaaactgat…	atggctgaattacctcaatcaagaataaatgaacgaaatattaccagtgaaatgcgtgaatcatttttagattatgcgatgagtgttattgttgctcgtgcattgccagatgttcgtgacggtttaaaaccagtacatcgtcgtatactttatggattgaatgaacaaggtatgacaccggataaatcatataaaaaatcagcacgtatcgttggtgacgtaatgggtaaatatcaccctcatggtgactcatctatttatgaagcaatggtacgtatggctcaagattttagttatcgttatccgcttgttgatggtcaaggtaactttggttcaatggatggagacggtgcagcagcaatgcgttatactgaggcacgtatgactaaaattacgctt…	atggtgactgcattgtcagatgtaaacaacacggataattatggtgctgggcaaatacaagtattagaaggtttagaagcagtacgtaaaagaccaggtatgtatattggttcaacttcagaaagaggtttgcaccatttagtatgggaaatcgttgataacagtatcgacgaagcattagctggttatgcaaaccaaattgaagtcgttattgaaaaagataactggattaaagtaacagataatggacgtggtatcccagttgatattcaagaaaaaatgggacgtccagctgtcgaagttattttaactgttttacatgctggtggtaaattcggcggtggcggatacaaagtatctggtggtttacatggtgttggttcatcagtagtaaacgca…	ttggcaggtcaagttgtccaatatggaagacatcgtaaacgtagaaactacgcgagaatttcagaagtattagaattaccaaacttaatagaaattcaaactaaatcttacgagtggttccttagagaaggtttaatcgaaatgtttagagacatttcgccaattgaagactttactggtaatttatcattagaatttgtggattaccgtttaggagaaccaaaatatgatttagaagaatctaaaaaccgtgacgctacttatgctgcacctcttcgtgtaaaagtgcgtctaataattaaagaaactggtgaagttaaagagcaagaagttttcatgggtgatttcccattaatgactaatactggtacgttcgtaatcaatggtgctgaacgtgta…	ttgcgaatagatcaatcgatcattaatgaaataaaagataaaactgacattttagacttagtaagtgaatatgtaaaattagaaaagagaggacgcaattatataggtttgtgtccttttcatgatgaaaagacaccctcatttacagtatccgaagataaacaaatatgtcactgctttggttgtaaaaaaggaggcaatgtttttcaatttactcaagaaataaaagacatatcatttgttgaagcggttaaagagttaggcgatagagttaatgtatcagttgacatagagacgactcaaactaattccaacgtacaaattgcttctgaagatttacaaatgatagaaatgcatgaattgattcaagaattctattattacgcattaacgaaaaca…	atgagcgacattattagtgaaactaaatcaagaatgcaaaaatcaatcgaaagtttatctcgtgaattagcaaatattagtgctggccgtgctaattcaaacttattaaatggtgtaacagttgattattatggcgcaccaacgcctgtacaacaattggcaagtattaatgttccagaagcacgtttacttgtaatttctccatatgataaaacatctgttgcagatattgagaaagcaattattgcagcgaacttaggagtgaatcctacaagtgatggtgaagtaattcgtatcgcagtccctgctttaactgaagagcgcagaaaagaacgcgttaaagacgttaagaaaattggcgaagaagcaaaagtatctgttcgaaacattcgtcgtgat…	atggctaaacaagatgtaattgaattagaaggtactgtattagatactttaccgaacgcaatgtttaaagtagaattagaaaatggtcatgagattttagctcacgtaagtggtaaaatcagaatgaattacattcgtattctacctggcgacaaagtaactgttgagatgtctccgtacgatttaacacgcggaagaattacttatcgttataaataa	atgagtaaacaaagaatttacgaatatgcgaaagaattaaatctaaagagtaaagagattatagatgagttaaaaagcatgaatattgaggtttcaaatcatatgcaagctttggaagatgaccaaattaaagcattagataaaaagttcaaaaaagaacaaaaaaatgattcaaaacaaagcgctcaaaataatcaccaaaaatcaaacaacaacaaaaaccaaaacaacaacaaaggacaacaaaaagataacaagaagaatcaacaacctaataataaaggtaacaaaaacaacaaaaagaataataaaaataataagaagaacaataaaaataataagccacaaaaccaaccagttgaaccaaaagaaataccttcaaaggtaacataccaagaa…	gtgtcaaccatagcaaaagatcaaactcaaatcaatgacaaaattcgtgcaaaagaattacgtttaatcggtcaagatggtgaacaaatcggtgttaaatcaaagcgagaagctttagaaatggctgaacgtgtagatttagacttagtggtcgttgcaccgaatgcgaaaccaccagttgcaagaattatggattacggtaaattcaaattcgaacaacagaaaaaagaaaaagaaatgaaaaagaaacaaaaaattatcaatgttaaagaaattcgtttaagcccaacaattgaggaacatgatttccaaactaagttgaaaaacggacgtaaattcttaactaaaggcgataaatgtaaagtatctattcgtttcagagggcgtgccattacgcat…	gtgtcaagtaatgaattattattagctactgaatatttagaaaaagaaaagaaaattcctagagcagtgttaattgatgcaattgaagcagcattgattactgcatacaaaaagaattatgatagtgcaagaaatgtccgtgttgaattaaatatggatcaaggtacattcaaagtaattgctcgaaaagacgttgttgaagaggtctttgatgatagagatgaagtcgacttaagtactgcacttgttaaaaacccagcatacgaaattggagatatttatgaagaagatgtaacaccaaaagacttcggtcgtgttggtgctcaagctgcgaaacaagcagttatgcaacgacttcgtgatgctgaacgtgaaattttatttgaagagtttattgat…	atggctaaaaaaattgtttctgatttagatcttaaaggcaaaacagtcttagtacgtgctgactttaacgtacctttaaaagacggtgaaattactaatgataaccgtattgttcaagctttacctacaattgaatatattattgaacaaggtggtaaagtcgttctattttcacatttaggtaaagtgaaagaagaaagtgataaagctaaattaactttacgtccagtagctgaagatttatcaaaaaaattagataaagaagttgtttttgtacctgaaactcgtggtgaaaaacttgaatcagctattaaagaccttaaagaaggcgatgtattattagttgaaaatacacgttatgaagatttagatggcaaaaaagaatctaaaaatgatcca…	atgacaaaatttatttttgtaacaggtggcgtagtttcatcattagggaagggtattacagcatcttctctaggtagattattaaaagatagaggtctaaatgtaacaattcaaaaattcgatccatacttaaatgttgacccaggtacaatgagtccttatcaacatggtgaagtatttgtaacggatgacggtgcagaaacagacttagacttaggtcattatgaaagatttattgatattaacttaaataaattttcaaatgtaacagcgggtaaagtatattcacacgtattgaaaaaagaacgtcgtggtgactacttaggtggaactgtgcaagttattccgcatattacaaatgaaattaaagagcgtttattactagcaggtgaaagtaca…	atggctaaaaaaggtaaaaagtatcaagaagcagctagtaaagttgaccgtactcagcactacagtgttgaagaagcaattaaattagctaaagaaacaagcattgctaactttgacgcttctgttgaagttgcattccgtttaggaattgatacacgtaaaaatgaccaacaaatccgtggtgcagtagtgctaccaaacggaactggtaaatcacaaagtgtattagtattcgctaaaggcgacaaaattgctgaagctgaggcagcaggtgctgactacgtaggtgaagcagaatacgttcaaaaaatccaacaaggttggtttgacttcgatgtagtagttgctacaccagacatgatgggtgaagttggtaaattaggtcgtgtattaggacct…	atggctattaaaaagtataagccaataacaaatggtcgtcgtaatatgacttcgttagatttcgctgaaatcacgaaaactacacctgaaaagtcattattaaaaccgctaccgaaaaaagcgggacgtaacaaccaaggtaaattgactgtaagacaccatggtggtggacacaaacgtcaataccgtgttatcgatttcaaacgtaacaaagatggtatcaatgctaaagttgattctattcaatatgatccaaaccgttcagcaaacattgcattagttgtatatgcagacggtgaaaaacgatatatcattgctcctaaaggattagaagtaggtcaaatcgttgaaagtggtgcagaagctgacatcaaagttggtaacgcattaccattacaa…	atgaccaaaggaatcttaggaagaaaaattgggatgacacaagtattcggagaaaacggtgaattaatccctgtaacagtagtagaagctaaagaaaatgttgtattacaaaagaaaactgttgaagttgatggatacaacgcaatccaagttggatttgaagacaaaaaagcatacaaaaaagatgcaaaatctaataaatatgctaataaaccagctgaaggtcacgctaaaaaagctgacgcagcacctaagcgcttcattcgtgaattccgcaatgtagacgtggatgcttacgaagtaggtcaagaagtctcagtagatacttttgtagctggcgacgtaattgacgtaacaggcgtatcaaaaggtaaaggtttccaaggtgcaattaaacgc…	atggctaattatgatgttttaaaattagacggaactaaatcaggttcaatcgaattaagcgatgcagtattcggtattgagccaaataatagcgttcttttcgaagctattcatttacaacgtgcttcattacgtcaaggtacacatgctgttaagaatcgttcagcagtaagtggtggcggacgtaaaccatggaagcaaaaaggaacaggtcgtgctcgtcaaggtacaatccgtgctccacaatggcgtggcggtggtatcgtattcggaccaactccaagaagttatgcatacaaaatgccaaagaaaatgcgtcgtttagctttacgctcagcattatctttcaaagttcaagagaacggcttaactgtagttgacgcattcaactttgaagct…	ttgaaccgtttaaaagaaaagtttaatactgaagttactgaaagcttaatgaaaaaattcaattatagttcagtgatggaagtaccaaaaatagataaaatcgttgtgaacatgggtgtaggtgacgcagtacaaaattctaaagtattagacaatgctgttgaagaattagaattaatcactggtcaaaaaccattagtaactaaagctaaaaaatcaatcgcgactttccgtttacgtgaaggtatgccaatcggtgcgaaagtaacacttcgcggtgaaagaatgtatgaattcttagacaaattaatttcagtatcattaccacgtgtacgtgacttccaaggtgtttctaaaaaagcatttgacggacgcggtaactacactttaggtgttaaa…	atgagtcgtgttggtaagaaaattattgacattcctagtgacgtaacagtaacttttgatggaaatcatgtaactgttaaaggtcctaaaggtgaattatcaagaactttaaatgaaagaatgacattcaaacaagaagaaaacacaattgaagttgtaagaccatctgattctaaagaagatagaacaaaccatggtacaactcgtgctttattaaacaatatggtacaaggtgtttctcaaggatacgaaaaagtacttgagcttgttggtgtaggttaccgtgctcaaatgcaaggtaaagacttaatccttaacgttggttattctcacccagttgaaattaaagctgaagaaaatattactttctcagttgagaaaaacacagtcgttaaagtt…	atgttaaaattaaacttacaattcttcgcatctaaaaaaggggtaagttctacaaaaaacggacgtgactctgaatcaaaacgcttaggtgctaaacgtgctgacggtcaattcgtaacaggtggttcaattttatatcgccaacgtggtactaaaatttaccctggtgaaaatgtaggtcgtggtggcgatgatacattattcgctaaaatcgacggcgttgttaaattcgaacgtaaaggtcgcgacaaaaaacaagtttctgtatacgcagtagctgaataa	atggcagtaatttcaatgaaacaattacttgaagcgggtgtacacttcggtcaccaaacacgtcgttggaacccaaaaatgaaaaaatatatcttcactgagagaaatggtatttatatcatcgacttacaaaaaacagtgaaaaaagtagacgaagcttataacttcttgaaacaagtttcagaagatggcggacaagtcttattcgtaggtactaaaaaacaagcacaagaatcagttaaatctgaagcagaacgtgctggacaattctacattaaccaaagatggttaggtggattattaactaactataaaacaatctctaaacgaatcaaacgtatttctgaaattgaaaaaatggaagaagatggtttattcgaagtattacctaaaaaagaa…	gtgggtcaaaaaattaatccaatcggacttcgtgttggtattatccgtgattgggaagctaaatggtacgctgaaaaagacttcgcttcacttttacacgaagatttaaaaatccgtaaatttattgataatgaattaaaagaagcatcagtttctcacgtagagattgaacgtgctgcaaaccgtatcaacattgcaattcatactggtaaacctggtatggtaattggtaaaggcggttcagaaatcgaaaaattacgcaacaaattaaatgcgttaactgataaaaaagtacacatcaacgtaattgaaatcaaaaaagttgatcttgatgctcgtttagtagcagaaaatatcgcacgtcaattagaaaaccgtgcttcattccgtcgtgtacaa…	atggctcgtagagaagaagagacgaaagaatttgaagaacgcgttgttacaatcaaccgtgtagcaaaagttgtaaaaggtggtcgtcgtttccgtttcactgcattagttgtagttggagacaaaaatggtcgtgtaggtttcggtactggtaaagcacaagaagtacctgaagcaatcaaaaaagctgtagaagcagctaaaaaagatttagtagttgttccacgtgttgaaggtacaactccacacacaattactggccgttacggttcaggaagcgtatttatgaaaccggctgcacctggtacaggggttatcgctggtggtcctgttcgtgccgtgcttgaattagcaggtattacagatatcttaagtaaatcattaggatcaaacactcca…	atgactgaagaattcaatgaatcaatgattaacgatattaaagaaggtgacaaagtcactggtgaagtgcaacaagttgaagataaacaagttgttgttcatatcaacggtggtaaatttaatggtattatacctattagtcagctatctacgcatcatattgatagtccaagtgaagttgtaaaagtgggcgatgaagttgaggcgtatgtcactaaagttgagtttgatgaagaaaacgaatctggagcttacattttatctagaagacaacttgaaactgagaagtcttacagctatttacaagagaaattggacaataatgaaatcatcgaagcgaaagttacggaagtagttaaaggtggtttagtcgtagatgtaggacaaagaggttttgta…	atggctaagaagaaatcaccaggtacattagcggaaaatcgtaaagcaagacatgattataatattgaagatacgattgaagcgggaattgtattacaaggtacagaaataaaatctattcgccgaggtagcgctaaccttaaagatagttatgcgcaagttaaaaacggtgaaatgtatttgaataatatgcatatagcaccatacgaagaagggaatcgttttaatcacgatcctcttcgttctcgaaaattattattgcataaacgtgaaatcattaaattgggtgatcaaacacgtgagattggttattcgattgtgccactaaagctttatttgaagcatggacattgtaaagtattacttggtgttgcacgaggtaagaaaaaatatgataaa…	atggcaactatttcagcaaaacttgttaaagaattacgtgaaaaaactggcgcaggtatgatggattgtaaaaaagcgctaactgaaactgaaggcgatatcgataaagcgattgattacttacgtgaaaaaggtattgctaaagcagctaaaaaagcagaccgtattgcggctgaaggtttagtacacgttgaaactaaaggtaacgaagcagttatcgttgaaatcaactctgaaactgactttgttgctcgtaacgaaggattccaagagttagtaaaagaaattgctaaccaagtattagatacaaaagcagaaactgtagaagctttaatggaaacaactttaccaaacggtaaatcagttgatgaaagaatgaaagaagcaatctcaacaatc…	ttggataacgatcgtcaaaaagctttagatacagtaattaaaaatatggagaaatctttcggtaaaggtgccgtgatgaagttaggcgataatataggtcgtcgagtttctacaacgtcaactggatcagttacacttgataacgcattaggcgtaggtggctatcctaaaggacgaattattgaaatatatggacctgaaagttctggtaagacaacagtggcacttcatgctattgcagaagtgcaaagcaatggtggagttgctgcatttatcgatgccgaacatgcattagatccagaatatgcacaagctctaggggtagatattgataatttatacttatctcaacctgaccatggtgaacaagggcttgaaatcgcagaagcatttgttaga…	atgttagaatttgaacaaggatttaatcatttagcgactttaaaggtcattggtgtaggtggtggcggtaataacgctgtaaaccgaatgattgaccacggaatgaataatgttgaatttatcgctatcaacacagacggtcaagctttaaacttatctaaagctgaatcaaaaatccaaatcggtgagaaattaacacgtggtttaggtgcaggtgctaatcctgaaattggtaaaaaagctgctgaagaatctcgcgagcaaattgaagatgcaattcaaggtgcagatatggtattcgttacttctggtatgggtggcggaactggtactggtgcggcaccagttgtagctaaaattgcaaaagagatgggtgcattaacagtaggtgttgtaact…	atgagaaaaactaaaattgtatgtacaattggaccagcttcagaatcagaagaaatgattgaaaaattaatcaatgctggtatgaacgtagcacgattaaacttttcacatggtagtcatgaagaacacaaaggtagaattgatacaattcgtaaagtagctaaacgcttagataaaattgtagcaattttattagatacgaaaggtccagaaattcgtacgcataatatgaaagacggtatcattgaacttgagcgtggtaacgaagttatcgttagcatgaatgaagttgaaggaacacctgaaaagttctcagtaacatatgaaaacttaattaacgatgttcaagtaggttcatacattttacttgatgatggtttaattgaattacaagttaaa…	/
Staphylococcus pseudintermedius 081661	atgcaaagatactttttaaatgaaaacgctgagcagcatcagcgtttttttatcactaacaataatgatatacatcatattaaaagtgtgatgagacaaaacgttggcgacgcactcattattaactttttaaatgccgtcacgtatcgctgcaaaattattgatattgaagcgcaacgtattacgattgaaactgtggaacgtattgaagtagaaacggagctccctttgaatattacaatttgtagcggtttaattaaaggcgataaatacgaatggttactacaaaaagcgactgaacttggagcgacatcgttcatcattacccaaatggatcgttctgtcgtgaaactgaatcaacaaaaagctgccaaaaaggttgaacgttggcaaaaaata…	atgggaaattacattttatctattgaccaaggtacaacaagctcaagagcgattctatttaatgaggaaggggaaatcgttggtgttgcgcaacgtgaatttaaacaacatttcccaaaatcaggatgggtagaacatgatgcgaatgaaatttggtcatcagttttatcagtcatggcgtctgtattgactgaaaataatgtatctgcaaatgaagttaaaggaatcggtattacgaaccaacgtgaaacaacagtagtttgggataaagaaacaggtcgtccgatttataacgcaatcgtatggcaatctcgtcagacccaaccgatttgtgacgctttaaaagaagaaggtcatgaacaaacatttagagataaaacaggtttattactagatcca…	atggatactgaaaaaggcttactaatagtactctcaggcccttctggtgttggcaagggcacagttagaaaacgtatttttgatgatccacacacatcttataaatattctatctcgatgacaacgcgtcaaatgcgagaaggtgaacaagatggcgttgattattttttcaaaacgagagaagaatttgaaaaactcattgaagcagatgagtttattgaatacgcagagtatgtaggaaattattacggcacacccgtgcaatatgttaaagatacgatgaatgcaggtcatgatgtatttttagagattgaagttgaaggggccaagcaagtgcgcaagaaatttccagatgcgctatttatctttttagcaccaccaagtctagaccatttaaca…	gtgagaaaaccaatcatcgcaggtaactggaaaatgaacaaaactgtacaagaagcgaaagattttgtacaaacgttaccagcattaccagatacaaatgaagttgaggcagtgatttgtgcgcctacaattcaacttgatgcactgatttcattaacgaaagaaaatgttgcgccaggtcttaaaatcggtgcgcaaaacacttattttgaagagagtggtgcgttcacaggagaaacatctccagtcgcattagaagcattaggtgtgagctacgttgtcatcggtcactctgaacgtcgtgacttattccacgaaactgatgaagacattaacaaaaaagcgcatgcagtgtttaaccacaacatgacaccaatcatttgtgtcggtgaatcagat…	atggctgaaacacctgaatcaagaattaatgaacgtaatatcagcaaagagatgcgcgaatcgtttttagactacgcgatgagtgttatcgtatctcgtgctttgccagacgtaagagatggtctaaaacctgtacatcgtcgtattttgtatggcctcaatgaacaagggatgacccctgacaagccgtataaaaaatctgcccgtatcgtaggggatgtcatggggaaataccatccacatggtgacttgtcaatttatgaagcaatggtacgtatggcacaagatttcagctatcgttatccacttgtagatggtcaaggtaacttcggttcgatggatggtgatggtgccgcggcaatgcgttatacagaagcacgtatgacaaagcttgcacta…	ttggctgatgtgaacaactcagaaaactatggcgcaagtcagattcaagtattggaaggtcttgaagcggtacgtaagcgaccaggtatgtatattggttcaacttcagaacgcggtctgcatcatctcgtttgggaaattgtcgataacagtattgacgaagcacttgcaggatatgctgataacatagaagtagtcattgagaaggataattggattaaagttacggataatgggcgtgggattcctgttgatattcaagaaaaaatgggacgtcctgcagttgaagttattttaacagtattacacgctggtggtaagttcggcggcggtggatacaaagtttcaggtggtttacatggtgtgggctcatcagtagtaaacgccttaagtgacaca…	ttggcaggtcaatttgtccaatatggaagacatcgtaaacgtagaaactacgcaagaatttcggaagttttagagttaccaaacttaattgaaattcaaacgaaatcgtatgattggttcttaaaagaaggtttattagaaatgttccgtgatatttctcctattgaagacttcacgggtaatctttcattagaatttgttgattatagattaggtgaaccgaagtatgatttagaagaatcaaaaaaccgtgatgctacttatgcggcgccattacgtgtgaaagttcgtttaatcattaaagaaacaggcgaagtgaaagatcaagaagtatttatgggtgatttcccattgatgacagaaacgggtacttttgtgattaacggggcagaacgtgtt…	atgagaataccacaaaatacgattgaagaaattaagcagcagtctgacatactcgacattgtaagtgaatatgtaaagcttgaaaaaagagggcgcaattatatcggtttgtgtccttttcatgatgagaagactccatcgttcactgtttctgaagataagcaaatttgtcattgctttgggtgtaaaaagggaggcaatgtctttcagtttattcaagaaattgaaaatatatcctttacagaagctgttcaacatctcggcgaacgtgtcaatataaaggttgatattgaggaaacaaatgatgatatgcatatcgcttctgatgatttaaagatgattcaaatgcatgaagagatattgtcatattatcattatttgttgaaaaaaactgttgaa…	atgaaagaaattattcaagatgcaaaaacgcgtatgaaaaagtcaactgagaatttatctcgtgaattagctcaaatcaatgcgggccgtgcgaactcaaacttactagcaggtgttcaagtcgattactatggtgcgcctacgcctgtacaacaacttgcaagtattaacgttcccgaagcacgtttactcgttgtatctccatatgacaaaacgtctttggctgacattgaaaaagcaatcatcgcagcaaatttaggggttaacccaacgagtgatggtgatgtcattcgtattatggtacctgctttaactgaagaacgtcgtaaagagattgttaaagaagtgaaaaaaacgggtgaaaacgcgaaagtttctatccgtaacattcgtcgtgat…	atggcaaaacaagacgttatcgaacttgaaggtacagtattagatactttaccaaatgcaatgtttaaagtagaattagaaaatggtcatgaaattctagcacatgtgagtggtaaaattcgaatgaactatatccgtattctacctggcgacaaagtaacagtagaaatgtctccgtatgatttaacacgcggaagaatcacatatcgttataaataa	atgagtaaacaaagaatttatgagtatgccaaagatttaaatattaaaagtaaagatgtaattgatgagttaaagaaaacgggaatcgaagtgtccaaccacatgcaaactttagaagatgaccaagtgaaagcgttggataaagtattcaaaaaaaaccaagctccgaaacaacaaaaagagcaaaaaaatactcaatcaaatcacaaaaaccaaaaacaaggtaacaaccaaaaacaaggtaacaaccaaaagcaaggcaacaatcagcaacaaaagggtaaaaataacggccctaaacaaaacaagaaaaacaacaaaggcaataaaaacaaaaagcaaaacaagaaaaatgcaccacaacaaccaagtgaacctaaagaactgccatcaaaaatc…	gtgtcaaccatagctaaagatcaaacgcaagttaacgaaaagattcgcgcaaaagaattacgtgtcatcggacaaaatggtgaccaaatcggattgaagtctaaaaatgaagcattggaaatggcagatcgacttggtttggatgtagtcgttgttgcgccaaatgctaaaccacctgttgctcgtattatggattacggcaaatacaaattcgagcaacagaaaaaagaaaaagagatgaagaagaaacaaaaaatcatcaacgttaaagaaatccgtttaagccctacgattgaagaacacgacttcaatacgaagcttaaaaacggacgcaagtttttaacaaaaggtgacaaagttaaagtttcaattcgtttcagagggcgtgcgattacgcat…	gtggaaagtaacgaattattattagcaacggaatatttagaaaaagagaaaaaaattcctagagaagttttagttgatgcaattgaagcagctttaattacggcatataagaaaaactacgacagcgcacgtaatgtccgtgttgaattaaatttagacagcgggacattccgagtgatttctcgtaaagaggttgtcgaagaagtgtttgatcaccgtgaagaaattgatttatcgacagcattagtaaagaacccagcgtacgaaattggggatatttatgaagaagatgtgacaccgaaagactttggtcgtgtcggtgcacaagcagctaaacaagctgtcatgcaacgtttacgtgatgcagaacgtgaaattttatacgaagagttcatcgat…	atggcaaaaaaggatgtcacaaatgttgaattaaaggataaggttgttcttgtacgtgcggatttcaatgttcctatgaaagacggcgaaatcacgaacgacaaccgtatcgttcaagcattgccaactttaaagtacatcattgagcaaggtgggaaagtagtcgtattctcacacttaggtaaagtgaaagaagaaagtgataaagagaaactttcattggcacctgttgcaaaacgtttatcagaaaaattaggtcaagatgtccaatttattcctgaaacacgtggtgaaaaattagagtctgcaatccaagcattaaattcaggcgatgtgttgatgtttgaaaatacacgttttgaagatgttgatggtaagaaagaatctaaaaatgatagt…	atgactaaatttattttcgtaactggtggcgtggtttcatcattaggtaaagggattacagccgcttcactaggacgcttattaaaggatagaggattaaaggtgacgatccaaaaatttgatccttatttaaatgtggatccaggtacaatgagtccatatcaacacggggaagttttcgtgacagatgatggtgctgaaacggacttggacttaggtcattatgaacgttttatcgacattaacttaaaccaatactctaacgtaacagctgggaaagtgtactcacacgtgctacaaaaagagcgtcgtggtgactacttaggtgggacagtccaagtcattccacatattacaaacgaaattaagtcacgtttgttactcgctggtgaaagtaca…	atggctaaaaaaggtaaaaagtatcaagaagctttaaataaagttgatcgccaagcactttacactgtagaagaagcaattcgtttagctcaagaaacgtctatcgctaacttcgatgcatcagtagaagttgcattccgtttaggtatcgatacacgtaaaaacgatcaacaaatccgtggtgcagtagtattaccacacggaactggtaaatcacaacgtgtattagtattcgctaaaggtgataaaattgctgaagcagaagcagcaggtgctgactatgtaggcgatgctgaatacgtaaacaaaatccaacaaggttggttcgactttgatgttgttgttgcaacaccagacatgatgggtgaagttggtaaattaggtcgtgtattaggacct…	atggctcttaaacattacaagccaattacaaatggtcgtcgtaatatgactacattagattttgctgagatcacaaaatctgagcctgaaaagtcattattacaaccgctaccgaaaaaagcgggtcgtaataaccaaggtaaattgactgtacgtcatcatggtggcggacacaaacgtcaataccgtgttattgatttcaaacgtaataaagatggaattcctggtaaagtggattcaatccaatatgatccaaacagatcagcaaacattgcattaatcgtatatgcagatggtgaaaaacgctacatcattgcacctaaaggcttagaagtaggtcaaatcattgaaagtggttctgaggcagacattaaagtcggaaacgcacttccattaaaa…	atgaccaaaggaatcttaggaagaaaaatcgggatgactcaagtgttcggtgagaacggtgaattaatcccagttacagtagtagaagctaaagaaaacgtagtattacaaaagaaaactgtagaggttgacggttacaacgcaatccaaattggttttgaaaacaaagaagcatacaaaaaaggtagaaaaactaataaatatgcgactaaagcagctgaaggtcatgctaaaaaggctgacgcagcacctaagcgcttcattcgtgaattcagaaacgttaatgttgatgattacgaagtaggtcaagaagtctcagtagatacatttgaagttggcgacattattgacgtaacaggaacttcaaaaggtaaaggtttccaaggtgcaatcaaacgt…	atggcaaattatgatgtatataaagttgacggttcaaaagctggtacagtagaacttagcgactcagtattcgggattgaaccaaataatgatgttttattcgaagcaattaacttacaacgtgcttcattacgccaaggtacacacgcggtaaaaaaccgttcagctgttcgtggcggtggacgtaaaccatggagacaaaaaggtacaggacgtgcgcgtcaaggtacaatccgtgcgccacaatggcgtggtggtggtatcgtattcggtccaacaccaagaagctatggctacaaaatgcctaagaaaatgcgtcgtttagcattacgttctgcactttcttacaaagtacaagaaaatggattcaaaattgttgatagttttaacttagaagca…	ttgaaccgtttaaaagaaaaatttaattcagaagttacacaaaacttagttaaaaagtttaactacagctcagtaatggaagtacctagaatcgataaaattgttgtgaacatgggtgtaggtgacgcagtacaaaactcaaaagtattagataacgccgttgaagaattaactgcaatcactggtcaaaaaccattaatcactaaagcgaaaaaatcagttgcgacattccgtttacgtgaaggtatgccaattggtgctaaagtaacattacgtggcgaaagaatgtatgaattcttagataaattaatctcagtttcattaccacgtgtacgtgacttccgcggtgtatctaaaaatgcattcgacggtcgcggtaactacacattaggtgttaaa…	atgagccgtgttggtaaaaaaattatcgaaatccctagcgatgtcactgtaacgatcgaaggaaatacagtttcagtaaaagggcctaaaggtgaattatcacaaactttaaatgaagaaatgacttacaaacaagatgaaaacacacttgaagttgttagaccatcagattctaaagaacatagaacaattcatggtacaactcgtgcgttaatcaataacatggtacaaggtgtatctaaaggatacgaaaaaacacttgaacttatcggtgttggttaccgtgcacaagttcaaggtagcaaacttgtattaaacgtaggttactctcacccagttgaatttgaagctgctgaaggaatcactttctcagtagaaaaaaatacgacagttaaagtt…	atgctaaaattaaacttacaatttttcgcatcgaaaaaaggggtaagttctactaaaaacggtcgtgactctgaatctaaacgtttaggtgctaaacgtgctgacggtcaattcgttactggtggttctatcttattccgtcaacgtggaactaagatttacccaggtgaaaacgtaggtcgtggtggcgatgatacattattcgctaaaatcgacggcgttgttaaattcgaacgtaaaggtcgagacaaaaaacaagtttctgtttatgcagttgctgaataa	atggcagtaatctcaatgaaacaattattagaagctggtgttcacttcggtcaccaaacacgccgttggaacccaaaaatgaaaaagtacattttcactgaaagaaatggcatctatatcatcgacttacaaaagacagtgaaaaaagttgaagaagcttacaactttgttaaacaagtttctgaagaaggcggtaaagttttattcgtaggtacgaaaaaacaagcgcaagaatcagtgaaggctgaagcagaacgtgctggccactactatgtcaaccaaagatggttaggcggaatcttaacaaactacaaaacaatttctaaacgtgttcaacgtatttctgaaattgaaaaaatggaagaagacggtactttcgatgtacttcctaaaaaagaa…	gtgggtcaaaaaattaatccaatcggacttcgtgttggtgtaatccgtgactgggacgcgaaatggtacgctgaaaaagatttcgcatcacttttacatgaagacttaaaaattcgtaaatttattgataaagcattgaaagacgcatcagtatctcacgttgagattgagcgtgctgctaaccgcatcaacattgctattcacactggtaaaccaggtatggtaattggtaaaggcggttcagaaatcgaaaaacttcgcaacaaattaaatcaacttactgacaaaaaagttcacattaacgtagttgaaatcaagaaagttgaccttgatgcacgtttagttgctgaaaacattgcacgtcaattagaaaatcgtgcttcattccgtcgtgttcaa…	atggctcgtagagaagaagaagttaaagaatttgaagaacgcgttgttacgattaaccgtgttgctaaagttgtaaaaggtggacgtcgtttccgttttactgcacttgtagtagtaggtgacaaaaatggtcgcgttggattcggtactggtaaagcacaagaggtacctgaggcaatcaaaaaagcagtagaagctgcgaaaaaagatttaattacagttactcgtgttgacggtactacaccacacacaatcactggacgtttcggttcaggaagtgttttaatgaaaccagcagcacctggtacaggtgttatcgcaggtggaccagttcgtgccgtattagagcttgcaggtatcactgatatcttaagtaaatcattaggttcaaatacacca…	atgactgaagaattcaatgaatcaatgattaatgacattaaagagggcgataagattacaggagaagtacaacaaattgaagataagcacgttgttgttcacgtcaatggcggtaaatacaacggtattattccaattagtcaactttccacatatcatgttgaaaatgcaaacgaagtggtcaaagtcggcgacgaaattggcgcttatgtgactaaaattgaagttgatgaagaaaacgaaacaggcagttacatcctttctaaacgtaaattagaagaagagcagtcttatgcttatttacaagagaaattagagaacaacgaaacgattgaagcgaaagtaactgaagtcgttaaaggtggtttagttgtggatgtaggtcaaagaggttttatt…	atgccaaaaaaatcaggaaaaggcacattagcagaaaatcgtaaagcgcgccatgactataacatcgaggacacgattgaagcgggcattgcgttacaagggacggaaattaaatcgattcgtcgtgggagtgccaatttaaaagatagttacgcacaagtgaaacatggtgaaatcttcttgcataatatgcacattgcgccttatgaagaggggaaccgttttaatcatgatccgctacgtgtacgtaaactgttattacacaaacgtgagattttgaaattaggcgaacgtacgcgtgagattggttattcgattattccgcttaaattgtatttgaaacacggcaattgtaaagtattattaggcgttgcacgtggtaagaaaaaatatgataag…	atggcaatttcagctaaacttgttaaagaattacgcgaaagaactggcgcgggtatgatggactgtaaaaaagctttagaagcaacagatggagatatcgaaaaagcgattgactaccttcgtgaaaaaggtattgccaaagcagctaaaaaagctgaccgtattgcagctgaaggtatcacacatgttgaagtgaaaggtaatgaagcagttatcgttgaaatcaactctgaaacggacttcgttgctcgtaacgaaggtttccaacagcttgtaaaagaaattgctaaccaaattcttgatacaaaagcagcaactgtagaagaattaaatgaaacaacattaccaaatggtaaaaaagtttctgaacatatgactgaagcaatttcaacaatcggt…	ttggataatgaacgtcaaaaagcgctagatacagtaattaaaaacatggaaaaatcatttggtaaaggtgccgtaatgaaactgggcgagaataaagatcgccgtgtttcaagtgtttcaagtggttcggtaacgctagaccatgcattaggggttggcggctatcctaaaggtcgtatcatcgaagtttatggccccgaaagttctggtaaaacaacggttgctttacatgccattgctgaagtacaaaaaaatggcggtgttgccgcatttattgatgccgaacacgcactcgatccagtttacgctgaagcattaggtgtagatattgataacttatacctttcacaaccagaccacggtgaacaaggtcttgaaattgcagaggcgtttgtcaga…	atgttagaatttgaacaaggatttaatcatttagcgacacttaaagtcatcggtgtcggtggtggcggtaataatgctgttaaccgaatgattgaccacggtatgaacaatgttgaatttattgcaattaacacagatggacaagctttaaacttatctaaagcagaatctaaaatccaaattggtgaaaagttaacacgtggattaggtgcaggtgcgaaccctgaaattggtaagaaagctgcagaagaatcacgtgaacaaattgaagatgcgatccaaggtgcagacatggtattcgtaactgctggtatgggtggcggtactggtacaggtgcagcacctgttgtagccaaaatcgctaaagagatgggcgctttaacagtgggtgttgtgaca…	atgaaaaaaactaaaatcgtttgtacgattggaccagcatcagaatcagaagatatgttagaaaagttaatgaaagcaggtatgaatgttgcgcgattaaacttttcacatggctcacatgatgaacatgcagcacgtattcgttcaattcgtaaaatagcgaaaaagttagagaaaaatattggtatcttacttgatactaaaggacctgaaatccgtacgcatgacatgaaagatggcatcattacgcttgagaaagggtcacatgtcatcgtgagcatgcaggaagttgaaggtacagcggaaaagttctctgtcacatacgaaaacttaattaacgatgttgaagtcggttcatttattttattagatgatggcttgattgaattagaggtagaa…	/
Staphylococcus hominis FDAARGOS_136	ttgcaacgatactttatcaatcaaaacgctgattctcatcagcgtttttttattaccaatgaagaagatatacatcatatcaaaaatgtaatgagaaatacgattggtaacaaaattataattaattttaatgataaaaaagtatttattactgaaattacacatataagttctaatcaaattgaagttttaccaataaaccaattagatattgacactgaattaccagttgatgtaacgatttgtagtggtttaataaaagctgataaatatgaatggttgcttcaaaaaagtacagaattgggtgccaatcattttatttcagtgggtatggatcgatctgtagttaaattacaagagaacaaggtacaaaagaaaatagatagatggcaaaagatt…	atggaacaatacatcatgtcaatagaccagggcacaactagctctagagcaattttatttgataaagaaggagaaattcaaggcgttgcgcaaagagaatttaaacaatactttcctaaatctggttgggtagagcatgacgccaatgaaatatggacatcagtattagcagtaatggctgaagtgataaatgaaaatgaaattgaccctgaacaaattaaaggtattggtattactaaccaacgtgaaactacggtcatttgggataagaaaacaggccgtccaatttatcatgcaattgtttggcaatctcgtcaaacacaacatatttgtaatgaattaaaagaacaaggtcacgaaaaaacatttcgtaataaaacaggtttattattagaccct…	atggataatgaaaaaggattactaattgttctttcaggtccttcaggagtaggtaaaggaactgttcgtaaagagatatttgacgatccaactacatcatataaatactcaatctcgatgactacgcgtcaaatgcgagaaggagaagttaacggtgtagattacttttttaaaacgaaagaagaatttgaagcattaattcaagaagatcaatttattgaatatgccgaatatgtaggaaattactatgggacacccgtacaatatgttaaagatacaatggctgaaggtcatgatgtgtttttagaaattgaagttgaaggtgcgaaacaagtaagaaaaaaatttcctgacgcattatttatctttcttgcaccgccaagcttagatcatttgaaa…	atgagaaaaccaatcatagctggtaactggaaaatgaataaaacagttcaagaagctaaagactttgtaaacaatttacctacattacctgatgaaaaggaagttgaatcagtaatttgtgcgccaacaattcaattagatgcattaatctctctagtgaatgatggcaaagcaaaaggattaaaaattggtgctcaaaacacttattttgaagataatggtgcatatacaggagaaacttctccagtagcattagctgatttaggtgttaaatatgtcgttattggacattcagaacgtcgtgaattattccatgaaacagatgaagatgtaaataaaaaagcacatgcagtatttaatcatggaatgacaccaattatttgtgttggtgaaacagat…	atggctgattctctaccacaatcaagaattaatgaaagaaatataaccaacgaaatgcgcgaatcatttttagactatgcgatgagcgttatcgtttcacgtgcattaccagatgtacgtgatggtttaaaacctgtacatcgtcgtattttatatggtctaaatgaacaaggaatgactccagacaaaccttataaaaaatcagcacgtattgttggggacgttatggggaaatatcatccacacggcgactcttcaatttatgatgctatggtaagaatggcacaaacctttagctatcgttatcctcttgttgatggtcaaggtaactttggttcaatggatggtgacggtgctgcggcaatgcgttataccgaagcaaaaatgaccaaaatcaca…	atggtgaatacattgtcagatgtaaacaacacagataattatggtgctggacaaatacaggtattagaaggacttgaagcggtacgtaaacgccctggtatgtatattggctcaacttcagaaagaggtttgcatcatttggtatgggaaatcgttgataacagtattgacgaagcgctagctggatatgctaatcaaattgaagtagtgattgagaatgacaactggattaaagtgactgacaatggtcgtggtattcctgtcgatattcaagaaaaaatgggacgtcccgcagtagaagttattcttactgtacttcatgccggaggtaaattcggtggtggcggatacaaagtatctggtggactacatggtgtaggttcatctgtagtaaatgcg…	ttggcaggtcaagttgtccaatatggaagacatcgtaaacgtagaaattatgcgagaatttcagaagtattagaattacctaacttaatagaaattcaaactaaatcttatgactggttcttaaaagaaggtttattagaaatgttccgtgatatttcaccaattgaagatttcactggaaacctatctttagaatttgtggattatagattaggtgaaccaaaatatgatttagaagaatcaaaaaaccgtgacgctacttatgctgcacctcttcgtgttaaagtacgtctcattatcaaagaaactggtgaagttaaagaacaagaagttttcatgggtgacttcccattgatgacggatactggtacgttcgtaattaatggtgcagaacgtgtt…	ttgcgtatagaacagtctgtaatcaacgaaataaaggaaaaaacagatattttagatttagtaagtgaatatgtgaaattagaaaaaagaggacgcaattacattggtttgtgtccttttcatgatgaaaaaacaccttcgtttacagtttctgaagataaacaaatatgccattgctttggttgtaaaaaaggtggaaatgtttttcaatttattcaagacattaaggacatttcattcgtagaagcagtacaagaacttggagaacgcgttaatataaaagtagatattggtcattctaatccatctacaacgcagatagcatctgaagacttaaaaatgattgaaatgcatgaattaattaatgaatattatatgtatgcattaatgaaatccgta…	atgagtgagataattcaagatacaaaatctagaatgaaaaaatcaattgaaaatttatcacgtgaattagctaatattagtgcgggtagagcgaattctaatttattaaacggagtaaatgttgattattatggtgccccaacaccagttcaacagttagcgagtataaacgtgcctgaagcacgcttacttgtcatttctccatatgataaatcatctgtagctgatattgaaaaagcgattattgctgctaacctaggtgtgaaccctactagtgacggtgaagttattcgtatcactgttcctgctttaactgaagaacgtcgtaaagaattagttaaaaatgttaaaaaaatcggtgaagattcaaaagtttcaatccgtaatattcgtcgtgat…	atggcgaaacaagatgtaatagaattagaaggtacagtacttgatactttaccaaatgctatgtttaaagtagaattagaaaatggtcatgaaattttagcacatgtaagtggtaaaattagaatgaattatattcgtattctacctggcgacaaagtaacagtagaaatgtctccgtatgatttatcacgcggtagaattacgtatcgttataaataa	atgagtaaaaagagaatttacgaatatgcgaaagaattaaatgttaaaagtaaagagattatagatgagttaaagaaaatggacgttgaagtatccaatcacatgcaagcattagaagatgaccaaattaagatgcttgataaaaagttcaaatcatcacaaaatgaagaaaataaaaaacaaaacactcaaaataatcaccaaaaacaacaaagtaaaaaagataataatcaaaacaaatctaattcaaagaaaaaaaacaataaaaatagcaaaaacaataaaaacaataaaaacaacaaaaataataataaaggtaagaataacaaatctgctgctgaacctaaagaaatgccttcaaaaatcacgtatgaggaaggtattacagtaggagaactt…	gtgtcaaccatagcaaaagatcaaacgcaagttaacgaaaaaattcgcgcaaaagaattacgtttaattggccaaaatggtgaccaaattggtgttaaatctaaaagagaagctcttgagatggctgaaagagttgaattagatttagtagttgttgcaccaaatgctaaaccacctgttgcaagaattatggattatggtaaatataaattcgaacaacagaaaaaagaaaaagaaatgaagaaaaaacaaaaagttatcaatgttaaagaaattcgtttaagtccaactattgaggaacacgatttccaaactaagttgaaaaatggacgtaaattcttaactaaaggtgacaaatgtaaagtttctattcgtttcagaggtcgtgcaattacacac…	gtggcaagtaatgaattattattagcaactgaatacttagaaaaggaaaagaaaattccaagagaagttttgattgatgcaattgaagcagctttaattactgcatataagaaaaattatgatagtgctagaaacgtccgtgtagaattaaatatggatgaaggcacatttaaagtcatcgcacgtaaagaagttgtagaagaagtatttgatgatcgtgaagaagttgatttaagcacagctttagttaaaaatcctgcttatgaaataggtgatatttacgaagaagatgtcacacctaaagactttggtcgtgtgggcgcacaggctgctaaacaagcagtaatgcaacgtctaagagatgctgaaagagaaattttatactctgagtttattgat…	atggcaaaaaaaattgtttctgatttagacttaaaagggaaagttgtacttgaacgtgctgattttaatgtacctttaaaaaacggtgaaattacaaatgataaccgtattgttcaagctttaccaacaattaaatatattttagaacaaggcggtaaattagtattattctctcatttaggtaaagttaaagaagaaagtgataaaaaagagttaactttaaaaccagtagcggattcattaactgaaaaattaggcaaagaagttgtgtttattccagaaacacgcggtgaaaaattagaatctgcaattaaaaatttaaatgaaggcgatgtattattagttgaaaatactcgttttgaagatttagatggtaaaaaagaatctaaaaatgatcct…	atgacaaaatttatctttgtaaccggcggagtagtttcatctttaggtaaaggtatcacagccgcttctctaggaagattgttaaaagacagaggacttaaagtaacaattcaaaaatttgatccatatttaaatgttgatcctggtacaatgagtccttatcaacatggagaggtatttgttacagatgatggcgctgaaactgacttggacttaggacattatgaacgttttatagatatcaatttaaataaatattctaatgtcactgcgggaaaagtatattcacatgtgctaaaaaaagaacgtcgtggagattatttaggtggaacagttcaagtgattccacacattacaaatgaaattaaagaacgcttattattggctggagaaagtaca…	atggctaaaaaaggtaaaaagtatcaagaagcagctaataaagttgaccgtactaaatactatagtgttgaagaagcaattaaattagctaaagaaactagtatcgctaactttgatgcatcagttgaagtagcattccgtttaggtattgatacacgtaaaaatgaccaacaaatccgtggtgcagtagtgctaccaaacggtactggtaaatcacaacgtgtattagttttcgctaaaggtgataaaattacagaagcagaagaagcaggcgcagattacgtaggtgaatctgaatatgctcaaaaaatccaacaaggttggttcgactttgacgtagtagtagcaacacctgacatgatgggtgaagttggtaaattaggtcgtgtattaggacct…	atggctcttaaaaaatataagccaattacaaatggtcgtcgtaatatgactacgttagacttcgctgaaatcacgaagactacacctgaaaagtcattattacaaccgctaccgaaaaaagcgggtcgtaacaatcaaggtaaattaacagttcgtcaccatggtggaggacataaacgtcaatatcgtgtaattgacttcaaacgtaataaagacggaatcactgctaaagttgattcaatccaatatgatccaaaccgttcagctaacattgctttattagtatatgctgatggtgaaaaacgttacattatcgcaccaaaaggattacaagtaggccaaacagttgaaagtggtgctgaagcagatatcaaagttggtaatgctttaccattacaa…	atgaccaaaggaatcttaggaagaaaaattgggatgacacaagtattcggagaaaatggtgaattaatccctgttacagtagtagaagcaaatcaaaacgtagtattacaaaagaaaactgaagaagttgatggctacaatgctatccaagtaggttttgcagacaaacaagcatataaaaaagatgctaaatcaaataaatatgcaaataaaccagctgaaggtcacgctaaaaaagctggcgcagcacctaagcgcttcattcgtgaattcagaaacgttaatgttgatgaatacgaagtaggtcaagaagtcacagtagatacttttgaagctggagacattattgatgttacaggaacttcaaaaggtaaaggtttccaaggtgcaattaaacgt…	atggctaattatgatgtattaaaagtagacggatcaaaatctggttcagttgaattaagcgattcagttttcgcaatcgaaccaaacaacagtgttcttttcgaagcaatcaatttacaacgtgcttctttacgtcaaggtacacacgcagtgaaaaatcgttcagctgttcgtggtggtggacgtaaaccatggagacaaaaaggtacaggacgtgcacgtcaaggtacaatccgtgctccacaatggcgtggtggtggtatcgttttcggaccaactccaagaagctattcatacaaaatgcctaagaaaatgcgtcgtttagcattacgttctgcattatctttcaaagttcaagaaaacaactttacaatcgttgatacttttggttttgatgca…	ttgaaccgtttaaaagaaagatataatactgaagttactcaaaacttagttaaaaaattcaactatagttcagtaatggaagtaccaaaaatcgaaaaaatcgttgtaaatatgggtgttggtgatgcagttcaaaactctaaagtgttagataatgctgttgaagagttagaattaatcactggacaaaaaccattaatcactaaagctaaaaaatcagttgcaacattccgtttacgtgaaggtatgccaatcggtgcaaaagtaacacttcgcggagaaagaatgtatgaattcttagataaattaatcgcagtttcattacctcgtgtacgtgacttccaaggtgtttctaaaacagctttcgatggacgtggtaactacactttaggaattaaa…	atgagtcgtgttggtaagaaaattattgacatccctagtgacgttacagtaacttttgacggacaaacagctactgtaaaaggtcctaaaggtgaattaactagaacttttgatgaaagaatgacttttaaacaagatgaaaacactctagaagttgtaagacctactgattctaaagaagatagaacagttcacggtacaactcgtgcgttattaaataatatggtacaaggtgtttctcaaggttttgttaaaactcttgaacttgttggtgtaggttaccgtgctcaaatgcaaggtaatgacttagtattaaacgttggttactctcatcctgttgaaattaaagctgaagatggcattactttcgcagtagagaaaaatacaactgttacagta…	atgttaaaattaaacttacaattcttcgcatctaaaaaaggggtaagttctacaaaaaacggtcgtgactcagaatcaaaacgtttaggtgctaaacgtgcagacggtcaattcgtaacaggtggctcaattttatatcgtcaacgcggtactaaaatttatgctggtgaaaatgtaggtcgtggtggcgatgatacattattcgctaaaatcgacggcgttgttcgtttcgaacgtaaaggtcgcgacaaaaaacaagtttctgtatatgcagtagctgaataa	atggcagtaatttcaatgaaacaattactagaagccggtgttcacttcggtcaccaaacacgccgttggaacccaaaaatgaaaaaatatatctttactgaaagaaatggtatttatatcattgacttacaaaaaacagtaaaaaaagttgaagaagcttataacttcttaaaacaagtatctgaagatggcggtaaagtcttattcgtaggtactaaaaaacaagcacaagaatcagttaaagctgaagcagaacgtgctggtcaattctacgttaaccaaagatggttaggtggaatcttaactaattataaaacaatctcaaaacgtattaaacgtatttctgaaattgaaaaaatggaagaagacggtttatttgacgttttacctaaaaaagaa…	gtgggtcaaaaaattaatcctatcggacttcgtgttggagttatccgtgattgggaagctaaatggtacgctgaaaaagatttcgcttctttattacacgaagatttaagaatccgtaaattcattgataacgaattaaaagaagcgtcagtttctcacgttgacattgaacgtgctgctaaccgtattaacatcgcaatccacactggtaaacctggtatggtaattggtaaaggcggttcagaaattgaaaaacttcgtaataaattaaataacttaactgataaaaaagtacacatcaacgttgtggaaattaaaaaagttgatatggatgctcgtttagtagcagaaaatatcgcacgtcaattagaaaatcgtgcttcattccgtcgtgtacaa…	atggctcgtagagaagaagaaacgaaagaatttgaagaacgcgttgttacaattaatcgtgttgctaaagttgttaaaggtggacgtcgtttccgtttcactgcattagtagtagtaggagataaaaatggtcgtgtaggtttcggtactggtaaagctcaagaggtaccagaagctattaaaaaagctgtagaagcagctaaaaaagatttagtagtagttccacgtgtagaaggaacaactcctcacactatcactggccgttatggttctggtagtgtatttatgaaaccagctgcacctggtacaggagttatcgctggtggtccagtacgtgccgtattagaattagcaggtatcactgatatcttaagtaaatcattaggttcaaatacacct…	atgactgaagaattcaatgaatcaatgattaatgatattaaagaaggtgacaaagtcactgcaaaagttcaacaagttgaagataaacaagtagtagttcatattgatggggctaaatataatggaattattccaattagccaactttcaactcatcacattgaaaatccaagtgagattatttcagaaggtgatgaaattgaagcatatgtaaccaaaattgaaattgacgaagaaaatgaatcaggcgcttacattttatcaaaacgtcaacttgaaaccgaaaaatcatatgaatatttacaagaaaagcttgataatgacgaagtaatcgaagctaaagttactgaagtagttaaaggtggcttagttgtggatgtgggccaaagaggattcgtt…	atggccaagaaaaaaacaaaatcaccaggtacgttggctgaaaaccgtaaagcaagacatgattataatattgaagataccattgaagcaggtattgcgcttcaaggtacagaaattaaatcgattcgacgaggtagtgcgaacttaaaagatagttatgcacaagtgaagcgtggagaaatgtatattaataatatgcatattgctccatacgaagaaggaaatcgttttaatcatgatccattacgatcaagaaagctgttattgcataaaaaagagattatcaaactcggcgaacgtacaagagaaattggatattcgattattcctttaaaattgtatttaaaacatggacaatgtaaagttttattaggcatagctcgtggtaaaaaactgcat…	atggcaatttcagcaaaacttgttaaagaattacgtgaaagaactggcgcaggtatgatggattgtaaaaaagcgctaactgaaactgatggagatatcgataaagcaatcgactacttacgtgaaaaaggtattgctaaagcagctaaaaaagctgatcgaatcgctgctgaaggtttagtacatgtagaagtaaaaggtaatgaagcagcaatcgttgaaattaactctgaaactgatttcgttgctcgaaacgaaggattccaagaattagttaaagaaattgctaatcaaatccttgaaagtaaagctgaaacagtagaagctttattagaaactaaattagcaagtggtcaaacagttgatgaaagaatgaaagaggctatctcaacaatcggt…	ttggataatgatcgtcaaaaagctttagatacagttataaaaaatatggaaaaatcctttggtaagggtgcagtaatgaaattaggcgataataaaggtcgtcgtgtatctagtgtatcaagtggttcagttactttagataatgcactaggtgtaggtggttatcctaaaggaagaattattgaaatatatggtcctgaaagttccggtaaaacaacagtagcacttcatgccattgctgaagtacaaaaaaatggaggcgttgctgcgtttatcgatgctgaacatgcacttgatccagtatatgctgaagcattaggtgttgatatagataatttatatctttctcaacccgaccatggtgaacaaggtttagaaatagcagaagctttcgtaaga…	atgttagaatttgaacaaggatttaatcatttggcgacattaaaagtcatcggtgtaggtggcggcggtaacaacgctgttaaccgcatgattgatcatggaatgaacaatgttgaatttattgcaattaacactgatgggcaagctttaaacttatctaaagcagaatctaagatacaaatcggtgaaaaattaacacgtggtttaggtgcaggtgcaaatccagaaattggaaaaaaagctgctgaagaatcacgcgaacaaattgaagatgctattcaaggcgctgatatggtatttgttactgctggtatgggtggcggtactggtacaggtgctgcaccagtagttgctaaaattgctaaagaaatgggagcattaacagtaggtgttgtaact…	atgagaaagactaaaattgtatgtactataggacctgcttcagagtctgaggaaatgttagaaaaattaatgaatgctggaatgaacgttgcacgtttaaatttctctcatggtagtcatgaagaacataaagcacgtattgattcaattcgtaaagtatctaaaaaattaggtaaaactattggtattttattagatactaaaggacctgaaattcgtacacatgatatgaaagacggcttgattgtacttgaaaaaggtaaagaagttattgtgagtatgtctcaagttgaaggtacacctgaaaaattctcagtcacatatgaagatttaattaatgatgttcaaattggatcatacattttattagatgatggtttagtagaattacaagttaaa…	/
Staphylococcus haemolyticus JCSC1435	ttgcaaagatactttatcgatcaaaacgctgatgaaagtcagcgtttttttataacaaataaagaagatatacatcatattactaatgtgatgagaaatacaattggtaatcagattattataacatttaaagataaaatagtttttaaatcggaaattattactattgaaaatgaatcaattgaaattaaactaatagagcagattgatatcaattcagagttaccagtacaagttactatatgtagtggattaattaaagccgataaatatgaatggctaattcaaaaagctactgaattaggtgctgatagttttatagttgtagaaatggacagatctgtagtaaaacttaccccaaataaagttcaaaaaaaattagaacgctggcaaaagatt…	atggaaaaatacatcatgtcgattgaccaaggaacaacaagttcaagagccattctatttgataaagaaggcgatattaaaggtgttgcacaaagagaatttaagcaatatttccctaaatcaggttgggtagagcacgatgctaatgaaatttggacttcggtattagcagttatgactgaagtattaaatgaaaatgaaattaacgctgaccaaattgagggtattggaattaccaaccaacgtgaaacgacagtcatttgggataaaaatactggacgtccaatataccatgcaattgtttggcaatcccgtcaaacacaatcaatttgtcatgaattgaaggaacaaggtcatgaagaaacattccgtaataaaactggattattgttagatcct…	atggataatgaaaaaggattactaattgttctttcaggtccttcaggagtaggcaaaggaactgttcgcaaagagatatttgatgatccaactacatcatataagtactctgtttcaatgacgacacgaaatatgcgtgaaggtgaagttgatggtgtagattacttttttaagacgaaagaagaatttgaagctttaattcaggaagatcaatttattgaatatgctgaatacgttggaaattactatggtacacctgttcaatatgttaaggatacgatggctgctggacatgatgtgttcttagaaatcgaagtagagggtgccaaacaagtaagaaagaaatttccagatgcattatttatcttccttgcaccacctagcttagatcatttgaaa…	atgagaaaaccaatcatagctggtaactggaaaatgaacaaaacagttaaagaagctaaagacttcgttaataatttaccaacattacctgatgaaaaagaagttgaatcagtaatttgtgcaccaacaattcaattagatgcactaatttcattagtgaatgatggcaaagcaaaaggattaaaaattggtgctcaaaacacttattttgaagataatggtgcattcacaggagaaacttctccagtggcattagctgacttaggtgttaaatacgtagttattggacactcagaacgtcgtgaattattccatgaaacagatgaagatgtgaataaaaaagcacatgcggtatttaatcatggcatgacaccaattatttgtgttggtgaaacagat…	atggctgacttacctcaatcaagaataaatgaacgaaatataaccagcgagatgcgcgaatcattcttagactatgcaatgagcgttatcgtttcacgtgcgttacctgatgtacgtgatggtttaaaacctgtacaccgtcgtatcttatatggcttaaatgaacaaggtatgactcctgataaaccatataaaaaatcagcacgtatcgttggggatgtaatgggtaaatatcaccctcacggagacttatcaatctatgatgccatggtcagaatggcacaaacattcagttatcgttatccacttgtcgatggtcaaggtaactttggttcaatggacggcgatggtgccgctgccatgcgttatactgaagcgaagatgactaagattacgtta…	atggtgaatacattgtcagatgtaaacaacacagataactatggtgctggacagatacaggtattagaagggttagaagccgttcgtaaaagacctggtatgtatatagggtcaacttcagaaagaggtttgcaccacttagtatgggaaatcgtggataacagtatcgacgaggcacttgctggttatgcaaatcaaatcgaagttattattgaaaaagacaattggattaaagtaactgacaatggtcgaggcattcctgttgatattcaagaaaaaatgggtcgtccagcagttgaagttatcttaactgtactgcatgctggtggtaaattcggcggtggcggttataaagtatcgggtggtctacatggtgtaggttcttcagttgttaacgca…	ttggcaggtcaagttgtccaatatggaagacatcgtaaacgtagaaattatgcgagaatttcagaagtattagaattaccaaacttaatagaaattcaaactaaatcttacgactggttcctaaaagaaggtttattagaaatgttccgtgatatttctccaattgaagatttcacaggtaacctttctttagaatttgtagattatcgattaggtgaaccaaaatatgatttagaagaatcaaaaaaccgtgacgctacttatgctgcacctcttcgtgttaaagtacgtctaataatcaaagaaactggcgaagttaaagaacaagaagtatttatgggtgacttcccattaatgacagatacaggtacattcgtaatcaatggtgcagaacgtgta…	ttgcgtattgaacaatcagtaattaatgaaattaaagataagaccgatattttggatttagtaagtgaatatgtaaaattagaaaagagaggacgcaattacattggtttgtgtccttttcatgatgagaagactccttcgtttactgtatctgaagataaacaaatttgtcactgctttggttgtaaaaaaggtggtaatgtctttcaatttactcaagagataaaagatttatcatttgtagaggctgtaaaagagttaggagaaagaattaacatttcagttgatattggtaatagtagtgactatacaagtcaaatagcatcgaatgatttaacaatgattgagatgcatgaattaatgcatgaatactatcaatatgctttgcttaagacagta…	atgagtgacataattcaagacactaaagctagaatgagcaaatctatcgataatttatcaagagaattagcaaatatcagtgctggaagagcaaattcaaatttattaagtggcgtaactgttgactattatggtgcaccaacaccagttcaacaattagcgagcatcaatgtgcctgaagcacgtttattagttatttctccttatgataaatcttcagtagctgatattgaaaaagcaatttatgcagcaaatttaggtgtaaatcctacaagtgatggtgaagttattcgtatcactgtcccagctttaacagaagaacgtcgtaaagaattagtgaaaaacgttaagaaaattggtgaagatgcgaaagtatctatccgtaacatccgtcgtgat…	atggcgaaacaagatgtaattgaattagaaggtacagtattagatactttaccaaatgctatgtttaaagtagaattagaaaatggtcatgagattttagctcacgtaagtggtaaaattagaatgaattatattcgtattctacctggcgacaaagtaactgtagaaatgtctccgtatgatttatcacgcggtagaattacttatcgttataaataa	atgagtaaaaaaagaatttacgaatatgcgaaagaattaaatgttaagagtaaagagattatagacgagttgaaaaatatgaatgtagaagtttcaaaccatatgcaagcgttagaggacgatcaaattaaaacgcttgataaaaagtttagacaacaagaaagtaacaataatacaaaacaaaacactcaaaataatcaccaaaaacaacaaaacaataacaacaataaaaataataacaaacaaagcaacaaaggtaacgcgaatcaaaaaggcaataataataacaaaaataatgccaaaaataataaaaataacaaaaacaataagaacaataaaaataataaaaacaacaaaggtaacaaaaataacaaaccggcagctgaaccaaaagaaatg…	atgagagaagagcgggcattctatgctcgctctttttgcttggaaaatttcgtaaaattttgggaggtgtcaaccatagcaaaagatcaaacgcaagttaacgaaaagattcgcgctaaagaattacgtttaattggccaaaatggtgaccaaattggtgttaaatcaaaacgagaagcattagaaatggctgaacatgttgaattagatttagtagttgtagcaccaaatgctaaaccacctgttgcaagaattatggattatggtaaatacaaattcgaacagcagaaaaaagaaaaagaaatgaaaaagaaacaaaaagttatcaatgttaaagaaatacgcctaagtccaactattgaggaacatgatttccaaactaagttgaaaaatggtcgt…	gtggcaagtaatgaacttttattagcaactgaatatttagaaaaagaaaagaaaatccctagagaagtattaatcgatgctattgaagcagctttaataactgcatataaaaagaactatgatagtgctagaaacgtacgtgtagaattaaatatggatgaaggtacttttaaagttatagcacgtaaagaagttgtagaagaagtatttgatgacagagacgaagtagatttaagtacagcattagttaaaaatccagcatatgaagttggtgatatctacgaagaagatgttacaccaaaagattttggtcgtgttggtgcacaagctgctaaacaagcagtaatgcaaagactaagagatgctgaaagagaaattctgtatactgaatttattgat…	atggcaaagaaaattgtttctgatttagatttaaaagggaaagttgttttagaacgtgctgatttcaatgtacctttaaaagacggtaagatcacaaatgataaccgtattgttcaggctttaccaacaattaaatatatcatcgaacaaggtggtaaattagtactattttctcacttaggaaaagttaaacaagaaagtgataaagaaggtcttacattaaaacctgttgctgatgctttatctgaaaaattaggtaaagaagttactttcgtacctgaaacacgtggtaaaaaattagaatcagctatcaaaaacttaagtgaaggcgatgtattattagttgaaaatacacgtttcgaagatttagatggtaaaaaagaatctaaaaacgatcct…	atgacaaaatttatttttgtaacgggcggagtagtatcatcattaggaaaaggtatcacagccgcttctctaggtagattgttaaaagatagaggcttaaaagtaacaattcaaaaatttgatccatatttaaatgttgacccaggaactatgagtccgtatcaacatggagaagtatttgttacagatgatggtgctgaaactgacttagatttaggacactatgagcgttttattgatattaatttaaataaatattcaaatgttacagctgggaaagtttattcacatgtactcaagaaagaacgtcgtggtgattatttaggtggaacagttcaagttattccacatattactaatgaaattaaagaacgtttattacttgctggtgagagtaca…	atggctaaaaaaggtaaaaagtatcaagaagcagctaataaagttgatcgtactaaacactatagtgttgaagaagcaatcagcttagctaaagaaacaagcattgctaactttgacgcatcagttgaagttgctttccgtttaggaattgatacacgtaaaaatgaccaacaaatccgtggtgcagtagtattaccaaacggaactggtaaatcacaacgtgtattagtatttgctaaaggtgacaaaatcactgaagcagaagaagcaggcgcagattacgtaggtgaatctgaatacgtacaaaaaattcaacaaggttggttcgactttgacgtagtagtagctacaccagacatgatgggcgaagttggtaaattaggtcgtgtattaggacct…	atggctcttaaaaaatataagccaataacaaatggtcgtcgtaatatgactagtttagatttcgcagaaatcacgaaatctactcctgaaaagtcattattacaaccgctaccgaaaaaagcgggtcgtaacaaccaaggtaaattgacagttcgtcatcatggtggaggacataaacgtcaataccgcgttatcgatttcaaacgtaataaagatggaatcactgcaaaagttgattcaatccaatatgatccaaaccgttcagctaacattgctttattagtatatgctgatggtgaaaaacgatatattattgctccaaaaggattacaagtaggccaagtagttgagagtggtgcagatgctgacattaaagttggtaacgcattaccattacaa…	atgaccaaaggaatcttaggaagaaaaattgggatgactcaagtattcggagaaaacggtgaattaatcccagttacagtagtagaagcaagtcaaaacgtagtattacaaaagaaaactgaagaagtagatggttataacgctatccaagtaggttttgaagacaaaaaagcatacaaaaaagatgccaaatctaataaatatgctaataaaccagctgaaggtcacgctaagaaagcgggcgcagcacctaagcgcttcattcgtgaattcagaaacgttaatgttgatgaatacgaagtaggtcaagaagtcacagttgatacttttgaagctggagacattattgatgtaacaggaacttcaaaaggtaaaggtttccaaggtgctattaaacgt…	atggcaaattatgatgtattaaaagtagacggatctaaatcaggttctgttgaattaagcgattcagtattcgctattgaaccaaacaacagtgttcttttcgaagcaattaacttacaacgtgcttcattacgtcaaggaactcacgcagttaaaaatcgttcagctgtacgtggtggcggacgtaaaccatggagacaaaaaggtacaggacgtgcgcgtcaaggtacaattcgtgctccacaatggcgtggtggtggtatcgtattcggaccaacaccaagaagctatgcatacaaaatgcctaagaaaatgcgtcgtttagcattacgttctgcattatctttcaaagttaaagaaaacaacttcactatcgttgataattttggttttgaagct…	ttgaaccgtttaaaagaaagatacaatactgaagttactgaaaacttagtaaaaaaattcaactatagttctgtaatggaagtaccaaaaatcgaaaagatcgttgtaaatatgggtgtaggtgatgcagttcaaaactctaaagtgttagataacgctgtagaagaattagaattaatcactggtcaaaaaccattagtaacaaaagcaaaaaaatcagttgcaacattccgtttacgtgaaggtatgccaatcggtgcgaaagttacacttcgcggagaaagaatgtatgaattcttagataaattaatcgcagtttcattacctcgtgtacgtgacttccaaggtgtttctaaaacagcattcgatggtcgtggtaactacactttaggaattaaa…	atgagtcgtgttggtaagaaaattattgacatccctagcgacgttacagtaacttttgatggtcatactgctactgtaaaaggtcctaaaggtgaattaactagaacatttaacgaaagaatgactttcaaacaagaagaaaacactatcgaagttgtaagacctactgagtctaaagaagatagaacagttcatggtacaactcgtgctttattaaataatatggtacaaggtgtttctcaaggtttcgaaaaaacacttgagcttgttggtgtaggttaccgtgctcaaatgcaaggtagtgacttagtattaaacgttggttactctcaccctgttgaaattaaagctgaagacggcattactttcgcagtagagaaaaacacaactgttagagta…	atgttaaaattaaacttacagttcttcgcatctaaaaaaggggtaagttctactaaaaacggtcgtgactcagaatcaaaacgtttaggtgctaaacgtgctgatggtcaatacgttacaggcggttctattttataccgtcaacgtggtacaaaaatttatcctggtgaaaatgtaggtcgtggtggcgatgatacattattcgctaaaatcgacggcgttgttcgtttcgaacgtaaaggtcgcgacaaaaaacaagtttctgtatacgcagtagctgaataa	atggcagtaatttcaatgaaacaattactagaagccggtgttcacttcggtcaccaaacacgccgttggaacccaaaaatgaaaaaatacatcttcactgagagaaatggtatctatatcattgacttacaaaaaacagtgaaaaaagttgaagaagcttataacttcatcaaacaagtatctgaagatggcggtagagtcttattcgtaggtactaaaaaacaagcacaagagtcagttaaagctgaagcagaacgtgctggacaattctacgttaaccaaagatggttaggcggaattttaactaactacaaaacaatttctaaacgtattaaacgtatttctgaaatcgaaaaaatggaagaagacggtttattcgacgttttacctaaaaaagaa…	gtgggtcaaaaaattaatcctatcggacttcgtgtcggaatcatccgtgactgggaagctaaatggtatgctgaaaaagatttcgcttcacttttacacgaagatttaagaatccgtaaattcattgataacgaattaaaagaagcatcagtttctcacgttgaaatcgaacgtgctgctaaccgtattaacattgctattcacactggtaaaccaggtatggtaattggtaaaggcggatcagaaattgaaaaacttcgtaataaattaaacaacttaactgataaaaaagtacacatcaacgttatcgaaatcaaaaaaattgatatcgatgctcgtttagttgctgagaatattgcacgtcaattagaaaaccgtgcttcattccgtcgtgtacaa…	atggctcgtagagaagaagaaacgaaagaatttgaagaacgcgttgtaacaatcaaccgtgttgctaaagttgttaaaggtggtcgtcgtttccgtttcactgcattagtagtagttggagacaaaaatggtcgtgtaggtttcggtactggtaaagctcaagaggtacctgaagctatcaaaaaagctgttgaagcagctaaaaaagatttagtagttgttccacgtgttgaaggaactactcctcacactatcactggccgttatggttcaggcagcgtattcatgaaaccagctgcacctggtacaggagttatcgctggtggtccagttcgtgccgtattagaattagcaggtatcactgatatcttaagtaaatcattaggatctaacacacca…	atgactgaagaattcaatgaatcaatgattaatgatattaaagaaggtgacaaagtcactggtgaggttcaacaagttgaagacaaacaagtcgtagttcatattaatggtggcaaattcaatggaatcattccaattagccaactttcaactcatcatattgagaacccaagtgaggtagttaaacaaggtgatgaaattgaagcatatgttactaaaatcgaagttgatgaagaaaatgactcaggtgtgtatattctttcaaaacgtcaacttgaaactgaaaaatcatatgaatatttacaagaaaaacttgataatgacgaaattattgaggctaaagttacagaagtagttaaaggtggcctggttgtagatgtaggtcaacgcggttttgta…	atggctaagaagaaaacgaaatcacccggtacactagctgaaaaccgtaaagccagacatgattataatattgaagatacaattgaagcgggtattgctttaaagggaacagagattaaatctattcgtcgaggtagtgccaatttgaaagatagctatgctcaagttaaacgtggcgagatgttcattaataatatgcacattgcaccttatgaggaaggtaaccgtttcaatcatgaccctttacgttctagaaagttattacttcataagaaggaaattattaaacttggggaacgtacgagagaaattggctattcacttattccattaaaactttatttaaaacatggtcaatgtaaagtcttattaggcgtagcacgtggtaagaaaatacat…	atggcaatttcagcaaaacttgttaaagaattacgtgaaagaactggcgctggtatgatggattgtaaaaaagcgctaacagaaactgatggtgacatcgataaagcgattgattacttacgtgaaaaaggtatcgctaaagcagctaaaaaagcagaccgtatcgcagctgaaggtttagtacatgttgaagttaaaggaaatgaagctgctatcgttgaaatcaactctgaaactgacttcgtagctcgtaatgaaggcttccaagaattagttaaagaaattgctaatcaagttcttgatagcaaagctgaaacagtagatgctttattagaaactaaattatcaagtggtaaaacagttgatgaaagaatgaaagaagcaatctcaacaatcggt…	ttggataatgatcgtcaaaaagctttagatacagttataaaaaatatggaaaaatcattcggtaaaggtgccgttatgaaactaggcgataataaaggacgccgtgtttcaagtgtttcaagtggttcagttacattagataacgcattaggtgtaggtggctatcctaaaggtagaattatagagatttatggacctgaaagttctggtaaaacaacagtagctttacatgctattgcagaggtacaaaagaacggtggcgttgctgcatttatcgacgctgaacacgcgcttgatccggtatatgcagaagcattaggtgtagatattgataatttatatctatcacaaccagaccatggtgaacaaggtttagagattgctgaagctttcgttcga…	atgttagaatttgaacaaggatttaatcatttagcgacattaaaagtcatcggtgtaggtggcggtggtaacaacgctgttaaccgtatgatcgaccatggcatgaacaatgtagaatttattgcaattaatacagacggacaagctttaaacttatctaaagcagaatctaaaatccaaattggtgagaaattaacacgcggacttggtgctggtgcaaatccagaaattggtaaaaaagcagctgaagagtcacgtgaacaaattgaagatgcaatccaaggtgcagatatggtattcgtaactgctggtatgggtggcggaactggtacaggtgctgcaccagtagtagctaagattgctaaagaaatgggagcattaactgttggtgtagtaaca…	atgagaaagactaaaattgtatgtacaattggacctgcatcagagtctgaagaaatgttagaaaaattaatgaaagctggtatgaacgtagcgcgtttgaacttttctcatggtagtcatgaagaacataaagcacgtattgatacgattcgtaaagtagcagacagattaggtaaaacaataggtatcttattagatacaaaaggacctgaaattcgtactcatgacatgaaagatggcttaattatgcttgaaaaaggcaaagaagtaatcgtaagtatgtcacaagttgaaggtacacctgaaaaattctcagtaacttatgaagacttaattaatgatgtgcaagtagggtcatacatcttacttgatgatggtttagttgaattacaagttaaa…	/
Staphylococcus capitis TW2795	ttgcaaagatattttattaatcaaagcgctgataaacttcagcgcttttttattgaaaataaagaagatattcatcatataaaaaatgtcatgcgttttagtgaaggtgattcagttatcgttacatttctagatcaaacagtgtacaagtgtcaaataaaagctttaaacgataattatgttgaactagagttaaaagataaacaaaacattgatacagaattacctcaacatatcactatttgtagcggattgattaaggctgataagtatgaatggatgattcaaaaagcaactgaaatgggcgctaatgaatttattgcagttggtatggaccgttcagtagttaaattgaatgaatctaaagttgctaaaaagttagaaagatggcaaaaaatt…	atggaaaaatatattttatcaatcgatcagggaacaacaagttcacgtgcaatcttatttaataaagatggagaaattaaaggtgtttctcaacgtgaatttaaacaacattttccacactcaggttgggtagaacatgatgctaacgaaatttggacttcagttctttcagtaatggctgaagttatgaatgaaaatgatattcaatctgaacaaattgaaggtatcggtattactaaccaacgtgaaacaacagtggtttgggataaaaataccggacgaccaatttatcacgcgatagtttggcaatcacgtcaaacgcaagatatttgtactgaattaaaagatcaaggttatgaagaaacattcagagataaaacaggtttactactagaccct…	atggataatgaaaaaggattgctaattgttctttcaggtccttctggtgttggcaaaggaactgttagaaaacagatttttgatgatcccactacttcatataagtactctatatcaatgactactcgtaacatgcgcgaaggtgaagtagatggtgtagattactttttcaaaacgaaagagcagtttgaagagttaattaaggacgatcaatttattgaatatgcggaatatgtaggcaattattatggtacgccagttcaatatgttaaagatactatggatcaaggttacgatgttttcttggaaatagaagttgaaggcgcaaaacaagtaagaaaaaaatttcctgatgcattgtttatcttccttgcgccaccaagtcttgacgacttaaga…	atgagaacaccaattatagccggaaactggaaaatgaataaaacagttcaagaagctaaagatttcataaatgaattaccaacattacctgatcctaaagaagtagaatcagtaatttgtgcaccaacaatccaattagatgctttagtaactgctgttaaagaaggtaaagcacaaggattaaaaatcggtgctcaaaacgcatacttcgaagacagtggcgcatacactggtgaaacatcacctgtagctttagctgacttaggtgttaaatatgtcgtgattggtcactcagaacgtcgtgattatttccacgaaactgatgaagaagtaaataaaaaggctcacgcaatctttaatcatggtatgacaccaattatttgtgttggtgaatcagat…	atggctgaattacctcaatcaagaattaatgaacgaaatataaccagtgaaatgcgtgaatcattcttagactatgccatgagtgttatcgtgtcacgtgcattacctgatgttagagatggtttaaagccagtgcaccgtcgtatattatatggtctgaatgaacaaggtatgacaccagataaaccatataagaaatctgcacgtattgttggggacgttatgggtaaatatcacccacatggtgactcttcaatatacgaagccatggtaagaatggcacaagacttcagttaccgttatcctcttgtagatggtcaaggtaactttggttcaatggatggtgatggcgcagcagcaatgcgttataccgaagcacgtatgactaagattacgtta…	atggtgaatacattgtcagatgtaaacaacacagataattatggtgctggacagatacaagtattagaaggtcttgaagcggtgcgtaaaagaccaggtatgtatattggttcaacttctgaaagaggcttgcaccatttagtatgggaaattgttgataatagtattgacgaagcattagcaggttatgctaatcaaatagaagtcgtaattgagaaagacaattggataaaagttactgacaatggccgtggaattccagttgatattcaggagaaaatgggacgtcctgctgtcgaagttatcttaacggtattacatgctggaggtaaattcggcggtggcggatataaagtatcaggtgggcttcatggtgttggttcatcagtagttaacgcg…	ttggcaggtcaagttgtccaatatggaagacatcgtaaacgtagaaattacgcgagaatttcagaagtattagaattaccaaacttaatagaaattcaaacaaaatcttacgattggttccttaaagaaggtttattagagatgttcagagacatttctccaattgaagatttcacaggtaacctatctttagaatttgtagattatagattaggtgaaccaaaatacgatttagaagaatcaaaaaatcgtgacgctacttatgctgcacctcttcgtgtcaaagtacgtcttattattaaagaaacaggcgaagttaaagaacaagaagtcttcatgggtgatttcccattaatgacagacacaggtacatttgtaatcaatggtgctgaacgtgtt…	ttgcgtatagatcaatcggtcattaatgaaattaaagataaaacagatatattagatttagtaagcgaatatgtaaaattagaaaaaagaggacgcaattatatcggcttgtgtccttttcatgatgaaaagacaccttcgttcacagtatctgaagataaacaaatttgtcactgttttggttgtaaaaagggtggcaatgtctttcaatttacacaggagattaaagatatacctttcgtagaagctgttaaagaacttggcgaacgtgtagatattaaagttgatgtggggcaaactcaatataatcaacaatctcaaatggcctcagacgatttaaaaatgatagaaatgcatgagttaattcaagattactatcattatgccttgatgaaaact…	atgagtgacattattaaagatactaaagctagaatgcaaaaatctatcgacaacttatcacgtgaattagctaacatcagtgctggtcgagctaattcaaatttactaaatggtgtaacagttgattactatggtgcaccaacaccagtacaacaattagcaagtatcaatgttcctgaagcacgtttattagtaatttcaccatatgataaaacttcagtagatgatattgagaaagcaatcatcgcagcaaacttgggcgttaacccaacaagtgacggtgaggtcatccgaatttctgttcctgcattaacagaagaaagacgtaaagaactagtgaaaaacgttaaaaaaattggtgaagatgcaaaagtttcaattagaaatattcgccgtgac…	atggctaaacaagatgtaattgaattagaaggtactgtattagatactttaccaaatgcaatgtttaaagtagaattagaaaatggtcatgagattttagcgcacgtaagtggtaaaatcagaatgaattacattcgtattctacctggcgacaaagtaactgttgagatgtctccgtatgatttatcacgcggtagaattacttatcgttataaataa	atgagtaaaaaaagaatttacgaatatgcaaaagaattaaatctaaagagtaaagagattatagatgagttaaaaagtatgaacgttgaagtgtcgaaccatatgcaagctttagaagacgaccaaattaaagctttagataaaaagttcaaaaaagaacaaaacacagacgacaaacaaaatactcaaaataatcaccaaaaatctaataataaacaaaatcaaaataataaaggcaatcaatcgaataaagataaacaaaataacaaaggtaatcatcaaaaaaacaataaccaacaaaagaatcaaaacaaaaagaatggtcagaacaataaaggcaagcaacaaaataaaaataataaaaacaacaaaaataataaacagcaaaatcaagctgca…	gtgtcaaccatagcaaaagatcaaactcaagttaatgagagaattcgtgcaaaagaactacgtttaatcggccaagatggtgatcaaattggtgtgaaatcgaaacgtgaagctttagaaatggctgaacgagttgatttagatttagttgttgtcgcaccaaatgcgaaaccacctgttgcgagaattatggactacggtaaatataaattcgaacaacagaaaaaagaaaaagaaatgaagaagaaacaaaaagtcattaatgttaaagaattacgtttaagtccaacaattgaggaacatgatttccaaactaagttgaaaaatggacgtaaattcttatctaaaggcgacaaatgtaaagtttctattcgtttcagaggtcgtgcgattacgcat…	gtgtcaagtaatgaattattattagctactgaatatttagaaaaggaaaagaaaattcctagagaagtacttatcgatgctattgaagctgcgctaatcactgcatataagaaaaattatgacagtgcaagaaatgtaagagtagaattaaacatggacgaaggttcgtttagagtaattgctcgaaaagaagtcgtagaggaagtcttcgatgatagagatgaagtagatctaagcactgcattggtaaaaaatccagcttatgaaattggtgatatctatgaagaagatgttactcctaaagactttggacgagtaggcgcacaagcagctaaacaagcagttatgcaacgtttaagagacgctgaaagagaaatcctatatgatgaatttattgat…	atggctaaaaaaatcgtttcagatttagatttaaaaggtaaagtagttctcgaacgtgcagactttaatgttccgttgaaagatggagaaatcactaatgataaccgcattgttcaagcgttgccaacgattaaatacattattgaacaaggtggtaaattagtattattctctcacttaggtaaagtgaaagaagaaagtgataaagaaggtttatctttaaaaccagtagcagatgatttatctaaaaaattaggtaaggaagttactttcgtacctgaaacacgtggagaaaaacttgaaactgctatcaaaaatttaaatgaaggcgatgtattattagttgagaatactcgttttgaagatattgatggtaagaaagaatctaaaaatgatcct…	atgacaaaatttatttttgtaacaggcggagtagtgtcatcattaggaaaagggattacggccgcttctctaggaagattgcttaaggatagaggtcttaaagttacaattcaaaaatttgatccatatttaaatgtggatccaggtacaatgagtccatatcaacatggtgaggtatttgtaactgatgatggcgcagaaacagacttagacttaggtcactatgagcgttttatcgatattaatttaaataaatattcaaatgtgactgcaggtaaagtttactctcatgtattaaagaaagaacgtcgtggtgattacttaggtggcacagtacaagttatcccacatattacaaatgaaattaaagaaagattattattagctggagaaagtaca…	atggctaaaaaaggtaaaaagtatcaagaagcagctagcaaagttgatcgtactcaacactatagtgttgaagaagcaattaaattagctaaagaaactagcattgctaactttgacgcgtctgttgaagtagctttccgtttaggaattgatacacgtaaaaatgaccaacaaatccgtggtgcagttgttttacctaacggtactggtaaatctcaacgtgtattagttttcgctaaaggcgataaaatcactgaagctgaagaagcaggtgcagattatgtaggagaatcagactacgtacaaaaaatccaacaaggttggtttgatttcgacgtagttgttgctactcctgacatgatgggcgaagttggtaaattaggtcgtgtattaggacct…	atggctcttaaaaaatataagccaataacaaatggtcgtcgtaatatgactactttggatttcgcagaaatcacaaagacaacacctgaaaagtcattattacaaccgctaccgaaaagagcgggacgtaacaaccaaggtaaattgactgttcgccatcatggtggaggacataaacgtcaataccgtgttatcgatttcaaacgtaataaagatggaatcactgctaaagtagattcaattcaatatgatccaaaccgttcagcaaacattgctttattagtatatgctgatggtgaaaaacgctatatcatcgcacctaaaggattacaagtaggtcaaactgttgaaagtggttcagaagctgatattaaagtaggtaatgctttaccactacaa…	atgaccaaaggaatcttaggaagaaaaatcgggatgacacaagttttcggtgaaaacggtgaattaatcccagtaacagtagtagaagcaagccaaaacgttgtattacaaaagaaaactgaagaagttgacggttacaacgcaatccaagttggatttgaagacaaacaagcatataaaaaaggttctaaatctaataaatatgcaaataagccagctgaaggtcacgctaaaaaagctgacacagcacctaagcgcttcattcgtgaattccgcaacgttaacgttgacgaatacgaagtaggtcaagaagtctcagttgatacatttgaaactggtgacatcattgatgttacaggtgtttcaaaaggtaaaggtttccaaggtgctatcaaacgt…	atggctaattatgatgttttaaaagtagacggatctaaatctggttcagttgaattaagcgattcagtattcgctattgaacctaataatagcgttcttttcgaagctattaacttacaacgtgcgtcattacgccaaggtacacacgctgttaaaaatcgttcagctgtacgtggtggcggacgtaaaccatggagacaaaaaggaacaggtcgtgcacgtcaaggtacaatccgtgctccacaatggcgcggtggtggtatcgtattcggaccaactccaagaagttattcatacaaaatgcctaagaaaatgcgtcgtttagctttacgttctgcattatctttcaaagttcaagaaaatggatttacagttgttgattctttcggttttgacgct…	ttgaaccgtttaaaagaaaagtataactctgaagttactgagaacttagtaaaaaaattcaactatagttcagtaatggaagtacctaaaatcgaaaaaatcgtagtgaacatgggtgtaggtgacgcagttcaaaactctaaagtattagataatgctgtagaagagttagaattaattactggtcaaaaaccattagtaactaaagcaaaaaaatcagttgcaacattccgtttacgtgaaggtatgccaatcggtgctaaagtaacacttcgcggtgaaagaatgtatgaattcttagataaacttattgcagtatcattacctcgtgtacgtgacttccaaggcgtttctaaaacagcttttgatggacgcggtaactacactttaggtgttaaa…	atgagtcgtgttggtaagaaaattattaacattcctagtgacgtaacagtaacttttgataataatcatgtaactgttaaaggtccaaaaggtgaattagaaagaactttaaatgaaagaatgacattcaaacaagaagaaaacacaatcgaagttgtaagaccttctgattctaaagaagatagaacagaccatggtacaactcgtgctttattaaataatatggtactaggtgtttctcaaggtttcgaaaaatcacttgaacttgttggtgtcggttaccgtgcgcaaatgcaaggtaatgacttagtactaaatgttggttattctcacccagttgaaattaaagctgaagacggtattacttttgctgttgagaaaaacacaactgttaaagta…	atgttaaaattaaacttacaattcttcgcatctaaaaaaggggtaagttctactaaaaacggacgtgactctgaatctaaacgtttaggtgctaaacgtgctgacggtcaatatgtatcaggtggttcaattctttatcgccaacgtggtactaaaatctaccctggtgaaaatgtaggtcgtggtggcgatgatacattattcgctaaaatcgacggcgttgttaaatttgaacgcaaaggtcgcgacaaaaaacaagtttctgtatacgcagttgctgaataa	atggcagtaatttcaatgaaacaattacttgaagccggtgttcacttcggtcaccaaacacgccgttggaacccaaaaatgaaaaaatatatcttcactgaaagaaatggtatctatatcattgacttacaaaagacagtgaaaaaagttgaagaagcatacaacttccttaaacaagtatcagaagatggcggtaaagtcttattcgtaggtacaaaaaaacaagcacaagaatcagttaaagctgaagcagaacgtgctggtcaattctacgttaaccaaagatggttaggtggaatcttaactaactacaaaacaatctctaaacgaatcaaacgtatttctgaaattgaaaaaatggaagaagatggattgtttgaagtattacctaaaaaagaa…	gtgggtcaaaaaattaatccaatcggacttcgtgtcggagttatccgtgactgggaagcgaaatggtatgctgaaaaagacttcgcttcattattacacgaagatttaaaaatccgtaaatttattgataaagaacttaaagaagcatcagtttctcatgtagacattgaacgtgctgctaaccgtatcaacattgctattcacactggtaaaccaggtatggtaattggtaaaggcggttcagaaattgaaaaacttcgtaataaattaaacgctttaacagataaaaaagtacacattaacgtaattgaaatcaaaaaagttgatattgatgctcgtttagtagctgaaaatatcgcacgtcaattagaaaatcgtgcttcattccgtcgtgtacaa…	atggctcgtagagaagaagaaactaaagaatttgaagaacgcgttgttacgataaaccgtgttgctaaagtagtaaaaggtggtcgtcgtttccgtttcactgcattagtagttgtaggtgataaaaatggtcgtgtaggtttcggtactggtaaagctcaagaggtacctgaagctatcaaaaaagctgtagaatcagctaaaaaagatttagtagttgttccacgtgttgaaggtacaactcctcacactattactggtcgctatggttcaggtagcgtattaatgaaaccagctgcacctggtactggggtaatcgctggtggacctgttcgtgcggtattagagttagctggaatcactgatatcttaagtaaatcattaggatcaaatactcca…	atgactgaagaattcaatgaatcaatgattaatgatattaaagaaggtgacaaagtcactggtgaggttcaacaagttgaagataaacaagttgttgtgcacatcaacggtggtaaagttaatggtatcatcccaatcagtcaactttctactcaccacatcgaaaatccaagtgaagtagttaaagtcggcgatgaggttgaagcttacgtcactaaaattgagtttgatgaagaaaacgactcaggcgcgtatattttatctaagagacagcttgaaactgaaaaatcatatgaatacttacaagaaaaacttgataatgatgaagtgattgaagctgaagttactgaagtagtaaaaggtggattagtcgtagatgttggtcaaagaggattcgta…	atggctaagaaaaaaactaaatcaccaggtactttagcggagaatcgtaaagcaagacatgattataacattgaagatacggttgaagcgggtattgcactgcaaggtaccgaaatcaagtctatacgacgtggaagtgcgaacttgaaagatagttatgctcaagttaaacgtggtgaaatgtatttaaataatatgcatattgctccatatgaagaaggtaatagatttaatcatgatcctttacgttctcgtaaattattattgcataagcgtgaaattattaaattaggagaacgtacacgagaaattggctattctctaatcccattaaaactttatttaaagcatggacaatgtaaagttttattaggcgttgcacgaggtaagaaaattcac…	atggcaatttcagcaaaacttgttaaagaattacgtgaaaaaacaggcgcaggtatgatggattgtaaaaaagcgctaactgaaactgatggtgacatcgataaagcaatcgactacttacgtgaaaaaggtatcgcgaaagcagctaaaaaggctgaccgtatcgctgctgaaggtcttgtacacgtagaagttaaaggaaatgaagcagctatcgttgaaatcaactcagaaactgacttcgttgctcgtaacgaaggattccaagaattagttaaagaaattgctaaccaaattcttgatagtaaagctgaaacagttgacgctttattagaaactaaattatcaagtggtaaaactgttgatgaaagaatgaaagaagctatctctacaattggt…	ttggataacgaacgtcaaaaagctttagatacagttataaaaaatatggagaaatcatttggtaaaggtgcggttatgaaattaggcgacaataaaggtcgtaaagtatcaagcacatcaagtggttctgtaacagtggataatgccctaggtgtaggtggttatcctaaaggaagaattatagaaatttatggacctgagagttcaggtaaaacaacagttgctttacatgcaattgcagaggttcaaaaaaacggtggagtagctgcattcattgatgctgaacacgcacttgatcctgtgtacgctcaagctttaggcgtagatattgacaacttatacttatctcaacctgatcatggggaacagggacttgaaattgctgaagcatttgttcga…	atgttagaatttgaacaaggatttaatcatttagctacattgaaagtcatcggtgtaggtggcggcggtaacaacgctgttaatcgtatgattgaccacggcatgaataacgttgagtttatcgctatcaatacagatggacaagcgcttaacttatctaaagcggaatcaaaaatccaaattggtgaaaagttaacgcgaggtcttggtgcaggtgcaaatcctgaaattggtaaaaaagctgctgaagaatctcgtgaacaaatcgaagatgctatccaaggtgcagatatggtattcgttactgctggtatgggtggcggtactggtacaggagctgctccagtagttgctaaaatcgctaaagaaatgggcgctttaacagtaggtgttgtaact…	atgagaaagactaaaattgtatgtactataggaccagcttctgaatcggaagaaatgcttgaaaaattaattaacgcgggtatgaacgttgcgcgtttaaacttctctcatggtagtcatgaagaacataaagcaagaattgatacaatacgtaaagttgctaaacgtttagataaaactgttgcactattattagatactaaagggcctgaaattcgtacgcataatatgaaagatggcgttattgaattagaaaaaggtaaagaagttattgtaagtatgaatgaagttgaaggtactcctgagaaattctcagttacttatgaagacttaattaacgatgtaaatgaaggttcttatatcttattagatgacggtttagttgaactacaagttaaa…	/
Staphylococcus equorum strain KM1031	atgcaaagatactttattgaccaaaacgctgatgtaaatcagcgttttttcattactgataaaggtgacatacatcatatatccaatgtgatgcgtcatcaaactggtgaaaaaataattattacatttgtggatcagaatgtttataagtgtgaaattatcgatatagctactgaaggtattgaactttcattagtagaaaaaattgatattgatactgaattacctcaacatattacgatttgtagtggtttaattaaagctgataaatatgagtggatgctccaaaaatcgacagagttaggcgcaaatcatttcatagctgctggtatgaaacgttcagtggttaaattaaatgatagtaagattgataaaaaattagagcgctggcaaaagatt…	atgaaaaaatatattttgtcaattgaccaaggtacaacaagttcaagagcaattctttttgatcaagatggaaaaatccaaggtgtagcacaacgtgaattcaaacaatattttcctaaatcaggttgggtagagcatgatgcaaatgaaatttggacatctgttttagcagttattgctgaagtgttaaatgaagagaatattggcgcagatcaaatcgcgagtatcggtattacaaatcaacgtgaaacagcagtagtatgggataaacatacgtctcgcccagtatatcatgcaattgtatggcaatctcgtcaaacacaaagtatttgtcagaacttaaaagaccaaggcttagaaagtaaattccgtgaaaaaacaggtcttttattagatcct…	atggataatgagaaaggtttattgattgtactatctggaccttctggtgtaggaaaagggacagttagaaaaaagatatttgatgatccagccacatcttataaatattctatttcaatgaccacacgtagtaaacgtgaaggtgaagtagatggtgttgattattttttcaaagcaaaagcagaatttgaggaattaattaaacaagatgaatttatagaatatgctgaatacgtaggaaattactatgggacgcctgttcaatatgttaaagatacgatggagcaaggccatgacgtatttttagaaattgaagtagaaggtgcgaaacaagtgcgtaagaaattcccagatgcattgtttgtttttcttgccccgccaagtttagatcatttacgt…	atgagaaaaccaattatcgcaggtaactggaaaatgaataaaacagttcaagaagctaaagatttcgttaatgcattaccaacattaccagatactaaagaagtagaatctgtaatttgtgcaccagcaattcaattagacgcattagttactttagtaaatgatggtaaagcacaaggattacaaatcggtgctcaaaatgcttacttcgaagataatggcgcatttactggtgaaacttctccagctgcattagcagaccttggtgttaaatatgttgttattggacattcagaacgtcgtgaaatcttcaaagaaactgacgaagacattaacaaaaaagcacatgctgtatttaaccatggcatgacaccaatcatttgtgttggcgaaactgat…	atggctgaactacctgaatcaagaattaatgaacgaaatataaccaatgaaatgcgcgaatcgttcttagattatgcgatgagcgttattgtctcacgtgctttgccagacgttagagatggattaaaaccagtacatcgacgtatattatacggattacatgaacaaggtatgacacctgacaaatcatataaaaaatctgcacgtattgttggggacgtaatgggtaaatatcacccacatggtgactcatcgatttatgaagcaatggtaagaatggcacaggacttcagctatcgatatcctttaattgatggtcaaggtaactttggttcaatggacggcgatggtgctgctgcgatgcgttatacagaagcacgtatgtctaaaattacgctt…	gtggaagcattgtcagatgtgaacaacacggaagattatggtgctggtcagattcaagtattagaaggtctagaagcggttcgtaaacgaccaggtatgtatataggttcaacttcagcaagaggtttgcatcatcttgtatgggagattgtcgataatagtatcgatgaggcacttgctggatatgccgacgaagttgaaattgttatagaaaaagataattggataaaagttactgataacggacgaggaattccagtaggtattcaagaaaaaatgggacgtcctgctgtagaagttattttgacagtgcttcatgctggcggtaaattcggcggcggcggatataaagtgtctggtggactacatggtgtaggttcatcagtagttaacgccttg…	ttggcaggtcaatttgtccaatatggaagacatcgtaaacgtagaaactatgcgagaatttcagaggtattagaattaccgaatttaattgagattcagactgagtcttacgagtggttcttagaagaaggtttattagaaatgtttagagacatttctccgattgaagatttcacaggcaatctttctttagagtttgtagattatagactcggagaaccgaaatatgatttagaagaatcaaaaaaccgtgatacaacgtattctgcacctctacgtgtaaaagtacgtctaatcatcaaagaaactggcgaagtgaaagagcaagaagtatttatgggcgatttcccattaatgacagatacaggtacattcgtaataaatggtgctgaacgtgta…	ttgcgaatagaacaatccacaataaatgaaataaaagataagactgacatactcgacttagttagcgagtatgtcaaattagaaaaaaggggacgcaattacattggtttgtgtccttttcatgatgaaaaaacaccgtcatttacagtgtcagaagataaacaaatttgtcattgctttggttgtaaaaaaggtggtaatgtttttcagtttactcaagaaataaaagatatatcttttacagaagcagtaaaagaattaggtgaacgtgtaaatattgaagttgaaactgaccaaagtgcttcagggcaagatgatacacaccaagtcgcatctgaagatttgcaaatgattgaaatgcatgaacttatgcaagaatattatcactatgcactgaag…	atgagcgacattattaatgatacgaaatcaaaaatgcaaaaatctgttgataatctttcaagagaattagctaatattagtgccggaagagccaactccaatttattaaatggcgtaaatgttgattactatggtgctccaacaccagttcaacaacttgctagtatcaatgtgccagaagcacgtttattagtaattgcaccatatgataaatcatctgtcggtaatattgaaaaagcaatcaatgctgctaacttaggtgtgaatccttcaagtgacggagaagttatacgtattgttattccagcattaactgaagaccgccgtaaagagcttgtaaaagaagttaagaaaattggcgaagatgcgaaagtagcagttagaaatgttcgtcgtgat…	atggctaaacaagatgttattgaattagaaggtactgtgttagatactttaccaaatgcaatgtttaaagtagaattagaaaatggtcatgagattttagctcacgtaagtggtaaaatcagaatgaattatattcgtattctgcctggcgacaaagtaactgtagaaatgtctccgtacgatttaacgcgcggaagaattacgtatcgttataaataa	atgagtaaacaaagaatttacgaatacgctaaagatttaaaattaaagagtagagatattatcgacgaattgcagaagatggacgttgaggtaacaagtcatatgcaaacgttagaagataatcaaattcacgcattagataaaatttacaaacctgaaaaagcaaaagaagcagagaaaaaacaacaaaaaactgctcaaaacaagcaacaatcatcaaataataaaggtaaccaaaacaacaagaataatcaaaataataaaggtaaccaaaataataaatcaaacaacaataaaccgaataacaaaaagaataataaaaaatcaaaacaaatcaaacaagaagaacctaaagaaattccagaaaaaatcacttatcaagaaggtattacagtaggt…	gtgtcaaccatagcaaaagatcagactcaagttaacgaaaagattcgtgcaaaagaattacgtttaatcggacatgacggagaacagatcggtattaaatctaaagcagaagctttagaaatggcagagcgcgtagaactcgatgtagttattatgtcgcctaacgctaaaccacctgttgcgaaaatcatggattatggtaagtacaaattcgaacaacagaaaaaagaaaaagaaatgaagaagaaacaaaaagttattaaccttaaagaaattcgtttaagtccaacaattgaggaacatgatttccaaactaaattgaagaacggacgtaaattcttagaaaaaggcgacaaatgtaaagtttcaattcgtttcagagggcgtgctattacgcat…	gtgtcaagtaatgaattattattagctactgagtacttagaaaaagaaaagaaaattcctagagaagtattaattgatgctatcgaagcggcattaattactgcttataaaaagaactatgaaagtgcaagaaacgttcgtgttgaattaaacatggacgaaggtacatttaatgttatcgcacgtaaagaagtggttgaagaatcatttgataacagagaagaaatcgacttaagtacggcactagtaaaaaaccctgcttatgaaattggtgatatctacgaagaagacgtaacaccaagtgatttcggacgcgtaggggcgcaagcagctaaacaagctgttatgcaacgtttacgtgatgctgaacgtgaaatactatatgatgaattcatcgac…	atggctaaaaaaattgtaactgacatagaattaaaaggtaaaactgtacttgtacgtgcagattttaacgtaccaatgaaagacggcgaaatcactgatgataaccgtatcgttcaagcattaccaacaataaaacatattattgagcaaggtggaaaagtagtattattctctcacctaggtaaagttaaagaagaaagtgataaagcagaattaactttaaaaccagtggctacagcattaacagaaaaattaggtaaagatgttgtgtttgtacctgaaacacgcggtgaaaaactagaagaatctgttaaagcacttaacgaaggtgatgtacttttagttgaaaatacacgttatgaagacgttgagggtaaaaaagaatctaaaaatgattct…	atgacaaaatttatttttgtaactggtggagttgtttcttcattaggaaaaggtatcacagcagcatctttaggaagactattaaaagatagagggctaaaagtaacaatccaaaaattcgatccatatttaaacgtagatcctggaacgatgagtccatatcaacatggtgaagtttttgttactgatgatggtgcagagacagacttagatttaggacactatgaacgatttatagatattaacttaaataaatattctaatgttacagctggtaaagtgtattctcacgtattgaagaaagaacgtcgtggtgattatttaggaggaacagtacaagttatcccgcatatcacaaatgaaattaaagaacgtttacttttagcaggagaaagcaca…	atggctaaaaaaagcaaaagatatcaagaagtagctagcaaaattgatcgtgaaaaacactacagtgttgaagaagcgattgcattagctaaagaaacaagcattgctaactttgacgcatcagttgaagtagcattccgtttaggtattgatacacgtaaaaatgatcaacaaatccgtggagcagtagtgcttccaaacggtactggtaaatcacaaagtgtattagtattcgcaaaaggcgaaaaagcagctgaagcagaagcagcaggtgctgatttcgttggtgaaggtgaatacgtagaaaaaatccaacaaggttggtttgattttgacgtagtagtagctacaccagacatgatgggcgaagttggtaaacttggtcgcgtattaggacct…	atggctctaaaaaaatataagccaattactaatggtcgtcgtaatatgactggttatgatttctcagaaatcactgaaacaactccagaaaaatcattattacaaccgctaccgaaaagagcgggacgaaataaccaaggtaaattgacagttcgccatcgcggtggaggacataaacgtcaataccgtgttattgatttcaaacgtaataaagacggcatcaacgctaaagttgattcaatacaatatgatccaaaccgttcagcaaacattgcattattaatttatgctgatggtgaaaaacgctatatcatcgctccaaaaaaccttaaagtaggtcaagtattggaaaacggtgaaaatgcagatatcaaattaggtaatgcattaccattaatt…	atgaccaaaggaatcttaggaagaaaaatcgggatgacacaagttttcggagaaaacggtgatttaatcccagtaacagtagtagaagcaagccaaaacgttgtattacaaaagaaatctgaagagattgatggttacaacgcaatacaagtaggctacgaagataaacgagcttataaaaaaggtagcaaaacgagcaaatatgctaacaaaccagctgaaggccatgctaaaaaagcaggcacagcacctaagcgcttcattcgtgaattcaaaaacgtaaatgttgatgaatacgaagtaggtcaagaagtctcagttaatacatttgaagctggagacgtaattgatgtaacaggcgtatctaaaggtaaaggtttccaaggtgccattaaacgt…	atggcaaattatgatgtattaaaagtagatggaactaaatcaggttcagttgaattaaacgatgcagtatttgcaatcgaaccaaacaatagtgttctttttgaagcaattaatttacaacgtgcttcattacgccaaggtacacacgctgttaagaaccgttcagcagtacgaggcggcggagctaaaccatggagacaaaaaggtacaggacgtgcgcgtcaaggtacaatccgtgctccacaatggcgtggtggtggtatcgtattcggaccaacaccaagaagctactcatacaaaatgcctaagaaaatgcgtcgtttagcattacgctcagcattatcttataaagtacaagaaaaaggtttaactgttgttgatacattaaacttagaagct…	gtgaaccgtttaaaagaaaaattcaactctgaagttactcaaaacttagtgaaacattttaactatagttcagtaatggaagtgccgcaaattgataaaatcgtagtaaatatgggtgtcggtgacgctgtacaaaatactaaagtattagatgacgctgtagaggaattacaagctatcactggtcaaaaaccattaatcacaaaagctaaaaaatctgttgcaacattccgtttacgtgaaggtatgccaattggtgctaaaacaactttacgtggcgaaagaatgtatgactttttagataaattaatttctgtatcactacctcgtgtacgtgacttccgtggtgtatctaaatctgcatttgatggcagaggtaactacactttaggtattaaa…	atgagtcgtgttggtaaaaaaattattgacatccctagtgacgtaacagtaactattgaaggcaatacagtaactgttaaaggtcctaaaggtgaattgtttaaaactatggatgaaagaatgacatataaacaagatgaaagtactttagaagttgtgagaccatctgattctaaagatgataaaacagtacatggtacaactcgtactttaattaataatatgatcatcggtgttaaagaaggataccaaaaaacattagaactagtaggtgtaggttaccgtgctcaaatgcaaggtgaagacttaatccttaatgttggctattcacacccagttgaaattaaagctgataatggtgttagtttcgctgttgaaaaaaatactaaagttacagta…	atgttaaaattaaacttacaattcttcgcatctaaaaaaggggtaagttctacaagaaacggacgtgactctgagtcaaaacgtttaggtgctaaacgtgctgatggtcaatacgttacaggtggatcaattttattccgccaacgtggtactaaaatctatcctggtgaaaatgttggtcgtggtggcgacgatacattattcgctaaaatcgacggcgttgttaaatttgaacgtaaaggtcgcgacaaaaaacaagtttctgtttacgcagcagctgagtag	atggcagtaatttcaatgaaacaattactagaagcaggcgttcactttggtcaccaaacacgtcgttggaacccaaaaatgaaaagatacattttcactgaaagaaacggtatttacattatcgatctacaaaaaacagtgaaaaaagtagaagaagcttataacttcattaaacaagtatcagaagatggcggaaaagttttattcgttggtacgaaaaaacaagcacaagactcagtgaaagctgaagcagaacgtgcgggtcaattctatgtaaaccaaagatggttaggtggaatcttaactaactataaaacaatttctaaacgtatcaaacgcatctctgagattgaaaaaatggaagaagatggcttattcgaagtattacctaaaaaagaa…	gtgggtcaaaaaattaatccaatcggacttcgtgttggtatcatccgtgattgggaagctaaatggtatgcagaaaaagacttcgcatcattattacacgaagatttaaaaatccgtaagtatattgataacgcattaaaagaagcatcagtttctcaagttgaaattgagcgtgctgctaaccgtatcaacatcgctattcatactggtaaaccaggtatggtaatcggtaaaggcggttcagaaattgaaaaattacgtaataaattgaactcattaacaagcaaaaaagttcatatcaatgttattgaaatcaagaaaattgatttagatgctaaacttgttgctgaaaatattgcagtacaattagaaaatcgtgcatcgttccgtcgtgtacaa…	atggctcgtagagaagaagtgaaagaatttgaagaacgcgttgttacaattaaccgtgttgctaaagttgtaaaaggtggtcgtcgtttccgtttcactgctttagtagtggttggagataaaaacggtcgcgttggattcggtactggtaaagcacaagaagtgccagaagcaatcaaaaaagcagtagaagcagctaagaaagacttagtagttgttccacgtgttgaaggtacaacacctcacattattaatggtcgtttcagttcaggtaatgttttaatgaaaccagcagcaccaggtactggtgttattgcaggtggccctgttcgtgcggtattagaattagctggtatcactgatatcttaagtaaatctttaggatcaaatacaccaatc…	atgactgaagaattcaacgaatcaatgatcaaagagattaaagaaggggatacggttactggtgagattcaagaaattgatgaaaaacaagtaattgtaaacattaacggtgctaaatttaatggtattatccctattagtcaactttctacgcatcatatagacaacccaggtgatgctgtcaaagttggtgatgaaattggtgcatatgttacaaaagtagagtatgacgaagaaaatgagacaggtgcttatattctttctaaacgtcaacttgaaacagaaaaatcatatgaatttttacaagaacaattagacaacaataaaacgattgaagctaaagtcactgaagtagtaaaaggtggtttagtagtcgatgttggtcaaagagggtttgtt…	atgccaaagaaaaaatcaccaggaacactagctgaaaatcgtaaagccagacatgattacgtcattgaagatacgattgaagcgggcattgtgttacaagggactgagattaagtcaattcgtcgtggcagtgccaatcttaaagatagttatgcgcaagttaatcgcggtgaaatgtatcttaataatatgcatattgccccatacgaagaaggcaatcgctttaaccatgatcctcgccgttcacgtaaacttttattgcacaaacgtcaaattgaaaaattaggtgagcgtacgagagaagtaggttattcgattgtgccattgaaactctatttaaaacatggacactgtaaagtattgctaggtgttgcacgtggtaagaaaaattacgataag…	atggcaatttcagctaaacttgtaaaagaattacgtgaaaaaactggtgcaggtatgatggactgtaaaaaagctttaacaaaaactgatggtgacatcgacaaagctattgattacttacgtgaaaacggtattgcaaaagctgctaaaaaatctgaccgtattgcggcagaaggtttagttcatgttgaagaaaaaggcaatgaagcagcaattgtagaaattaattcagaaactgatttcgtagctcgtaacgaaggtttccaagaattagtgaaagaaattgctaatcaagtattagaaacaaaggctgaaacagtagaagccttattagaaactacattagctgatggtaaatcagtagaccaacgtgttaaagaatctatctcaactatcgga…	ttggataacgatcgtcaaaaagctttagatacagtaattaaaaatatggaaaaatcatttggtaaaggcgcagttatgaaattaggcgataataaagcccaaagagtgtctagcgtttcaagtggttcagttactttggataatgcgttaggtgtaggtggctaccctaaaggaagaattatagaaatatatgggccagaaagttctggtaaaactacagtggcattacatgctattgcagaagtacaaaaaaatggtgggattgcggcgtttattgatgctgaacatgcgttagatcctgtttatgcagaagctttaggtgtagatattcaaaatctatatttatctcaacctgaccatggggaacaaggattggaaattgccgaagcattcgttaga…	atgttagaatttgaacaaggatttaatcatttagcgacgttgaaagtcatcggtgtagggggcggcggtaacaacgctgtaaaccgtatgattgaccatggtatgaataatgttgaatttatttcaatcaatacggatggacaagctttaaacctgtctaaagctgaagctaaaatccaaattggtgaaaaattaacacgtggtttaggcgctggagctaacccggacattggtaaaaaagctgcagaagagtctcgtgaacagattgaagatgctatccaaggcgcagatatggtattcgtaactgctggtatgggtggcggtactggtactggtgctgctccagtcgtagcaaaaattgctaaagaaatgggagcattaacagtaggtgtcgttaca…	atgagaaaaactaaaattgtttgtactattggaccagcgtcagaatcggaagaaatgcttgagaaattaatgaaagccggaatgaatgttgctcgtttaaacttttcacatggtgatcatgcagaacataaagcaagaattgactcgattcgtaaagtatctaaaaaattaggtaaaactgttgcaatcttacttgatactaaaggacctgaaattcgtacacacagtatgaaagatggcggtattgaacttgaaagagatactgaagtcatcgtaagcatgacagaagtagaaggtacacctgaaaaattctcagtaacttatgataatttaatcaatgatgtagaagaaggttcatatattttattagatgatggtttaattgaattacaagttaaa…	/
Staphylococcus warneri strain WS479	ttgcaaagatattttatcaatcaaaacgctgatgaaagtcagcgtttttttattacaaataaagaagatatacatcatattaagaatgtgatgagacatagtgaaggccaactgatagtcatcacatttaatgatcaaaatgtctatacatgtaaaatcatccatttagcagatcaagaagtagaagttgaattaatagaaaagcaagatattgatactgagttaccacagcatattacgatatgcagtgggttaattaaagcagataaatacgaatggatgattcaaaaggcaactgaactaggtgctagtgaatttatagctgttgaaatgcaacgttctatagttaaattaaatcatacaaaggtatcaaaaaagcttgaaagatggcaaaaaatt…	atggaaaaatacattttatcaatagaccaaggaacaactagttcaagagctattttattcaataaagatggcgaaattaaaggtgtagcacaaagagaatttaaacaacacttcccacaatcaggttgggtagagcatgatgcgaatgaaatttggacttcagtgttatctgttatggcagaagtaatgaacgaacataacattagagcagaacaaatcgaaggtattggtattacaaaccaacgtgagacaacagttgtttgggataaaaatactggtcgaccagtttaccatgcaattgtttggcaatctcgtcaaactcaaagtatttgccaagaattgaaagatcaaggtcatgaagcattattccgtgacaaaaccggtttattattagatcca…	atggataatgaaaaaggattgttaattgttctttcaggtccttctggtgttggtaagggaactgttagaaaaaaaatatttgaagatccaaacacttcgtataagtattctatatcgatgacaactcgtagcatgcgcgagggagaagttgatggtgtagattactttttcaagacgaaagaagagtttgaagcattaataaaagatgatcaatttattgaatatgccgagtatgtaggtaattactatgggacgcctgttcaatatgttagagatacaatggaccaaggacatgatgtatttttagaaattgaagttgaaggtgcaaaacaagttagaaagaaattccctgaagcattatttattttccttgctccaccaagtcttgatgatttaaga…	atgagaacaccaattatcgcaggtaactggaaaatgaacaaaacagttcaagaagctaaagatttcgttaatgaattatcaacattacctgatcctaaagaagttgaatcagtaatttgtgcaccaacaattcaattagatgcattaatcacagcagttaaagatggtaaagctaaaggcttacaaatcggtgctcaaaatgcatattttgaagataatggtgctttcacaggagaaacttctccagtagcattagctgatttaggcgtgaaatatgttgtcatcggacactctgaacgtcgtgacttattccacgaaacagacgaagaagttaataaaaaagcgcacgctatcttcaatcacggcatgacaccaatcatttgtgttggtgaatcagat…	atggctgaattacctcaatcaagaattaatgaacgaaatataaccaatgaaatgcgcgaatcattcctagactatgcaatgagtgttatcgtttctcgtgcattaccagacgtcagagatggattaaaaccagtacatcgtcgtatactgtacggattaaacgaacaaggtatgactccagacaagccatataaaaaatccgcacgtatcgttggggatgttatgggtaaatatcacccacatggtgactcatctatttacgaggctatggtaagaatggcacaagaattcagttatcgttatccacttgtggatggacaaggtaactttggttccatggatggtgatggcgcagctgccatgcgttataccgaagcacgtatgactaaaattacgcta…	atggtgaatacattgtcagatgtaaacaacacagataattatggtgctgggcagatacaagtattagaaggactagaagcggtccgtaaacgacctggtatgtatatcggttcaacttcagaaagaggcttgcaccatttagtatgggaaattgttgataatagtattgacgaagcattagcaggctatgctgatgaaattaacgtaacaattgaaaaagataattggattaaagttactgacaatggtcgtggtatcccagtagatattcaagaaaaaatgggacgtccagcagttgaggttattttaactgtacttcatgccggaggtaaattcggtggtggcggatacaaagtatcaggtggtctacatggtgtaggttcatccgttgttaatgcc…	ttggcaggtcaagttgtccaatatggaagacatcgtaaacgtagaaactacgcgagaatttcagaagtattagaattaccgaacttaatagaaattcaaacaaaatcttacgattggttccttaaagaaggtttattagaaatgtttagagacatttctccgattgaagatttcacaggaaacctatctttagaatttgtagattatagattaggtgaaccaaaatacgacttagaagaatcaaaaaaccgtgacgctacttatgctgcacctcttcgtgtaaaagtacgtcttattattaaagaaactggcgaagtgaaagagcaagaagtatttatgggtgatttcccattaatgactgatacaggtacatttgtaattaatggtgcagaacgtgtt…	ttgcgtatagaacaatcagttataaatgaaattaaagataagacagatatactcgacttggtaagtgaatatgtaaagttagaaaagagagggcgcaattatataggtttgtgtccttttcatgatgaaaaaacaccttcgttcacagtttctgaagacaaacaaatttgtcattgcttcggatgtaaaaaaggtggtaatgtatttcaatttactcaagaaataaaagatatttcgtttacagaagcagtaaaagaacttggtgaacgtgttgatattacggttgatgttggaaataacgaatatcagaatactaatactcaaattgcttcagatgatttacaaatgatagaaatgcatgagctaatgcaagaatattatcactatgcacttatgaaa…	atgagtgacattattaaagatactagagcaagaatgcaaaaatctatcgataatttatctaaagaattagctaatatcagtgcaggtagagcgaattctaatttattaaatggtgtaaatgttgattattatggtgcgccaacaccagtacaacaattagcaagtattaatgttccagaagcaagattacttgttatttctccttacgataaatcttcagtggctgatatagagaaagctattaatgcggctaaccttggtgttaaccctactagtgatggagaagtgattcgtatttctgtacctgcattaacagaagaacgtcgtaaagaattagttaaagacgttaaaaaaattggagaagatgctaaagtttcaattagaaacattcgtcgtgac…	atggctaaacaagatgttattgaattagaaggtacagtattagatactttaccaaacgcaatgtttaaagtagaattagaaaatggtcatgaaattttagctcatgtaagtggaaaaattagaatgaactacattcgaattctacctggcgacaaagtaactgttgagatgtctccgtatgatttatcacgcggtagaattacttatcgttataaataa	atgagtaaacaaagaatttacgaatatgcgaaagaattaaatctaaagagtaaagagattatagatgaattaaagagtatgaacgttgaagtgtcgaaccatatgcaagctttagaagatgaccaaattaaagctttagacaaaaagttcaaaccaggacaaagtaacgaaacacaaaagaatactcaaaataatcacaataaatctgaaaataagcaacaaaataaccaaaaacaaaataataataaatcaaataatcaaaacaagcagaataataacaataaaggtaaacaacaaaataatcaaaataacaacaacaataagaagaataataaaaataacaaaaacaacaaaaataataaaaagaataatcaaaagcaaagttctccacaacaagca…	gtgtcaaccatagcaaaagatcagactcaaattaatgagaaaattcgtgcaaaagaacttcgtttagtaggtcaagatggtgaacaaattggtgttaaatcaaaacaagaagcgttagaaatggctgaacgtgttgatttagatttagtaatcgtagcaccaaatgctaaaccacctgttgcaagaattatggattacggtaaattcaaattcgaacaacagaaaaaagaaaaagaaatgaagaagaaacaaaaaacaattaacgttaaagaaattcgtttaagtccaacaattgaggaacatgatttccaaacaaaattgaaaaacggacgtaaattcctttctaaaggcgataaatgtaaagtttcaattcgtttcagaggtcgtgccattactcac…	gtgtcaagtaatgaattattattagctactgaatatttagaaaaggaaaagaaaattccgagagaagtattaattgatgccattgaagcagctttaattactgcttataagaaaaattatgatagtgccagaaatgtaagggtagaacttaatatggatgaaggtactttcaaagtaattgcgagaaaagaagttgtcgaagaagtattcgatgatagagaagaagttgatattagtactgcactagttaaaaatccagcatatgaaattggtgacatatatgaagaagatgtgacaccacaagatttcggacgtgttggtgctcaagcagctaaacaagcagtcatgcaacgtttaagagatgctgaaagagaaattctttatgatgaatttatcgat…	atggctaaaaaaatagtttctgatttagaacttaaagacaaaacggtattagttcgtgcggacttcaacgtaccattaaaagacggtgaaatcacaaacgataaccgtattgttcaagcattaccaacaatcaaatacatcatcgaacaaggtggtaaagttgtcttattctcacacttaggtaaagtgaaagaagaaagcgacaaagaatcattaactttaaaacctgttgcagatgacttatctaaaaaattggataaagacgttgtatttgtacctgaaactcgtggcgaaaaattagaatctgcaatcaaagatcttaaagctggcgatgtattattagtacaaaatactcgttttgaagatttagatggtaaaaaagaatctaaaaatgaccca…	atgacaaagtttatatttgtaacaggtggcgtagtttcatcattaggtaaagggattactgctgcatctttaggaagattattaaaagatagaggtcttgaagttacgattcagaaatttgatccatatttaaatgtcgatccaggaacaatgagtccttatcaacatggtgaagtttttgtaactgatgatggggctgaaacggatttagatttaggacactatgaacgttttatcgatatcaatttaaataagtattcaaacgtaactgcaggtaaagtatactcacacgtcttgaaaaaagagcgtcgtggtgattatttaggtggaacagtacaagttattccacacatcactaatgaaattaaagagcgcttgttattagctggtgaaagtact…	atggctaaaaaaggtaaaaagtatcaagaagcagctaataaagttgaccgtactcaatactatagtgttgaagaagcaatcaaattagctaaagaaacaagcattgctaactttgacgcatcagttgaagttgcattccgtttaggaattgatacacgtaaaaatgaccaacaaatccgtggtgcagtcgtgctaccaaacggaactggtaaatcacaacgtgtattagtattcgcaaaaggtgacaaaatcactgaagctgaagaagcaggcgcagattacgtaggtgaatctgattacgtacaaaaaatccaacaaggttggtttgactttgacgtagtagttgctactccagacatgatgggcgaagttggtaaacttggtcgtgtattaggacct…	atggctcttaaaaagtataagccaataactaatggtcgtcgtaatatgacttcattagatttcgctgaaattacgaaaactacaccagaaaagtcattattacaaccgctaccgaaaagagcgggacgtaacaaccaaggtaaattgactgttcgccatcatggtggaggacataaacgtcaataccgtgttatcgatttcaaacgtaacaaagacggcatcaacgctaaagttgattctatccaatatgatccaaaccgttcagctaacattgcattattagtatatgctgatggtgaaaaacgttatattatcgcacctaaaggattacaagtaggtcaaacagttgaaagtggtgctgaagcagatatcaaagtaggtaatgctttaccattacaa…	atgaccaaaggaatcttaggaagaaaaatcgggatgacacaagtgtttggagaaaacggtgaattaatcccagttacagtagtagaagcaggacaaaacgttgtattacaaaagaaaactgaagaagttgatggttacaacgcaatccaagtaggatttgaagataaaaaagcatacaaaaaaggttctaaaactaataaatatgctaataaaccagctgaaggtcatgctaaaaaagctgacacagcacctaagcgcttcattcgtgaattcagaaacgttaacgttgatgaatacgaagtaggtcaagaagtctcagttgatacattcgaaactggtgacatcattgatgttacaggcgtttcaaaaggtaaaggtttccaaggtgctattaaacgt…	atggctaattatgatgttttaaaagtagacggatcaaaaagtggttcagttgaattaagcgatgcagtatttacaatcgaacctaataatagcgttctatttgaagctattaatttacaacgtgcttcattacgtcaaggtacacattctgttaaaaaccgttcagcagtacgtggcggtggacgtaaaccatggagacaaaaaggaacaggtcgtgctcgtcaaggtacaatccgtgcaccacaatggcgtggcggtggcgttgtattcggaccaactccaagaagttatggttacaaaatgcctaagaaaatgcgtcgtttagcattacgttctgcattatcattcaaagttaaagaaaatggattcacaattgtagatgcattcggtttcgatgca…	ttgaaccgtttaaaagaaaaattcaattctgaagttactgagaacttagtaaagaaatttaactatagttcagtaatggaagtacctaaaattgacaaaatcgtagtgaacatgggtgtaggtgacgctgttcaaaactctaaagtgttagataacgctgttgaagagttagaattaatcactggtcaaaaaccattagtaactaaagctaaaaaatcagttgcaacattccgtttacgtgaaggtatgccaatcggtgcgaaagttacacttcgcggagaaagaatgtatgaattcttagacaaactaatttcagtatcactaccacgtgtacgtgacttccaaggtgtttctaaaaaagcattcgatggtcgcggtaactacacattaggtgttaaa…	atgagtcgtgttggtaagaaaattattgacatccctagtgacgtaacagtaacttttgacaaaaacaatgtaactgttaaaggtccaaaaggtgaattatcaaaaacattaaacgaaagaatgacattcaaacaagaagaaaacacaattgaagttgtaagaccatctgattctaaagataacagaacagatcatggtacaactcgtgctttattaaataatatggtacaaggtgtttctcaaggtttcgaaaaaacgcttgaacttgttggtgtaggttaccgtgctcaaatgcaaggtaatgatttagtacttaacgttggttactctcacccagttgaaattaaagccgaagatggaattactttcgctgtagagaaaaacacaactgttaaagtt…	atgttaaaattaaacttacagttcttcgcatctaaaaaaggggtaagttctacaaaaaacggacgtgactctgaatctaaacgtttaggtgctaaacgtgctgacggtcaatacgtaacaggtggttcaattctttatcgccaacgtggtactaaaatttaccctggtgaaaatgtaggtcgtggtggcgatgatacattattcgctaaaatcgacggcgttgttaaatttgaacgcaaaggtcgcgacaaaaaacaagtttctgtatatgcagtagctgaataa	atggcagttatatcaatgaaacaattgttagaagctggtgttcacttcggccaccaaacacgtcgttggaacccaaaaatgaaaaaatatatcttcactgagagaaatggtatttatatcattgacttacaaaaaacagtgaaaaaagttgaagaagcatacaacttcatcaaacaagtatctgaagatggcggtaaagtcttattcgtaggtactaaaaaacaagcacaagattcagttaaagctgaagcagaacgtgctggtcaattctacgttaaccaaagatggttaggtggaatcttaactaactacaaaacaatctcaaaacgaatcaaacgtatttctgaaattgaaaaaatggaagaagacggcttattcgaagtattacctaaaaaagaa…	gtgggtcaaaaaattaatccaatcggacttcgtgttggaattatccgtgattgggaagcaaaatggtatgctgaaaaagatttcgcttcactattacacgaagatttaaaaatccgtaaatttattgataatgaattaaaagaagcatcagtttctcacgtagatatcgaacgtgctgcaaaccgtattaatatcgcaattcatactggtaaacctggtatggtaattggtaaaggcggttctgaaattgataaacttcgtaacaaattaaacgctttaactgataaaaaagtacacatcaacgtaattgaaattaagaaaattgatatcgatgcaagattagttgctgaaaatatcgcacgtcaattagaaaaccgtgcttcattccgtcgtgtacaa…	atggctcgtagagaagaagaaacgaaagaatttgaagaacgcgttgttacaatcaatcgtgttgctaaagttgttaaaggtggacgtcgtttccgtttcactgcattagtagtagtgggagacaaaaatggtcgtgtaggtttcggtactggtaaagcacaagaggtaccagaagcaatcaaaaaagctgtagaagcagctaaaaaagatttagttgtagttccacgtgttgaaggtactacacctcacacaatcactggccgttatggttcaggtagtgtattcatgaaacctgcagctcctggtactggtgttatcgctggtggaccagttcgtgcggtattagaattagcaggtatcactgatatcttaagtaaatcattaggttcaaacacacca…	atgactgaagaattcaatgaatcaatgattaatgatattaaagaaggtgacaaagtcactggagaggtacaacaagttgaagataaacaagttgttgtgcatattaatggtggaaaatacaatggtataatccctattagccaattatccacacatcatattgaaaaacctaatgaagtagttaaagaaggcgacgaaatcgaagcctacgtaacgaaaatagaatttgatgaagaaaatgattcaggcgcttatattttatctaaaagacaacttgaaactgaacaatcttatgattatttacaagaaaaacttgataacaatgaagtgattgaagcaaaagtcacagaagttgttaaaggtggattagtagtagacgtaggtcaacgtggatttgtt…	atggctaagaaaaaatcaccaggcacattagctgaaaaccgtaaagcaagacatgattataatatagaagatacgattgaagcggggattgtgttacaaggtacagaaattaaatctatacgtagaggtagcgccaatcttaaagatagctatgctcaagtaaaacgtggtgaaatctatttaaataatatgcatattgcaccttatgaagaaggtaaccgatttaaccatgatccattgcgatcacgtaagttgctccttcataaaagagaaattattaaattaggtgaccgcacacgagaaattgggtattctattattccgctaaaattgtacttaaagcatggtcaatgcaaagtattattaggtattgcgcgcggtaagaaaaaatatgacaaa…	atggcaatttcagctaaacttgttaaagaattacgtgaaaaaactggcgctggcatgatggattgtaaaaaagcgctaactgaaactgatggtgatatggacaaagctatcgattacttacgtgaaaaaggtattgctaaagcagctaaaaaagctgatcgtatcgcagcagaaggtcttgtacatgttgaaatcaatggtaacgaagcagctatcgttgaaatcaactcagaaacagacttcgttgctcgtaacgaaggtttccaaaacctagtaaaagaaattgctaaccaagtacttgctactaaagcagaatcagttgaagcattaatggaaactaaattcgaagacggtaaaactgttgacgaaaaaatgaaagaagctatctcaacaatcggt…	ttggataacgaacgtcaaaaagctctcgatacagtaataaaaaatatggaaaaatcatttggtaaaggtgcagtaatgaaattaggcgataataaaggtcgcagagtttcaagtacatcaagtggttcagttacattagataacgcattaggtgtaggtggctatcctaaaggaagaattattgaaatatatggaccagaaagttctggtaaaactacagttgcattacacgctattgcagaaacacaaaaaaacggtggcgttgctgcatttattgatgctgagcatgcattagatcctgtttatgctcaagcactaggtgtagatattgataatctatatttatcacaacctgatcatggggaacaaggtttagagattgctgaagcttttgttcgt…	atgttagaatttgaacaaggatttaatcatttagcgactttaaaagtcatcggtgtaggtggcggcggtaacaacgctgtaaaccgtatgattgaccacggaatgaataatgtagaatttatcgctattaatacggatggacaagctttaaacttatctaaagccgaatcaaaaatccaaattggtgaaaaattaactcgtggattaggtgctggtgctaacccagaaatcggtaaaaaagctgctgaagaatcacgcgaacaaattgaagatgcaatccaaggtgcagatatggtattcgtaactgcaggtatgggtggcggtactggtactggtgctgctcctgtagtagctaaaattgctaaagaaatgggagcgttaacagttggtgttgttact…	atgagaaagactaaaattgtatgtactattgggccagcttcagaatcagaagaaatgcttgaaaaattaatgaatgctggtatgaacgtggcacgtttgaacttttcacacggaagccatgaagaacataaaggtagaattgatacaattcgtaaagttgctaaacgtttaaataaaacagttgctatccttttagatacaaaagggccagaaattcgtacacataacatgaaagatggcatcatcgaattagaaaaaggtaaagaagttattgtaagtatgacagaagttgaaggtactccagagaaattctctgtaacttacgacaacttaattaacgatgttcaagtaggttcatatattttattagatgatggtttagttgaattacaagttaaa…	/
Staphylococcus simulans strain MR4	atgcaaagatattttataaatcaaaacgctgatgaaagtcagcgtttttttattactgacaaagacgatatacatcacatttcaaatgtcatgcgtcgtcaagtcggggctaaaattatcgtaaccttcgaggacttaaaggtttatctctgtgagattacaactataaataatgaaggcgttgaatttaaattattagaagaacaaccaaatgatactgaattacctatagaagtaacaatatgcagtggattaattaaagcagataaatatgagtggttgctgcaaaaatctacggaattaggtgcttctcactttattgcagtacaaatggatcgttctgttgtaaaactaaatcaaagtaaagcagataaaaaattgacacgatggaataaaatt…	atggaaagatatattatgtcaatagaccaaggtactacaagtacacgtgcaatattattcaataaagaaggagaaattgtctcaacagcacaacgtgaatttacacaatatttcccacatttaggttgggttgaacatgatgcgaatgaaatttggacatccgtgttgtctgtcattgcgacagtgttgaatgacgataatatttatccgcatcaaatcagcggtatcggtattacaaaccaaagggaaacaactatcatttgggataaacatactggtcgtccgatttataatgcgattgtgtggcaatctcgtcaaacacaagatattgtacaatcattacgtgatcaaggttatgaagatacattccgtgagaaaacaggtttagttcttgatcca…	atggataatgaaaaaggtttactaattgtcttatcaggtccatctggagtcggaaaaggtactgtccgcaaagaaatatttgatgatccgaaaacatcatacaaatattcaatttcaatgacgacacgtgaaatgcgtgaaggtgaacaagatggcgttgattattttttcaagacaaaacgagagtttgagcaacttatcgcacaagatcaatttattgagtatgcagaatatgtaggtaactactacggtacacctgtacagtatgtgaaagacactatggatgaaggctatgatgtcttcttagaaatcgaagttgaaggtgcgaaacaagtacgcaagaaattccctgatgcattatttatcttcctagcaccgccaagtttagaccacttaaga…	atgagaaaaccaattattgcaggtaactggaaaatgaacaaaacagtacaagaggcaaaagactttgttaaagctttacctcaattacctgatacaaacgaagttgaagctgttatctgtgcaccaacaattcaattagatgcattaactacagcagttaaaaacggtgaagctgaaggattagcaatcggtgcagaaaacacttatttcgaagataacggtgctttcactggtgaaacttctccagttgcgttagctgacttaggtgtgaaatacgttatcatcggtcactcagaacgtcgtgaattattcttcgaaactgatgaagatgttaacaaaaaagcacatgcagtattcaaccacggtatgacaccaattatctgcgtaggtgaaacactt…	atggctgaatatcctgaatcaagaataattgaacgaaatattagtaacgagatgcgtgaatcgttcttagactatgcgatgagtgttatcgtatctcgtgctttgccagacgtcagagatggtttgaaaccggtacatcgtcgtattttgtacgggttgaacgaacaagggatgacgcctgataaaccgtataagaaatccgcacgtatcgtaggtgacgtaatgggtaaatatcaccctcacggtgactcatctatctatgaagccatggtacgtatggctcaggatttcagctatcgttatcctcttgtagacggtcaaggtaacttcggttccatggatggcgatggtgcagcagcaatgcgttatacagaagcacgtatgacaaaacttgcgact…	gtggaagcattgtcagatgtgaacaacacggaagattatggtgctggacaaatacaggtattagaaggacttgaagccgttcgtaaacgtccaggtatgtatatcggatcgacttcagaaagaggtctgcaccatcttgtatgggaaattgtagataatagtattgacgaagcattggctggctatgctgatacaatcgaagtcattatcgagaaagataactggattcgtgtaacagataacggccgtggtattccagttgatattcaagaaaaaatgggccgtccagcagttgaggttatcttaactgtattgcatgccggcggtaaattcggcggtggcggatacaaagtatcaggcggtctgcatggtgtaggatcttcagttgttaacgcactt…	ttggcaggtaaatttgtccaatatggaagacatcgtaaacgtagaaattacgcgagaatttctgaggttttagaattaccaaaccttattgaaattcaaactaaatcttatgaatggttcttaaaagaaggcttattagaaatgttccgtgacatttctccaatcgaagacttcacaggcaacctttctttagaatttgtagattatagattgggtgaaccgaaatacgatttagaggaatctaagaaccgcgacgcaacttatgctgcacctcttcgtgtcaaagtgcgtcttattaacaaagaaacaggagaagtgaaagaccaagaagtcttcatgggtgatttcccattaatgactgatacaggtactttcgtgatcaatggtgctgagcgtgtt…	gtgagaatagagcaatcagtaataaatgaaataaaagataaaacagatattcttgaccttgtaagtgaatacgtgaaattagagaaaagagggcgcaattatattggtttgtgtccttttcatgatgaaaaaacaccttcgtttactgtttcggaggacaaacaaatttgtcattgtttcggttgtaaaaagggcggtaatgtttttcaatttactcaagagatagaaggtatttcgtttgtcgatgctgttaaagcccttggagaaagggtaaatataaaagtagatgttggacaaaataatgagcaaaaccaaatcgcttctgatgacttaatgatgattaaaatgcatgaacttatgcaagaatattatcattatgtactgatgaaaacagtggaa…	atgagtgacattttaagcgaaacgaaatcaagaatgaaaaaatctatcgagagtttatcacgtgaatttgcgacagttaacgcaggtcgtgcaaactctaacttattagctagtgtaaatgttgattactatggtgcaccaacacctgtacaacaattagcaagcatcaacgtacctgaaccacgtttattagtagtatcaccttacgacaaatcatcaatctctgaaattgagcgtgcaatcaacgcagcaaacttaggtgttaaccctacaagtgatggtgaagtgattcgtattacagtacctgctttaactgaagaacgtcgtaaagaattagtaaaagacgttaagaaaatggctgaaaatgcgaaagtatctgtacgtaatattcgtcgtgac…	atggcaaaacaagatgtaattgaattagaaggtacagtaacagatactttaccaaatgcaatgtttaaagtagaattagaaaatggtcatgaaattttagcacatgtgagtggtaaaattagaatgaattatattcgtattctacctggcgacaaagtaacagtagaaatgtctccgtatgatttaactcgcggaagaatcacttatcgttataaataa	atgagtaaaaagagaatttacgagtatgcaaaagatttaaaattaaaaagtaaagatgttattgatgaattgaagaagatgaatgttgaggtgtctaaccacatgcaagcgttagaaccgaatgaaatcaaagagttggataaaaaattcaaaccaaattcatctaaagataagcaaaacgataaagctgctcaaaataatcacaaaaaacatcaaaacaataataaagataaaaataaaaataataacaataatagcggtaatgctaaaaagaataataaaaaaggcaacaagaaccacaacaaaaataataataaaaacaacaacaaacataagaaaaacaataatcaaaaaccagcaccagaacaaccgaaaaaagaaatgccagaaaaaattact…	gtgttaaccatagcaaaagatcaaacgcaagttaacgatagaattcgcgcaagagaaattcgtgtcattggtcaagacggtgaacaaatcggtgttaaacaaaaacgtgaagcattagaaatggctgatcgtgttggtttagatttagtcgtagtagcgcctaacgctaaaccacctgttgctcgtattatggattacggtaaatacaaattcgagcaacagaaaaaagaaaaagaaatgaagaaaaaacaaaaagttatcaatgttaaagaaattcgtttaagtccaacaattgaggaacatgatttccaaactaagttgaaacaaggacgcaaattcttaactaaaggcgataaatgtaaagtttcaattcgtttcagaggacgtgccatcactcat…	gtgtcaaatgaattaatattagcagtagaatatttggaaaaagaaaagaaaattcctagagaagtactaatcgatgcgattgaagcagcattgattactgcttataaaaagaactatgaatcttcacgtaatgcacgtgtggaattgaatatggacgaaggtacgttcaaagttatcgcacgtaaagaagtcgtagaagaagtatttgatgaccgcgatgaagtggacatcagtacagcgttggtgaaaaacccagcatatgaaatcggtgatatctacgaagaagatgttacaccgaaagacttcggccgtgtgggtgcacaagcagcaaaacaagctgtgatgcaacgtttacgcgatgctgaaagagaaattctttatgatgaatttatcgataaa…	atggcaaaaaaacatgtatctgatttagatttaaaagggaaagtcgtattagaacgtgcagacttcaacgtaccattaaaagatggagaaattacaaacgataaccgtatcgttcaagctttaccaacaattgagtatatccttgatcaaggtggtaaattagttttattctctcacttaggtaaagttaaagaagaaagtgataaagaaaaattaacattaaaacctgtagcagttcgcttaagcgaaaaattaggcaaagatgttaaattcgtaccgcaaacacgtggtaaagaactagaagatgcagttgctgcattaaaagaaggcgaagtacttttagttgaaaatacacgtttcgaagacttagacggtaaaaaagaatctaaaaatgatcca…	atgactaagttcatatttgttactggcggagtagtttcttcacttggtaaaggaattacagcggcatcattaggcagattattaaaagatagaggtttatccgtaacgatacagaaattcgatccatatttaaacgtagacccaggtactatgagtccgtatcagcacggggaagtctttgtgacagatgatggtgcggaaacagacttagacttaggacactatgaacgttttatcgacatcaacttaaataaatattcaaacgtgacagctggtaaagtttactctcacgtattgaaaaaagaacgccgtggtgattacttaggcggtacggttcaagttattcctcatatcacgaatgaaattaaagaacgtttattattagcaggcgaaagcaca…	atggctaaaaaaggtaaaaagtatctagatgctgctaaaaaagttgaccgtaatacttattacgctgttgaagaagcaatcagcttagctaaagaaactagcgttgcaaacttcgacgcttctgtagaagtagcattccgtttaggtatcgatactcgtaaaaatgaccagcaaatccgtggtgcagtagtattaccacacggtactggtaaaacacaacgtgtattagtattcgcgaaaggtgacaaagctgctgaagcagaagcagctggcgctgattacgtaggcgaatcagaatacgctaacaaaatccaacaaggctggttcgacttcgatgtagttgtagctacaccggacatgatgggcgaagttggtaaattaggtcgtgtattaggacct…	atggctcttaaacattataagccgattacaaatggtcgtcgtaatatgacttcattggatttcgctgaaatcacaaaaacgactccagaaaagtcattattacaaccgctaccgaaaaaagcgggacgcaacaaccaaggtaaaatgacagtacgccatcatggtggcggacacaaacgtcaataccgtgttattgatttcaaacgtaacaaagatggaatcccagcaaaagttgattctatccaatacgatccaaaccgttcagctaacattgcattgttagtatatgcagatggtgaaaaacgttacatcatcgctccaaaaggtttggttgtaggacaaacagtagaaaatggtgaagaagctgacattaaagtaggtaacgctttaccattagct…	atgaccaaaggaatcttaggaagaaaaatcgggatgacacaagtattcggtgaaaacggagacttaatcccagtaactgtagtagaagcaggacaaaacgtagtattacaaaagaaaactgaagaggtagacggttacaacgctatccaagtaggttttgaagacaaacaagcatacaaaaaagacagcaagtcaaataaatatgctaataaaccagctgaaggtcacgctaaaaaagctgacacagctcctaagcgcttcattcgtgaattcagaaacatcaatgttgatgaatacgaagtaggtcaagaagtctcagttgatacatttgaagctggggacatcattgacgtaactggagtatctaaaggtaaaggtttccaaggtaatattaaacgt…	atggcaaattatgatgtattaaaagtagacggatcaaaagcaggttcagttgaattaagcgatgctgtattcgcaattgaaccaaacaaagatgttcttttcgaagcaattaacttacaacgtgcttcattacgccaaggtacgcattcggttaaaaaccgttcagcagtacgcggcggtggacgtaaaccatggagacaaaaaggtacaggacgtgcgcgtcaaggtactatccgtgctccacaatggcgtggtggcggtatcgtattcggaccgactccaagaagctatgcatacaaaatgcctaagaaaatgcgtcgtttagcattacgttctgcattatctttcaaagtacaagaaaatgaattcaaaattattgatgctttcggtttagaagca…	ttgagccgtttaaaagaaaaattcaatacagaagttactgagaacttaatgaaagaattcaactatagttcagtaatggaagtacctaaaatcgataaaatcgttgtgaacatgggtgtaggtgacgctgttcaaaactctaaagtattagacaatgctgttgaagagttaacattaattacaggtcaaaaaccattaatcacaaaagctaaaaaatcagtagcaacattccgtttacgtgaaggtatgccaatcggagcaaaagttactcttcgcggagaaagaatgtatgaattccttgataaattaatctcagtatcattaccacgtgtacgtgacttccacggtgtttctaaaaaagcattcgacggtcgcggtaactacacattaggtatcaaa…	atgagccgtgtaggtaagaaaattattgaaattcctagcgatgttacagtagacatcaaaggtaatacagttacagtaaaaggtcctaaaggtgaattatcacgtactatggatcctagcatgacttacaaattagaagacaacacattagaagttgtacgtccatctgattctcaaaaagacagaacagttcatggaacaactcgtgcgttaattaacaatatggtacaaggtgtagctaaaggtttcgaaaaaactttagaacttatcggtgttggttaccgtgcacaattgcaaggtagcaacttagtacttaacgttggttactctcacccagttgaattcaaaccagaagatggtatcacattcacagttgagaaaaacacaacagttaaagtt…	atgttaaaattaaacttacaattcttcgcatcgaaaaaaggggtaagttctactaaaaacggacgtgactctgaatctaaacgtcttggcgctaaacgtgctgacggacaattcgtaacaggtggatcaattttattccgtcaacgcggaactaaaatctaccctggtgaaaatgtaggtcgcggcggcgatgacacattattcgctaaaattgacggcgttgttaaattcgaacgcaaaggccgtaacaaaaaacaagtttcagtatacgctgcagctgagtaa	atggcagtaatttcaatgaaacaattgctagaagcaggtgttcacttcggtcaccaaacacgccgttggaacccaaaaatgaaaaaatacattttcactgaaagaaatggtatctatatcatcgacttacaaaaaacagtgaaaaaagttgacgaagcttacaacttccttaaacaagtatcagaagatggcggtaaagtcttattcgtaggtactaaaaaacaagctcaagaatcaattaaaaatgaagctgagcgtgctggtcaattctacgttaaccaaagatggttaggcggaatcttgactaactacaaaacaatctctaaacgagtaaaacgtatttctgaaattgaaaaaatggaagaagacggcttattcgaagtattacctaaaaaagaa…	gtgggtcaaaaaattaatccaatcggacttcgtgttggtgttatccgtgattgggacgctaaatggtatgctgaaaaagatttcgctactttattacatgaagatttaaaaatccgtaagttcatcgataacgaattaaaagaagcatcagtttctcacgtagaaatcgaacgtgctgctaaccgtatcaatattgcaatccacactggtaaaccaggtatggtaattggtaaaggcggttcagaaattgaaaaacttcgtaacaaattaaataacttaactaacaaacgtgtacacattaacgtgatcgaaatcaaaaaagttgatttagatgctcgtttagttgctgagaacatcgctcgtcaattagaaaaccgtgcatcattccgtcgtgtacaa…	atggctcgcagagatgaagaaaacaaagaatttgaagaacgcgttgttacgattaaccgtgttgcgaaagttgtaaaaggtggacgtcgtttccgtttcactgcattagtagtagttggagacaaaaatggtcgtgttggattcggtacaggtaaagcacaagaggtaccagaagcgatcaaaaaagcggtagaagctgctaaaaaagaattagtatctgtaaaccgtgttgaaggtacaacaccacacacaatcactggccgtttcggttcaggaagtgtattattgaaaccagcagcacctggtactggggttatcgccggtggaccagttcgtgccgtattagagttagcaggtatcactgatatcttaagtaagtcattaggttctaacacacca…	atgactgaagaattcaatgaatcaatgattaatgaaattaaagaaggagataaaatctctggacaagtccaaaaagtcgaagaaaaacaagtgattgttgatgtcgacggtggcaaatttagcggtattgtaccgattagtcaattatctactcatcatattgatagcccaaatgaggttgtcaaagaaggagatgcggtagaagcttatgtgactaaggtagaaaatgacgaagaaaatgaaacaggtgcatatatcctttcaattcgtcaattagaacaagagaagtcttatcaatatttacaagagaaacaagaaaataacgaaattatcgaagcaaaagtaactgaagtcgttaaaggcggtttagttgtagacgtaggacaaagagggtttgtc…	atgtcgaagaagaagaaaaagtctcctggtactttagcggagaatcgtaaagccagacatgactataatgtagaagatacgattgaagcgggcattgtgttaaaaggtacagagattaaatcgattcgtcgtggcagcgcaaacttaaaagatagtttcgctcaagtaaaaaatggtgaaatttacgttcataatatgcatattgcgccatacgaagaagccaatcgatttaatcacgatccagtgcgaccaagaaaattactcttacacaaaagagaaattgaaaaattaggcacacgtacaagagaaatcggttattcgattatcccattaaaactgtatctgaaacatggtgtatgtaaaatgttgattggcgtcgcaagaggtaagaagaaatat…	atggcacaaattacagctaaattagttaaagaattgcgcgaaagaactggcgcaggtatgatggattgtaaaaaagcattagtagaaactgatggcgatatcgaaaaagcaatcgactacctacgtgaaaaaggtattgcgaaagctgctaaaaaagcagatcgtattgctgctgaaggtatgacttatgttggagttaacggtaacgatgctgtaatcgttgaaatcaactctgaaactgacttcgtagcacgtaacgaaggcttccaagagctagttaaagaaatcgctaaccaaattcttgaaactaaaccagaatcagttgacgcattgttagaaactaaattatcaacaggtgacactgttagcgaacgtatcaacaaagcaatctcaacaatc…	ttgaataatgaacgtcaaaaagcgctagatactgtaattaagaatatggagaaatcgtttggtaagggtgcggttatgaagttaggcgataacaaagcgcgccgagtttcaagtgtatcaagcggttctgttacattagataatgccttaggagtaggcggataccctaaaggaagaattgtagaaatttacggaccagaaagttctggtaaaacaacagttgcattgcatgcgattgctgaagtacaaaaacaaggcggaattgcagcatttattgatgctgagcacgcgttagatcctgtatatgcagaagcattaggtgtagatatcaataacttatacctttcacaacctgaccatggggaacaaggtttagaaattgcagaagcatttgtgcgt…	atgttagaatttgaacaaggatttaatcatttagcgacgttaaaagtcattggtgtcggcggcggaggtaacaacgctgttaaccgaatgattgaccacggaatgaacaatgttgaatttatttcaatcaacactgacggtcaagcattaaacttatctaaagctgagtccagaatccaaatcggtgaaaaattaacacgtggtttaggtgctggcgcgaacccagaaattggtaaaaaagctgcagaagaatctcgcgagcaaatcgaagacgctatccaaggcgctgatatggtattcgtaactgctggtatgggtggcggtactggtacaggtgctgcaccagttgttgctaagatcgcgaaagaaatgggtgcattaacagttggtgttgtaact…	atgagaaaaactaaaatcgtttgtacgattggacctgcatcagaatctgaagaaatgttagaaaaattaatgaacgctggcatgaacgttgcccgtttgaacttctcacacggtgatcacgctgaacacaaagttcgtattgaccgcatcagagaagttgcacaacgtttagacaaaactatcgcaatcatgcttgatacaaaaggacctgaaatcagaacacacaacatgaaagacggtgtgattttcttagaaaaaggtaaagaagttatcgtaagcatggaagaagttttaggtacagctgagaaattttctgtaacatatgcagatttaatcaacgacattgaaattggttcttatattctattagacgatggtttagtagaattagaagttaaa…	/
Staphylococcus chromogenes 76ME	atgcaacgttattttttaaatgaaaacgctgaacgccatcagcgtttttttataacaaatgaagaagatatccaccatatccgtgctgtcatgcgaatggccgaaggagaaagtgtcattatcaattttaaagaaaagcgcacatttgaagctaaaattatctccattgaaaatacgcatgtagaaattgaaacaacgcaagaactttctattaattctgaattacctgttaaggtcactatttgtagtggcctcattaaaagcgacaagtatgaatggttactgcaaaaagcaacagaacttggtgcgtctcattttatctccacacatatggaacggtctgtcgttaaacttaataatcaaaaagctcagaaaaaatgccttcgttggcaaaaaatt…	atgggaaaatatatattatcaattgaccaagggactacaagttcaagagccattttatttaataaagaaggcgaaatcgttggtgtcgcacaacgtgaatttaaacaacactttccaaaagctggatgggtagaacatgatgcaaatgaaatttggacatcagtattatctgttattgcatcagtgttgaatgaaaataacgtaaaagcttctgaaattgctggaattggtattacaaaccaacgtgaaacaacagtggtttgggataaagagtcaggacgtccaatttacaacgctatcgtatggcaatctcgtcaaacacaagctatctgtgaacaattgaaaaaggatggtcatgaggccacatttcgtaaaaaaactggattgctccttgaccct…	atggatactgaaaaaggcttacttatagtactctcaggcccttctggtgtaggaaagggcacagttcgaaagcggatttttgatgatccgacgacatcttataaatattcaatctcaatgacgacacgttcgatgcgtgttggagaaacagatggcgtggattattttttcaaaacaagggatgaatttgaaaagctcattgaagaagatgcgtttattgaatacgctgaatatgtgggcaattattatggcacacctgttcagtatgtaagagagacaatgaatgctggacatgatgtcttcttagaaatcgaagttgaaggggcaaaacaagttcgcaaaaaatttcctgatgcactatttatctttttagcgcctccaagtctagatcatttgaga…	ttgagaaaaccaatcattgcaggtaactggaaaatgaacaaaacggtagcagaagcgaaagatttcgttaatgcattaccggcattaccgggtacaaatgaagttgaagctgtgatttgtgcaccaacgattcaattagatgcattaatttcattaactaaagaaggtgtcgcacctggactgaaaattggtgcgcaaaatacattttatgaagaaagtggtgctttcacaggagaaacatcacctgtagcacttcaagatttaggcgtgagctacgtggtcatcggacactctgaacgtcgcgatattttccatgaaacagatgaagacattaacaaaaaagcacacgctgtttttaatcatgacatgacacctatcatttgtgtgggcgaaagtgat…	atggctgaaatacctgaatcaagaataaatgaacgaaacataagtaacgagatgcgtgagtcctttttagactacgcgatgagcgttatcgtttctcgtgctttaccagatgtaagagatggcttaaagcctgtacatcgtcgtatcttatatggcctcaatgaacaaggtatgacaccagataagccatataaaaagtctgcgcgtatcgttggggatgttatgggtaaatatcatcctcacggtgactcgtcaatttatgaggcaatggtacgtatggcacaggatttcagctatcgttatccactcgtagacggtcaagggaactttggttcgatggatggtgatggtgcggcagcgatgcgttataccgaagcacgtatgactaaaatcgcacta…	ttggctgatgtgaacaactcagaaaactatggtgccagtcagattcaagttttagaaggacttgaagcggttcgaaagcgcccaggtatgtatattggatcaacttcagaacgcggattgcatcatcttgtttgggaaattgtcgataacagtatcgatgaagcactcgcaggctatgcagatgaaatcgaagtggtcatcgaaaaagataattggattaaagttacagacaatggacgtgggattcctgtagatatccaagaaaaaatggggcgccctgccgttgaagtcattctgacggtcctacatgccggtggtaaattcggtggtggcggttataaagtgtcagggggactccacggtgtaggttcctctgtcgtgaatgccctcagtgaaaca…	ttggcaggtcaatttgtccaatatggaagacatcgtaaacgtagaaactacgcaagaatctcagaagtattagaattacctaatttaattgagattcaaacaaaatcatatgattggtttttaaaagaaggactcttagaaatgcttcgagacatttctccaattgaggacttcacaggtaacctttctttagaatttgttgattatagattaggtgaacctaagtacgacttagaagaatcaaaaaaccgtgatgcaacatacgcggcacctttacgtgttaaagtccgtttaatcattaaagaaacgggcgaagtgaaagaccaagaagtgttcatgggtgatttcccattaatgactgaaacgggtactttcgtcatcaacggtgcagaacgtgtt…	ttgagaattccacaatctaccattgatcaaattaaagaaaatacagatatattagatgtcgtgagtgaatacgtcaaacttgaaaaaagagggcgcaattatattgggttgtgtccttttcatgatgaaaaaacaccatcttttacagtctcagaggacaagcaaatttgtcattgctttggttgcaaaaagggcggtaatatttttcaatttatccaagaaattgaaaacgtgtcttttactgatgcagtaaaacagctaggtgaccgaattaacattaaagtcgatgtaggagatgaaacgtcccaccaacaagtggcgtctgatgatttacaaatgattcaaatgcatgaagcacttgtggattattatcattatattcttacgaaaactgtagaa…	atgagtggaattattcaagatacaaaatcacgcatgcaaaaatctatcgagaatttatctcgtgaactagctcaaatcaatgctggacgtgcaaactccaatttattgtcaggtgtaaacgttgattattatggcgcaccaacaccggtacaacaattggcaagtattagtgtgccagaagcacgtttattggtcatttctccttatgataaaacatcattaggtgatattgaaaaagccatttatgcagcaaacttaggtgtcacacctacaagtgatggcgaagtgattcgtattactgtaccggcgcttactgaggaacgtcgtaaagagattgtcaaagaagttaaaaagacaggtgaaaatgcgaaagtttctgtacgtaatattcgtcgcgat…	atggcaaaacaagatgttatcgaactcgaaggtacagtattagatactttaccaaatgcaatgtttaaagtagaattagaaaatggtcacgagattttagctcacgttagtggcaagattcgtatgaactatattcgtattctacctggcgataaagtaacagtagaaatgtctccgtatgatttaacacgcggaagaatcacatatcgttataagtaa	atgagtaaacaaagaatctatgaatatgccaaatcattaaatattaaaagtaaagatgtcattgatgaattaaagaagtcaggcgtcgaagtatctaaccacatgcaaacattagaagacgatcaaattaaaacattagatcaagcgttcaaaaagtcaaacacatcatctgaacaaaaagacgctaagaaaaataataatgcctcaacacaccaacaaaagaaagatcaacctaagcaaaataataaaaaaaataacaattctaaacaaccacagcaaaagaataacggtaatgctaaaaacaacaagaataacaaacgtaatcataaaaataacaagcaaaaccgtaacaataaacaaaaacaagtacaacaacctgcagagtcaaaagaaatgcca…	gtgtcaaccatagctaaggatcaaacgcaagtaaatgaaaagattcgtgcaagagaattacgtcttatcggtcaaaatggtgaccaaattggtgtcaaaaccaaaaatgaagcattagaaatggcagatcgtctaggtttagatgttgttgttgttgcacctaatgctaagccacctgttgctcgtataatggactatggtaagtacaaatttgagcaacaaaagaaagaaaaagaaatgaaaaagaaacaaaaaatcatcaatgttaaagagattcgtttaagtccaacaattgaagaacatgacttcaatacaaaacttaaaaatggtcgcaaatttttatctaaaggtgataaagttaaagtttcaattcgtttcagagggcgtgccattacacat…	gtgaaaagtaatgaattattattagcgactgaataccttgaaaaggaaaaaaagattcctagagaggtacttgtggacgcaattgaagccgctttaattacggcatataaaaaaaattacgacagtgcacgcaatgtacgtgttgaattaaatttagacagcgggacattccgtgtcatttctcgtaaagaagtcgttgaagaggtttttgatgacagagaagaagttgacctttctacagcactcgttaaaaaccctgcctacgaaattggcgatatttatgaagaagatgtgacacctaaagactttggccgcgtaggtgctcaagctgcaaaacaagctgtgatgcaacgcttgcgtgatgcagaacgtgaaattctttacgaagagtttatcgac…	atggcaaaaaaagatgtaactgatgtttcgttaaaagggaaagtcgttttagtacgtgcagactttaacgttcctatgaaagacggcgaaatcacaaatgacaaccgaattgtacaagccttaccaacattggaacatatcatcgagcaaggtggtaaaattgttgtcttctctcacttaggaaaagtgaaagaagaaagtgataaagaaaagttaacacttgcaccggtagcaaaacgcttatccgaaaagttaaacaaagaggttacgtttattcctgaaacacgtggcgaaaaattagaatctgccattaaagaattgaatgatggcgacgtattaatgtttgaaaatacacgttttgaagatttagatggtaaaaaagaatctaaaaacgatagt…	atgaccaagtttattttcgtaacaggtggtgttgtttcatcactaggcaaagggattacggcagcatcactcggtcgactattaaaagaccgtggattatctgtaaccattcaaaaatttgacccgtatttaaatgtggatccaggtacgatgagtccgtatcaacatggtgaagtttttgtcactgatgatggcgcggaaacagatcttgatttaggccattatgaacgttttatagatattaatttaaacaaatactcaaatgtgactgcagggaaagtctattcccacgttttgaaaaaagaacgtcgcggagattatttaggtggaacagtacaagtcatccctcacattacaaatgaaattaaatcaagattactgcttgctggtgaaagtacg…	atggctaaaaaaggtaaaaagtatcaagaagctttaagcaaagttgaccgtcaagctttctactcagtagaagaagcaatcagcttagctaaagaaacaagcgttgctaacttcgatgcttctgttgaagtagcattccgtttaggtattgatacacgtaaaaacgaccaacaaatccgtggtgcagttgtattaccacacggtactggtaaatctcaacgtgtattagtgttcgctaaaggcgacaaaattgcagaagcagaagcagcaggtgctgactatgttggtgatgctgaatatgttaacaaaatccaacaaggttggttcgacttcgatgtagtcgtagcaacaccagatatgatgggcgaagttggtaaattaggtcgtgtattaggacct…	atggcattaaaatattataagccaattacaaatggtcgtcgtaatatgactactttagatttcgctgaaattactgaatctaaaccagaaaagtcattattacaaccgctaccgaaaaaagcgggtcgtaacaaccaaggtaaattgactgtacgtcaccatggtggcggtcacaaacgtcaataccgtgtgattgatttcaaacgtaacaaagatggaattgctggtaaagttgattctatccaatatgatccaaacagatcagcaaacattgcattaatcgtatacgcagatggtgagaaacgttacattatcgcaccaaaaggattacaagtaggtcaaatgattgaaagtggttcagaagctgacattaaagttggtaacgcacttcaattaaaa…	atgaccaaaggaatcttaggaagaaaaattgggatgactcaagtattcggtgaaaacggagacttaattccagtaacagtagtagaagcaaaaggaaatgttgttttacaaaagaaaactgaagaaatcgacggttacaatgctgtacaaatcggtttcgacgacaaattagcgtacaaaaaagatagcaaaacaaacaaatatgcgaacaaaccagctgaaggacatgcgaaaaaagctggcgtaacacctaagcgcttcattcgtgaattcagaaacgtaaacgttgatgaatacgaagtaggtcaagaagtctcagtagatacattcgaagcaggcgacattattgacgtaacaggaacttcaaaaggtaaaggtttccaaggtgcaattaaacgt…	atggcaaattatgatgtattaaaagttgacggatctaaagctggttcagttgaacttagcgatgcagtattcgcaatcgaacctaacaacgaagtattattcgaagcgattaacttacaacgcgcttcattacgccaaggaacacatgctgttaaaaatcgttcagatgttcgtggcggtggacgtaaaccatggagacaaaaaggtacaggacgtgcgcgtcaaggtacaatccgtgctccgcaatggcgtggcggtggtgtagtattcggcccaacaccaagaagctacagctacaaaatgcctaagaaaatgcgtcgtttagcattacgttctgcattatcttacaaagtccaagaaaacggacttaaaatcgttgataacttcaacttagacgct…	ttgaaccgtttaaaagaaaaattcaacactgaagttagtgagaacttagtaaaaaaattcaactatagctcagtaatggaagtaccaaaaattgataaaatcgtagtaaacatgggtgttggtgatgcagttcaaaactctaaagtattagatacagcagttgaggagttaacagcaatcactggtcaaaaacctttaatcactaaagctaaaaaatcagttgcgactttccgtttacgtgaaggtatgccaattggtgctaaagtaacattacgtggtgaaagaatgtatgaattcttagataaattaatctctgtatcattaccacgtgtacgtgatttccgcggtgtttctaaaaacgcattcgatggtcgcggtaactacactttaggtgttaaa…	atgagccgtgttggtaaaaaaattatcgagattcctagtgacgtaactgtaactatcgaaggtaacaaagtcactgttaaaggacctaaaggtgaattatcacaaacacttaacgaagaaatgacttacaaacaagaagaaaacacacttgaagttgttagaccatctgattctaaagaacatagaacaattcatggtacaactcgtgcgttaattaataatatggtacaaggtgtatcacaaggatacgttaaaggacttgaacttatcggtgttggttaccgtgctcaagtacaaggttctaaacttgtattaaacgtaggttattctcacccagttgaaatcgaagctgctgaaggtattactttctcagtagagaaaaatacaactgtaaaagtt…	atgcttaaattaaacttacaatttttcgcatctaaaaaaggggtaagttctacaaaaaacggacgtgactctgaatctaaacgtttaggtgctaaacgtgctgatggtcaatatgttactggtggatctattttattccgtcaacgtggaacaaaaatttacccaggtgaaaacgtaggtcgtggtggcgatgatacattattcgctaaaatcgatggcgttgtaaaatttgaacgtaaaggtcgcgacaaaaaacaagtatctgtatacgcagttgctgaataa	atggcagtaatttcaatgaaacaattacttgaagctggtgttcacttcggtcatcaaacacgccgttggaacccaaaaatgaaaaagtacatcttcactgagagaaatggtatttatatcatcgacttacaaaaaacagtgaaaaaggtagaagaagcttataacttcattaaacaagtatctgaagaaggcggtaaagtcttattcgtaggtacaaaaaaacaagcacaagagtcagtgaaagctgaagctgaacgtgcaggacatttctacgttaaccaaagatggttaggtggaattttaacaaactacaaaacgatttctaaacgtgtaaaacgtatttctgaaattgaaaaaatggaagaagacggtacattcgacgtacttcctaaaaaagaa…	gtgggtcaaaaaattaatccaatcggacttcgtgttggtatcatccgcgactgggaagcgaaatggttcgctgaaaaagacttcgcatcattattacacgaagacttaaaaattcgtaaatttatcgacaacgcattaaaagatgcgtcagtatctcacgttgagattgaacgtgctgctaaccgtattaacatcgcaattcatactggtaaaccgggtatggttattggtaaaggcggttcagaaatcgaaaaacttcgtaacaaattaaaccaattaactgacaaaaaagtacacatcaacgttgttgaaatcaagaaagttgatttagatgctcgtttagtagctgaaaacattgcacgtcaattagaaaaccgtgcatcattccgtcgtgtacaa…	atggctcgtagagaagaagaagttaaagaatttgaagaacgcgttgttacgattaaccgtgttgcaaaagttgttaaaggtggacgtcgtttccgtttcacagcacttgtagttgtaggtgacaaaaatggtcgcgttggtttcggtactggtaaagcacaagaggtaccagaagcaattaaaaaagctgttgaagctgcgaagaaagatcttatcacagttccacgtgttgatggtactacaccacacacaatcactggacgttatggttcaggaagtgtattcatgaaaccagctgctcctggtacaggggttatcgcaggtggaccagttcgtgccgtattagaacttgcaggtattactgatatcttaagtaagtcattaggttcaaacacacct…	atgactgaagaattcaatgaatcaatgattaatgacattaaagaaggcgacaaaattactggagaagtacaacaaattgaagacaagcatgtcgtagtacatgtaaatggtggtaaatacaatggtattattccgattagccaattgtctacacaccacattgaaaatgcagatgaagttgtaaaagtcggagatgaaattggagcttatgtaactaaaattgaaatcgatgaagaaaatgaatcaggtagttacattctctcaaaaagacaattagaagaagagaaatcttatgaatttcttcaagaaaaattagataacaacgaaacaatcgaagctaaagtgactgaagttgtaaaaggtggcttagttgttgacgtaggacaaagaggtttcatt…	atgccaaaaaaatcaggaaaaggcactttagcagagaatcgtaaggcaagacatgattataacatcgaagatacgattgaagcgggcattgcgttgcaaggcacagagattaaatcgattcgccgaggcagtgcaaacttaaaagacagttatgcacaagtgaaaggcggagaaatctatcttcacaacatgcatattgcaccttacgaagaaggcaaccgatttaatcacgatcctagacgtgtgcgtaaattattactgcataaacgtgagattaataaactaggagaccaaacgcgtgaagtgggttattcgattgtaccattaaaattgtatctcaagcatgggatgtgcaaagtactattaggtgttgcacgtggtaagaaaaaatacgataaa…	gtgatggcaatttcagctaaacttgttaaagaattacgtgaaaaaactggcgcgggtatgatggattgtaaaaaagcgctacaagaaacagatggtgacatcgataaagcaattgactacttacgtgaaaaaggtattgctaaagcagcgaaaaaagcagaccgtattgcagcagaaggtattacacatgttgaagttaaaggtaacgaagcggttatcgttgaaatcaactctgaaacagacttcgttgcacgtaacgaaggtttccaacagttagttaaagaaattgctaaccaaatccttgaaacgaaagctgaatctgttgaagcgttaaatgaaacaacattaccaaatggtaaaaaagtttctgaacatatgaacgaagcgatttcaacaatt…	ttggataatgaacgtcaaaaagcactcgatacagtaattaaaaatatggaaaaatcattcggtaaaggtgccgtaatgaaacttggagaaaataaagatcgccgtgtttcaagtgtttcaagtggctcagttactttggaccatgcacttggagtaggtggttatcctaaaggtcgtattatagaagtgtacggcccagaaagctcaggtaaaacaacggttgctctccatgcaatcgcagaagttcaaaaaaatggtggagttgcagcatttattgatgctgagcatgctttggatccagtatatgctcaggcacttggtgtagatattgataatttatatttatctcagcctgaccatggtgagcaaggtcttgaaattgcagaagcatttgtacga…	atgttagaatttgaacaaggatttaatcatttggcgacgctaaaagtcatcggtgtcggtggtggcggtaataacgctgtcaatcgaatgattgatcatggaatgaataatgttgaatttatcgcaattaacacagatggacaagctttaaacttatctaaagcagagtctaaaattcaaattggtgaaaaattaacacgtggtttaggtgcaggtgcgaaccctgaaatcggtaaaaaagccgcggaagaatcacgcgaacaaattgaagatgcaattcaaggtgcagacatggtctttgtaactgctggtatgggcggcggtacaggtacaggtgcagcaccagttgtagccaaaattgctaaagaaatgggtgcgcttactgtaggtgtagttaca…	atgaaaagaacaaaaatcgtatgtacgattggacctgcttcagaatctgaagaaatgttagaaaaattaatgagagcaggtatgaatgttgcacgcttaaatttttcacatgggtcacatgacgaacatcgtgcacgtattgaaaccatccgaaaagtagcaaacaaattaaatttaaatattggtatcttattagatacaaaaggtccagaaattcgtacacataacatgaaagatggtttgattactttagaaaaagggacgaaagtgtctgtaagtatgacagaggtcgaaggaacgcctgagatgttctctgtaacttatgaaaatttaattaatgatgtgcatgaaggttcatttatcttacttgatgatggattgattgaattacaagtggaa…	/
Mammaliicoccus lentus H29	atgcaaagatacttcttacttgaaaacgctgagttaaatcagcgtttttttctacataataacgaagacatacaccatataaaaaatgtaatgagaatgacagttgatgatgagattatcatcacttttaatgatcaaaaatcgatgatttgcaaaattatagattttcatgaacaaaatatagaagtactgacattagaagatacgacgagacagacagaattacctgtcgagatttcaatcgctagcggattaataaaaggcgataaatatgagtggatgattcaaaaagcaacagaaatgggcgcacaccattttattgctgttcaatctgaacgttctgtagttaaattagatcataaaaagcagtctaaaaagattggtagatggcaaaaaatc…	atggaaaaatatattttatcaattgaccaaggaacgacaagttcaagagcgattttatttgataaagacgggacaattcaatttgtaagccaacgtgagtttaagcaatactttccaaaaggtggttgggtagaacatgatgcaaatgaaatttggacatcagttttatccgttattgcaagtgtattaaacgagaataatatttcccctgaacaaattgaaggtatcggaattacaaaccaaagggaaactgcagttgtgtgggataaaaatactggacgtcctgtatatcacgcaattgtatggcaatcaagacaaacacaagacatttgtgctgagttaaaatctaaagatttagagccaattttcaaagataaaactggtttactattagatcca…	atgaacatagaaaaagggttactgattgttctctcaggtccgtctggtgtcggaaaaggaacagtaagaaaatcaatctttgatgatcctagtaccgattttaaatattctatctcaatgactacaaggaatatgcgtccaggtgaaactgatggcgtagattatttctttaaatcaagagaagaatttgaagctttaattgccgatgatcaatttatagagtatgctgaatatgtaggtaattattatggtacacctgtacaatatgtaagggatacaatggataacggatatgatgtatttttagaaattgaagtggaaggcgctaaacaagttagaaagaagtttcctgaagctttatttatattcttagctccaccaagtttagagcatttaaaa…	atgagaaaaccaattatcgcaggtaactggaaaatgaacaaaacagttcaagaagcaaaagactttgttaatgaacttccagctttacctgatacaaacgaagttgattcagtaatttgtgcaccaactttacaattagatgcacttgttaatttaacaaaagaaggtgtagcagaaggattacaaatcggtgctcaaaatgctcactttgaagacagtggtgcgttcactggtgaaacttctccagcagcattagaagatttagacgtaaaatatgttgtccttggacactctgaacgtcgtgaatactttggtgaaacagatgaagatgttaacaaaaaagcattagctgtattttctcataatatgacaccaattatttgtgtaggtgaaacttta…	atggctgaaacacctcaatcaagagtgagtgaacgtaacatcagtagagaaatgaaagagtcatttttagattatgcaatgagtgttattgtatctcgtgctctacctgatgttagagatggcttaaaacctgttcatagacgtatattgtatggtatgaacgatcaaggtatgacctcagacaaaccatataaaaaatctgcacgtatcgttggtgacgtaatgggtaaatatcacccacacggtgacttatctatttatgaagcaatggtacgtatggcgcaagacttcagttatcgttatccattagtagatggtcaaggtaactttggttcaatggacggtgacggtgctgctgcaatgcgttatacagaagcacgtatggctaaaataacaagt…	gtgtcagaacaaaataacgaagtaagttatggtgcagatcagatacaagtattagaaggcttagaggcagtccgtaaacgccctggtatgtatattggttctacagcatcaagaggtttacatcatcttgtatgggaaatcgttgataacagtatcgacgaagctttagcaggttatgctgatcatatagaacttataatagaaaaggataactgggttaaagtaacagataacggtagaggtattccagtagatattcaagagaaaatgggacgacctgctgttgaagttatattaacagtattgcatgctggtggtaaatttggcggtggcggatacaaagtatctggtggactacacggcgtgggttcatctgtcgtaaacgcactatcttctcaa…	ttgacaggtcaacttatccagtatggaagacatcgtgttcgtagaagttatgcgagaatttccgaatctttagaattacctaatttaatcgagattcaaacgaaatcatatgaatggtttcttaaagaaggtttacttgaaatgtttcgcgacatttcgccaatcgacgattttacaggtaacttatctttagaattcgtagattatcgtttaggtgaatcaaagtatgatttagaagaatctaaaaaccgtgatgcgacttattccgcgccattacgcgttaaagttcgtttaattaataaagaaacaggcgaagtgaaagatcaagaagtatttatgggtgatttcccattaatgactgacactggtactttcgttattaatggtgcagaacgtgta…	atgagaattgaacaagaaacaataaacgaaattcgggaaaaaaatgacatattagatgttgtaagtgaatatgtaaagttagaaaaaaaaggtcgtaattatattggactttgccctttccatgatgaaaaaacaccgtccttttctgtttctgaagataaacaaatatgtcattgttttggttgtaaaaaaggtggtaacgtctttcaatttattcaagaaattaaggatattccatttgttgaagcagtaaaagaacttggaagtagagtagatattcatgttgaaagtaatgaaccgagttcttctgaggcaatagtagacgatcatataaaaatgattgaaatgcacgaactaatggcaaataactttcattatattttgaaacatactgaagaa…	atggcagatgttattaaagaaacaaagtcaaaaatgaataaaacaatagaaagctttagtagagatttagctgggattagaactggtcatgcaaatgcgaatcttttagacagagtgaatgttgagtattatggtgtaccaacaccaattcaacaattagctggtatatctgtaccagaagctcgtttgttagttgttcaaccatatgataaatcatctgttgaagatgtattgaaagcaattaatgcagcaaatcttggggtaaacccaacaagtgatggtacagtaattagaatcactgttcctgcattaactgaagaaagaagaaaagaattagttaaagaagctaaaaaagaagctgaaaatgctaaagttgcaatccgtaatgtaagacgtgat…	atggctaaacaagatgtaatcgaattagaaggtactgtattagatactttaccaaacgctatgtttaaagtagaattagaaaatggacatgaaattttggcacacgtgagtggtaaaattcgaatgaattatattagaattctacctggcgacaaagtaacagttgaaatgtctccgtatgacctaacacgcggaagaatcacttatcgttataaataa	atgagtaaaaaaagaatatatgagtatgcaaaagaagttaacttaaagagtaaagatattatagatgaattaaagaaaaacggtgtagaagtatcaaatcacatgcaagcactagaggagaacgacattaaaacattaaataaagcgtttaaaaaacaagaggcaactaagccagaaacagctaaaaaagaacaaacaagtactcacgcaaattcaaattcaaataaaccaaacaataatcaatcaaatcaaaacaacaagaacaataaaaataacaacaagccaaaaaataaaaaacaacaaaagaaaaatcaaaagaataataaacaaagtaaccaacaacagcctaaagaagttgtacaagaaacaccttcattaattacttatgaagaaggtatc…	gtgtcaaccatagctaaagatcagactcaagttaacgacagaattcgcgcaaaagaacttcgactaattggccaagatggtgaacagataggtgttaaatctaaacaagaagctattgaaatggctgaaagagtagatttagacgttgttatcgtagcacctggtgctaaaccacctgttgcaagaattatggattacggaaaatataaattcgaacaacagaaaaaagaaaaagaaattcgtaaaaagcaaaaagttgttaatgttaaagaaattcgattgagtccaactatcgaagaacacgactttgaaactaaactaaaacatgctcaaaaattcttatctaaagaagataaagttaaagtatctattagatttagaggtcgtgcgattacgcat…	gtgaaaagtaatgaattattacttgcaattgaataccttgaaaaggaaaaaagaataccacgagaggtattaattgatgcaatagaagcggctttaattacagcttataagaaaaattacgatagtgccaaaaatgttagaattgaattaaatttagacgaaggtacttacaaagtaatttctaggaaagatgttgttgaagacgttgaagactataaaggtcaagtagctttagacacagctttattatctaacccagcatatgaaattggagatgtatacgaagaagacgttacacctagagatttcggtcgtgtcggtgcacaagcagcaaaacaagctgttatgcaacgtttaagagatgctgaaagaggaattctttatgatgaatttatcgat…	atggcaaaaaagaatgttaaagatattgacttaaaaggtaaaaaggtacttgtaagagcagattttaatgtaccaatgaaagacggagcaattacaaatgacaacagaatcgttcaagcgcttcctactataaaatatattgccgaacaaggcggtaaagttattttattctcacatttaggtaaagtgaaaacagaagaagataaaaaagaattatcacttaaaccagtagcagaacgcttaagcgaattattaaatgaaaaagtaacatttgttcctgaaactcgtggcgaaaaactagaaaatgctatcaatgatttatctgaaggcggcgtgttattatttgaaaacacacgtttcgaagatgtagatggcaagaaagaatctaaaaatgatcct…	atgacaaagttcatatttgttacaggtggcgtagtttcgtctcttggtaaaggtattacagcagcatcactaggaagattacttaaaaatagaggacttaatgtaacgatacaaaaattcgatccatatttaaatgtcgatccagggacaatgagtccttatcaacatggtgaagttttcgtaacagaagatggcgctgaaacagatttagacttaggacattatgaaagatttatagatattaatctaaataaatattcaaacgtaacagctgggaaagtatattcacacgtacttaaaaaagaaagacgtggggatttcttaggtggtactgttcaagttataccgcatattacaaatgaaattaaatcaagattgttaatggcgggtgaaagtaca…	atggctaaaaaaggtaaaaagtatcaagaagcaattgctaaagttgatcgttcttcattatactcagtagaagaagctatgaaattagcaaaagaaacaagcactgtaaactttgatgcttctgtagaagttgcatttcgtttaggcattgatactcgtaaaaacgaccaacaaatccgtggagcagtagtattaccacacggaactggtaaaacacaacgagtattagtattcgctaaaggcgataaaatcaaagaagcagaagaagctggagcagactatgtaggtgaagaatacatcagcaaaatcaacgatggttggtttgaatttgatgttattgttgcaacacctgacatgatgggtgaagttggtaaacttggtcgcgtattaggacctaaa…	atggctcttaaaaagtataagccaattacaaatggtcgtcgtaatatgacttcttcagatttcgctgaaatcacatcaacgactcctgaaaaatcattattacaaccgcttccgagaaaagcgggacgtaacaaccaaggtaaattgacagttcgtcacagaggtggcggtcataagcgtcaataccgtgtaattgatttcaaacgtaacaaagatggaattccagctaaagtaacaacagttgaatatgatccaaaccgttctgctaatattgcattagtagtatacgcagatggtgagaaaagatatatccttgctcctaaaggtttaaaagtaggacaagaaattttcaatggtccagaagcagatatcaaattaggtaacgcattagcattacaa…	atgaccaaaggaatcttaggaagaaaaattggaatgactcaagtattcgcagaaaatggtgaattaataccagtaactgtagtagaagctagtcaaaacgttgtattacaaaagaaaactgaagaagtagatggctataacgctctacaaatcggttttgaagacaaacaagcatataaaaaagatcgtaaatctaataaatatgctactaaagctgctgaaggacatgctaaaaaagctggttcagcacctaagcgcttcactcgtgaattcagaaacatagatgtttcagcatacgaggtaggtcaagaagtcactgtagatacattccaagcaggagacattattgatgcaacaggcgtttctaaaggtaaaggtttccaaggctcaattaaacgc…	atggctaattttgatgtattaaaagtagatggttctaaatcaggatctatcgaattaaatgatagtgtatttggtatcgaaccaaaccaacacgtattatttgaagcagttaacttacaacgcgcttcattacgccaaggtactcatgcagttaaaaatcgttcagcagttcgtggtggtggacgtaaaccttggaaacaaaaaggtacaggacgtgctcgtcaaggtacaattcgtgcgccacaatggcgtggtggtggtatcgtattcggaccaacaccaagaagctattcttacaaaatgcctaagaaaatgcgtcgtttagcattacgttctgcattatctgcaaaagcaaatgataacgaattagcagtattagaagcattcaattttgatgct…	ttgacacgtttaaaagaaaagtttaataatgaaatttcatctgaattagttaagaaatttaactacagctcagtaatggaagtaccaaaaatcgaaaaaatcgtagtaaatatgggtatcggtgatgcggttcaaaactctaaagttttagattcagctgttgaagaattgcaatcaatcactggtcaaaaaccagtagtaactaaagcaaaaaaatcaattgcgactttccgtcttcgtgaaggtatgccaatcggtgcaaaagtaacattacgtggagaaagaatgtatgaattctttgataaattaatctcagtttcattaccacgtgtacgtgacttccgcggtatctctaaaaaagcatttgacggtcgcggtaactacacattaggtgttaaa…	atgagccgtgttggaaagaaaattattgagattccttcagacgtaactgttgctatcgaaggtaacacgattacagtaaaaggatctaaaggtgaattaactagtacttttaatgaagaaatgacatataaacaagaggagaacactttagaagttgttcgtccatctgactctatagaacacaaaacagtacatggcacaactcgtgcattgatcgctaacatgatcgaaggtgtatctaaaggttttgagaaaaacttagaacttatcggtgtaggttaccgtgctcaaatgcaaggtaataacatcatccttaacgtaggatattctcacccagttgaaattactgctgaagatggtatcacattatcagtagataaaaacactaaaattaaagta…	atgttaaaattaaacttacaatttttcgcatcgaaaaaaggggttggttctacaaagaacggtcgtgactctgaatcaaaacgtttaggagctaaacgtgctgacggtcaattcgttacaggtggttctatcctttatcgtcaacgtggaactaaagttttcgctggtgaaaacgtaggtcgcggtggagacgatacattattcgctaaaatcgacggcgttgttaaattcgaacgttttggtcgtgacaaaaagagagtatctgtatatacagctgctgaataa	atggcagttatctcaatgaaacaattgctagaagcaggagttcacttcggtcaccaaacacgccgttggaacccaaaaatgaaaaagtatatctttactgaaagaaacggtatctacattatcgacctacaaaaaacagttaaaaaagttgatgaagcatacaactttattaaatctgtttcagaagaaggcggtaaagtattattcgtaggtactaaaaaacaagcacaagagtcagttaaagaagaagctgaacgtgctggtcactactacgttaaccaaagatggttaggtggtatcttaactaactataaaacaatttctaaacgtgtaaaacgtatttctgaaattgaaaaaatggaagaagacggtacatttgatgtactacctaaaaaagaa…	gtgggtcaaaaaattaatccaatcggacttcgtgtcggtgtaattcgtgactgggaagcaaagtggtatgcagataaagacttcgcaacacttttacatgaagacttaaaagttcgtaaatatatcgcagaagcattaaaagaagcttcagtttcaagtgttgaaattgaacgtgcagcaaaccgcatcaatattgcaatccacactggtaagccaggaatggttattggtaaaggcggttcagaaatagaaaaattacgtaataaattaaacgcattgactaacaaaaaagtacacatcaacgttatcgaaatcaaaaaagttgatttagatgctacattagttgcgggtaacattgctcgtcaattagaaaatcgtgtatctttccgtcgtgctcaa…	atgcgtcgtaaagaacaagaagttaaagaatttgaagagcgcgtagttacgattaaccgtgtagctaaagtagttaaaggtggtcgtcgtttccgtttcacagctttagtagttgttggagacaaaaatggtcgcgtaggtttcggtacaggtaaagcacaagaagtacctgaagctattaaaaaagcagtagaagctgctaaaaaagatttagtaacagttccacgtgttgaaggaacgactcctcaccaagttattggacgttttggtgcaggtaatgttttaattaaaccagcagcacctggtacaggtgttattgcaggtggaccagttcgtgcggtattagaacttgctggtatcactgatatcttaagtaaatcattaggttcaaacacacca…	atgacggaagaattcaacgaatccatgataaatgaagtgcaagaaggtgacaaagtaaaaggtacggtgcaacaaattgaagacaaacatgtagttgtacacattgatggtggtaaatttgatggcatcattccaataagccaactgtcaactcaacacatcgaaacagctaatgaagtcgtcaatattggtgatgaaatcgaagctttcgtaactaaaattgaacaaaacgaagaaagcggtcattatatattatctaagcgtaaactagatgaaaatttatcatatgacaaacttcaaaaaatccaagaaaatgatgaaacaattgaggctgaagtaacagaagtagttaaaggtggactagtagtagatgctggtataagaggtttcatacctgct…	atggatgtgccaaaagtacacaacaaacctttagcacaaaatcgtaaagcaagccatgattatacaatagaagatacggttgaagcgggaattgtattacaaggtacagaaatcaaatccattcgccgaggtagtgcaaacttaaaagattcatatgcacgtgtatacaacggagaaatgtacgtttacaatatgcatattgcaccgtatgaagaaggtaaccgttataatcatgatccattaagaaatcgaaaactgctcttaaaaagaaaagaaatcgataaattatatggtatctcaaaagaaaaagggtattcattaataccgcttaaactatatattaaacacggttactgtaaagttcttttagggatagcaagaggtaaacgagattatgat…	atggctatatcagctaaacttgtcaaagaattacgtgaaaaaactggcgcaggtatgatggactgtaaaaaagctttaacagaaacagatggtgacatcgataaagcggtagactttttacgtgaaaaaggaattgctaaagcagctaaaaaagctgaccgtgtagcagcagaaggtacaacatatgtcgcttctaaaggtaacgaagctgtaatccttgaattaaactctgaaactgactttgttgctcgtaacgaaggtttccaaaacttagtaaaagaaatggctgatcatattcttgaagttaaaccagctgatgttgatgaattaaacgcttctaaattagctaatggacaaactgtagaagaaaaaatgaacgaagctatttcaactattggt…	gtgaacgaacaacgtcagaaagcactcgatacagtaattaagaatatggaaaaatcctttggtaaaggggcagttatgaaacttggggataacacaagtagagaagtttcagctgtgtccagtggatctattacattagataaagctttaggagtaggtggatatcctaaaggacgtattattgaaatatatggaccagaaagttctggtaagacaactgttgcgcttcatgctattgcagaagctcaacgtcaaggaggcgtagctgcgtttatcgatgctgagcatgctttagacccagtttatgctaagaatttaggcgtagatatagataacctttatttatcacaacctgaccacggggaacaaggactagagattgctgaagcattcgtaaga…	atgttagaatttgagcaaggatttaatcatttagctactttaaaagtaattggtgttggtggcggcggtaacaacgctgtaaaccgtatgatagaccatggtatgaataatgtagaatttatttctattaacacagatggtcaagcgttaaacttatctaaagcgtcatcaaaaattcaaattggtgaaaaattaactcgtggtttaggagcaggtgctaacccagaaattggtaaaaaagctgctgaagaatctcgtgaacaaatagaagatgctattcaaggtgccgatatggtattcgtaactgcaggtatgggtggcggaactggtacaggtgctgcaccagttgttgctaaaattgctaaagaaatgggtgcattaacagttggtgttgttact…	atgagaaagacaaaaattgtatgtacaataggtccagcttcagagtctgaagaaatgttagaaaaattaatgcttgcaggtatgaacgttgcaagattaaacttttcacatggtgatcatgacgaacataaaaatcgtatcgatacgattcgtaaagtaagtaagaaattaaacaaaaacattggtattttattagacactaaaggtccagaaattagaacgcatactatgcaaaatggttttattgaattgactaaaggtgatgatattactgttaaaactacagaagtagaagggacaacagaagctttctcagtaacttatgagaatttagctgaagatcttgaagttggttctaaaatacttttagatgacggattaattgaattaacagttaaa…	/
Mammaliicoccus vitulinus FDAARGOS_1153	atgcaaagatatttcttactcgaaaacgctgagttaaatcagcgtttttttatacataatacagatgatatacatcatataaaaaatgtgatgcgcatgaatgtggatcaaaaacttattttaacgtttaaagaccaaaagtctctaatatctaaaataattgcttttcacgatgatagtattgaattagaaacgattgaagatacaacgagacaaacagaacttcctgttgagataacaattgcgagtggtcttattaaaggtgacaaatatgaatggatgattcaaaaaggaactgagatgggcgcacatcattttattgctgttcaatctgaaagagcaattgttaagttggaagaaaagaaacagtctaagaaaatcgatagatggcaaaaaatt…	atggaaaaatacattttatcaattgaccaaggtacaacaagttcaagagctatactatttgataaagagggaactatcaaatttgttagtcaacgagaatttaaacaatattttccaaaaggcggttgggttgaacatgatgcaaatgaaatttggacatctgttctagctgttatttcaagtgtacttaatgaaaataacatcagcccaaaacaaattgaaggtattggtattacaaaccaaagagaaacagcagttgtatgggacaaaaatactggtcgcccagtatatcatgcaattgtatggcaatcgagacaaacacaagaaatttgtgcagaattaaaagctaaagatttagaacctattttccgagaaaaaactggattattactagatcct…	atgaacattgaaaaagggttactgatagtgctctctggcccatctggagttggtaaaggaacggtacgtaaatcaatctttgatgatccaagtactgattttaaatattctatctctatgacaacgagaaagatgcgccaaggtgaaacagatggtttagattatttctttaaatctagagaagaattcgaagctttaattgctgatgatcaatttatagagtatgctgagtatgtaggtaattactatggtacgccagtacaatatgtaagagatacgatggataaaggttatgatgtatttttagaaatcgaagttgaaggtgctaaacaggttagaaagaaatttcctgaggcattatttattttcttagcaccgccgagtttagaacatttgaaa…	atgagaaaaccaattatcgcaggtaactggaaaatgaataaaacagttcaagaagcaaaagactttgctaatgaacttccagcattaccagatactaacgaagtagattcagtaatttgtgcaccaactttacatttagatgcacttgttaatttaactaaagagggcgtagcacaaggattacaaattggtgctcaaaatgcgtactttgaagataatggtgcgttcactggtgaaacttctccagcagcacttgaagatttaggtgttaaatatgtagtattaggacattctgaacgtcgtgaatacttcggcgaaactgatgaagatgttaataaaaaagcattagcagtattctctcacaacatgacaccaatcatttgtgtaggtgaaacatta…	atggctgaaataccacaatcaagagttattgaacgtaacatcagtaaagaaatgaaagagtcatttttagattatgcaatgagcgtaattgtatctcgtgctttaccagatgttagagatggtttgaaaccagttcatagacgtatattatatggtatgaatgatcaaggtatgacttcagataaaccttataaaaaatctgcacgtatcgttggtgacgtaatgggtaagtatcaccctcatggtgactcatctatttatgaagcaatggtgcgtatggcacaagactttagttatagatatccattagtagatggccaaggtaactttggttctatggatggcgacggtgctgctgcaatgcgttatacagaagcacgtatgtctaaaattacaggc…	gtgtcagaacaaaataacggtacaagttatggtgcagatcagatacaagtattagaaggtttagaggcagtccgtaaacgccctggtatgtatatcggttctacagctgcaagaggtttacatcatctagtttgggaaattgttgataacagtattgacgaagcattagctggatatgcagatcatgtagagcttgtgattgaaaaagataactggattaaagtaacggataatggtagaggtatacctgtagatattcaagagaaaatgggtcgtcctgctgtagaagttatattaaccgttcttcatgctggtggtaaatttggcggtggcggatacaaagtatctggtggtctgcatggtgttggatcatctgtcgtaaacgcactatcttctgaa…	ttgacaggtcaacttatccagtatggaagacatcgtgttcgtagaagttatgcgagaatttccgaaattttagaactacctaacttaatcgagattcaaacgaaatcatatcaatggtttcttaaagaaggtttacttgaaatgttccgagacatttctccaattgatgactttacaggtaacttatctttagaattcgtagattaccgtttaggtgaaccgaagtatgatttagaggagtctaaaaaccgtgatgcgacatattccgcgccattacgcgttaaagtccgtttaatcaataaagaaacaggcgaagtaaaagaccaagaagtatttatgggtgatttcccattaatgactgacactggtactttcgtaattaatggtgcagaacgtgtt…	atgcgtatagaacaagaactaataaatgaaatccgtgagaaaaatgatattttagatgttgtaagtgaatatgtgaagctagaaaaaagagggcgtaactatatagggttatgtcctttccatgatgaaaagacaccgtcattttcagtttcagaagataaacaaatatgtcattgtttcggttgtaaaaaaggtggaaatgtttttcaatttatacaagaaattaaagatgtatcatttgtcgacgctgtaagagagttaggagacaaagtagatattcacatcgaaaagcaagaaactgtagcaactgattcaatggttgatgaccatataaaaatgatcgaaatgcacgaactgatggcaaataattatcattatattttgaaacataccgaagaa…	atggcagatgttattcatgaaacaaaatcaagaatgaacaaaacaattgaaagttttagtagagatttagctgcaataagaactggacatgcaaatgcgaatcttttagaaagagtcaatgttgaatattatggtgttccaactcctattcaacagttagctggtatttcagtaccagaagctcgactacttgtcgtacaaccatatgataaatcttcagtagaaaatgttcttaaagcgatcaacgcagcaaatcttggcgttaatcctactagtgatggaacggttattagaattgctgtacctgcattaacagaagagcgcagaaaagaattagtaaaagaagctaaaaaagaagctgaaaatgctaaagttgcaattcgtaacgttcgtcgtgat…	atggctaaacaagatgtaatcgaattagaaggtactgtattagatactttacctaacgctatgtttaaagtagaattagaaaatggacatgaaattttagcacacgttagtggtaaaatccgtatgaactatattagaattctacctggcgacaaagtaacagttgaaatgtctccgtatgacctaacacgcggaagaatcacttatcgttataaataa	atgagtaaaaaaagaatatatgagtatgcaaaagaaatcaatttaaagagtaaagacataattgatgaattaaagaagaataatatagaagtatcaaatcacatgcaagcattagaggagaacgacattaaaattttggataaaacatttaaaaaacaagaaactgctaaaaaagagcaaacgactactcaagcaaatacaaacaaaccgaatacaaataaaccaaatacaaacaaaccgaataataagcctaacaataaccaacaaaaaaataataaaaataagaagcaaaataataaaaagcaaaacaaccaacaacaacaacctaaagaagtagttcaagagacaccatctttaattacttatgaagaaggtattacagttggtgaattagctgat…	gtgtcaaccatagctaaagatcagactcaaattaatgacaaaattcgtgcgaaagaacttcgccttataggtcaaaatggtgaacaaattggtgttaaatctaaaattgaagcaattgaaatggctgaaagagtagatttagacgtagtaatcgtagcaccaactgcaaaaccacctgttgcaagaattatggattatggtaaatataaattcgaacaacagaaaaaagaaaaagaaatgcgtaagaaacaaaaagtagttaatgttaaagaaattcgattaagtccaactatcgaagaacatgactttgaaacaaaattaaagcatgctcaaaaattcttatctaaagaagataaagttaaagtatctattagatttagaggtcgtgcgattacgcat…	gtgaaaggtaatgaattattacttgcaattgaataccttgagaaggaaaaaagaataccacgtgaggtattaattgatgcaattgaagcggcattaattactgcttataagaagaactatgacagcgccaaaaacgttagaattgaactaaatcttgacgaaggtacttatagagttatctcaagaaaagatgttgtcgaagatgtggaagattatagagatcaagttgcactagacacagcgcttttaacgaatcctgcatacgaaattggtgatgtctttgaagaagatgttacgcctaaagattttggtcgtgttggtgcacaagctgcaaaacaagctgtcatgcagcgtttgagagatgctgaacgaggtattctttacgatgaatttatcgat…	atggcaaagaagaatgttaaagacgtagatgtaaaaggtaaaaaagtacttgtaagagcagattttaacgtaccaatgaaagatggtaaaattacgaacgataacagaatcgttcaggcgcttcctacaataaaatacattatcgagcaaggcggtaaagttattttattctcacatttaggtaaagtgaaaacagaagaagataaaaaagaattatcacttaaaccagtagcagaacgcttaagtgaactattaaataaagaagtaacatttgtacctgaaactcgtggtgaagaattagagaatgctgtcaatggtttatcagaaggcaatgtattagtagttgaaaatacacgtttcgaagatgttgatggtaaaaaagaatctaaaaatgatcct…	atgacaaagttcattttcgtaacaggtggcgtagtttcgtctcttggtaaaggcatcactgcagcatcactagggagattacttaaaaatagaggactaaatgtaacaattcaaaaattcgatccatacttgaacgttgatccaggtacaatgagtccttatcaacatggtgaagtatttgtgactgaagatggtgcggaaacagatttagacttaggacattatgaaagatttattgacataagtttaaataaatattctaacgtaacagctggtaaagtatattcacacgttcttaaaaaagaaagacgtggagacttcttaggtggaacagttcaagttatcccacatattacaaatgaaattaaatcaagattattgatggctggtgaaagtaca…	atggctaaaaaaggtaaaaagtatcaagaagcaattgctaaagttgaccgtaattcaacatatgaaatagaagaagcgatcaaattagcaaaagaaacaagtactgttaactttgatgcatctgtagaagttgcatttcgtttaggtattgatactcgtaaaaatgaccaacaaatccgtggtgctgtagtattaccacacggtactggtaaaacacaacgtgtattagtattcgctaaaggcgataaaattaaagaagcagaagaagctggagcagactatgtaggtgaagaatacattaataaaatcaaccaaggttggttcgaatttgatgtaatcgtagctacacctgatatgatgggtgaagttggtaaacttggtcgtgtattaggacctaaa…	atggctcttaaaaagtataagccaattacaaatggtcgtcgtaatatgacatcttcagatttcgctgagattacatcaacgactcctgaaaagtcactattacaaccgcttccgagaaaagcgggacgtaacaaccaaggtaaattgacagttcgtcacagaggtggcggtcataaacgtcaataccgtgtaattgatttcaaacgtaacaaagatggaattccagctaaagtagcaactatagaatatgatccaaaccgctcagctaatattgcattagttgtatatgcagatggtgaaaaaaaatatatcattgctcctaaaggcttaaaagtaggacaacaaattttcaatggttcagatgcagatatcaaagttggtaatgcattagctctaact…	atgaccaaaggaatcttaggaagaaaaattggaatgactcaagtattcgcagaaaacggtgaattaataccggtaactgtagtagaagctagtcaaaacgtagtattacaaactaaaactgaagaagtagacggctacaacgctgttcaaatcggttttgaagacaaaaaagcatataaaaaagatcgtaaatctaataaatatgcaactaaagctgctgaaggacatgctaaaaaagcaggctcagcacctaagcgcttcactcgtgaattcagaaacgttgacgtttcagcatacgaggcaggtcaagaagtcactgtagatactttccaagcaggagacattattgatgcaacaggcgtttctaaaggtaaaggtttccaaggctcaattaaacgt…	atggctaatattgatgtattaaaagtagatggttcaaaatcaggaactatcgaattaaatgaaagtgtatttggtatcgaaccaaaccaacacgttttatttgaagcagtcaacttacaacgtgcttcattacgccaaggtactcatgcagttaaaaatcgttcagcagttcgtggtggtggacgtaaaccttggaaacaaaaaggtacaggtcgtgctcgtcaaggtacaatccgtgcgccacaatggcgtggtggtggtatcgtattcggtcctacaccaagaagttattcttacaaaatgcctaagaaaatgcgtcgtttagcattacgttcagcattatcagctaaagtaagtgataacgaattagcagttttagaagctttcaatttcgaaact…	ttgacacgtttaaaagaaaagtttaataatgaaatttctactgagttagttaagaaatttaactatgattcagttatgcaagtaccaaaaatcgaaaaaatagttgtaaacatgggtatcggtgatgcagttcaaaactctaaagttttagattctgctgttgaagaacttcaaacaatcactggtcaaaaaccattagtaactaaagctaaaaaatcaattgcgactttccgtcttcgtgaaggaatgcctatcggtgcaaaagttacattacgtggagaaagaatgtatgaattctttgataaattaatctcagtttcattaccacgtgtacgtgacttccgaggtatctctaaaaaagcattcgacggtcgtgggaattacactttaggtgttaag…	atgagccgtgttggtaagaaaataattgagattcctgcagacgttactgttactatcgaaggtaacgtaatcactgttaaaggatcaaaaggtgaattaactagtacatttaacgaagaaatgacatataaacaagaggacaacagcttagaagttgtacgtccatctgactctaaagagcacaaaactgtacatggtacaactcgtgcattgatcgctaacatgatcgaaggtgtatctaaaggattcgagaaaaacttagaacttattggtgttggttaccgtgcccaaatgcaaggtaaaaatatcatcttaaacgttggttattctcatcctgtagaaatccatgctgaagatgaaatcacattatcagtagagaaaaacactaaagttaaagta…	atgttaaaattaaacttacaatttttcgcatcgaaaaaaggggtaggttctacaagaaacggacgtgactctgaatcaaaacgtttaggtgctaaacgtgctgacggtcaatacgttacaggtggttctatcttatatcgtcaacgtggaactaaagttttcgctggtgaaaacgtaggtcgtggcggagacgatacattattcgctaaaatcgacggcgttgttaaattcgaacgttttggtcgtgacaaaaagaaagtatctgtatacgcagctgctgaataa	atggcagttatctcaatgaaacaattgcttgaagcaggtgttcacttcggtcaccaaacacgccgttggaacccaaaaatgaaaagatatattttcacagaaagaaacggtatctatattatcgacttacaaaaaacagttaagaaagttgacgaagcatacaactttattaaatctgtttctgaagaaggcggtaaagtattattcgtaggtactaaaaaacaagcacaagagtcagttaaagaagaagctgaacgtgctggacactactacattaaccaaagatggttaggtggtacattaactaactacaaaacaatttctaaacgtgtaaaacgtatttctgaaatcgaaaaaatggaagaagacggcacatttgatgtgttacctaaaaaagaa…	gtgggtcaaaaaattaatccaatcggacttcgtgtcggtgtaattcgtgactgggaagcaaagtggtacgcaggtaaagacttcgcaacacttttacatgaagacttaaaagttcgtaaatatatagcagaagcattaaaagaagcttcagtttcaagtgttgaaattgaacgtgcagcaaaccgcatcaacattgcaatccacactggtaagccaggtatggttattggtaaaggcggttctgaaatagaaaaattacgtaacaaattaaacgcattgactaacaaaaaagtacacattaacgttatcgaaatcaaaaaagttgatttagatgcaacattggtagcaagtaacattgctcgtcaattagaaaaccgtgtttctttccgtcgtgctcaa…	atgcgtcgtaaagaacaagaagttaaagaatttgaagagcgcgtagttacgattaaccgtgtagctaaagtagttaaaggtggtcgtcgtttccgttttacagctttagtagttgttggagataaaaatggtcgcgtaggtttcggtactggtaaagcacaagaggtaccagaagcaattaaaaaagcagtggaagatgctaagaaagatttagtaactgttccacgtgttcaaggaactactcctcaccaagttattggacgttttggtgcaggtcgtgttttaattaaaccagcagcacctggtacaggtgttattgcaggtggaccagttcgtgcggtattagaacttgctggtatcactgatatcttgagtaaatcattaggttctaacacacca…	atgacggaagaattcaacgaatccatgataaatgaagtgcaagaaggtgacaaagtaaagggtagtgtacaggcgatagaagataaacatgtagtagtacacatagtgggtggtaaatttgatggcatcattccaatcagccaactgtcaactcaacacatcgaaacagccaacgaagtcgtcaatattggtgatgaaatcgaagcgttcgtaactaaaatcgaacaaaatgaagaaagcggtcactatatattatctaaacgtaaattagatgagaatttatcatacgaaaaattacaaactattcttgatgaagatgaaacaattgaagctgaagtaactgaagtcgttaaaggtggcttagttgttgatgctggtattagaggtttcatacctgct…	atggatgtgccaaaagttcagagcaaaccattagcgcaaaatcgtaaagcaagtcatgattacacaatagaagatacggttgaagcgggtattgtacttcaaggtactgaaatcaaatccattcgccgaggtagtgcaaacttaaaagatgcatatgcacgcgtatacaacggagaaatgtacgtttacaacatgcatattgcaccgtacgaagaaggtaaccgttttaatcatgagccattaagaaatcgtaaattacttttaaaaagaaaagaaatcgataaacttttgggcgttacaaaagaaaaagggtatgcattaataccgcttaaactttacattaaacacggttactgtaaagtacttataggtgtagctaaaggtaaacgagactatgat…	attatggctatttcagctaaacttgttaaagaattacgtgaaaaaactggcgcaggtatgatggactgtaaaaaagctttaacagaaactgatggtgacatcgataaagcggtagatttcttacgtgaaaatggtattgctaaagctgctaaaaaagcagaccgtattgctgcagaaggaacaacttttgttgcttctaatggtaacgatgcagttattcttgaattaaactcagaaacagatttcgttgctcgtaacgaaggtttccaaaacttagttaaagaaatggctgatcatattcttgaagttaaaccagctaacgttgaagaattaagcgcttctaaattagcaaatggtcaaactgttgatgaaaaaatgaacgaatcaatttctacaatt…	atggaaaaatcctttggtaaaggggcagtaatgaagctaggggataatacaagtagagaagtatctgcagtttcaagtggttctatcacacttgataaagcattaggtgttggtggatatcctaatggacgtattatagaaatttacggaccagaaagttctggtaaaacaactgtagcattacatgctattgctgaagtacaacgacaagggggtttagctgctttcattgatgctgaacacgcattagatcctgtttatgctaagaacttaggcgtagatattgataacctatacttatcacagccagaccacggagagcaagggttagaaatcgctgaagcttttgtacgtagtggtgctgtagatatcgtaatcatcgactcagttgctgcatta…	atgttagaatttgagcaagggtttaatcatttagctactttaaaagtaattggtgttggtggcggaggtaataacgctgttaaccgtatgatagatcacggtatgaataatgtagaatttatttctattaatacagatggtcaagctttaaatttatcaaaagcttcatctaaaattcaaattggtgaaaaattaacgcgtggacttggcgcaggagctaacccagaaatcgggaaaaaagctgctgaagaatcacgtgaacaaatagaagatgcgatccaaggtgctgatatggtattcgttactgctggtatgggtggcggaactggtacaggtgcggcacctgtagttgctaaaatcgctaaagaaatgggcgctttaacagttggtgttgtaaca…	atgagaaagacaaaaattgtatgtacgataggtccagcatcagaatcagaagaaatgttagaaaaattaatgcttgcaggtatgaacgttgcgagattaaacttctcacacggtagtcatgaagaacataaaggtcgtatcgatacaattagaaaagtaagtgcaagattaaataaaaacattggtattttattagatactaaaggcccagaaatcagaactaataatatgaaaaatggtttaattgaacttactaaaggtagtgaagttacagttaaaacaactgaaatagaaggtacacctgaagcattttctgttacttacgagaaattagctgaagatgttgaagttggttcaacaattcttcttgatgacggtttaattgaactaactgtaaaa…	/
Staphylococcus epidermidis BC1190	ttgcaaagatattttatgaatcaaagcgctgatgaaaatcagtgcttttttattgaaaacaaagaagactatcatcatatcgtgaatgttatgcgctataaagaaggacaaaatattattgtcactttttcagatgaaaatgtattcaaatgtaaaattatttcaataaacgatcaatcgattgaaattaaattagtagaaaagcaacaaattaacactgaactacctcagaacattacaatatgtagtggtttaatcaaagcagacaaatatgaatggatgatacaaaaagcaactgaaatgggggcaaatgagtttatagctgtagccatggaacgttctgtggtcaagctcaatgattctaaagtagaaaagaaattatcgagatggcaaaaaatt…	atggaaaaatatattttatcaattgatcaaggaactacgagttcacgtgcgatactttttaataaagaaggagaaattaaaggtgtttctcaaagagaatttaaacaacactttccacatccaggctgggtagaacatgatgctaatgaaatatggacatctgttctatcagttatggctgagttacttaatgaaaacaatattaatgcaaatcaaattgaaggtattggtattacaaaccaacgtgaaacgacagttgtatgggataaaaatacaggtcgtccaatctatcacgctatcgtttggcaatcacgtcagacacaagatatttgtacaaatttaaaggaacagggttatgaagaaacatttagagaaaaaacaggtttacttttagacccg…	atggataaggaaaaaggactgttaattgttctttcaggcccttcaggtgttggaaagggaactgttagaaagaagatatttgaagacccaactacttcatataagtattctatatcaatgacgacacgtcatatgcgtgaaggtgaaattgatggtgtagattacttctttaaaacaaaggaagaatttgaggcgttaattaaagacgaccagtttattgagtatgcacaatatgtaggtaattactatggtacacctgtacaatatgtaaaggatactatggaagaaggtcatgacgtctttttagaaatcgaagttgaaggtgctaagcaagtaagaaagaaatttccagatgcgttgttcatatttttagcgcctccaagtttagatgacttgaaa…	atgagaacaccaattatagccggaaactggaaaatgaataaaacagttcaagaagctaaagactttgtaaacgaattaccaacattacctgatcctaaagaagtagaatcagttatttgtgcaccaacaatccaattagacgctttagtaacagctgttaaagatggtaaagcaaaagggttaaaaattggagcacaaaacgcttactttgaagaaagcggtgcttatactggagaaacttcaccagtagcattatctgaattaggtgttaaatatgtagtgattggtcactcagagcgtcgtgactatttccacgaaactgacgaagaagtaaacaaaaaagcgcatgctatcttcaatcacggtatgacacctattatttgtgtaggtgaatctgat…	atggctgaattacctcaatcaagaattaatgaacgaaatataaccagtgaaatgcgtgaatcattcttagactatgctatgagtgttatcgtttctcgtgcattacctgatgttagagacggattaaagccagtacatcgtcgtattctttatggtttaaatgaacaaggtatgacgcccgataaaccttataagaaatctgcacgtatagtcggggatgtcatgggtaaatatcaccctcatggtgattcttcaatttatgaagcaatggtaagaatggcccaagactttagttatcgttatccacttgtagatggtcaaggtaactttggctctatggatggtgacggggcagccgcaatgcgttataccgaagcacgtatgactaaaataacatta…	atggtgaatacattgtcagatgtaaacaacacagataattatggtgctggacagatacaagttttagaaggtctcgaagcggttcgtaaaagaccgggtatgtatattggttcaacttcagaaagagggttgcaccatttagtatgggaaattgttgataatagtattgacgaggcattagcaggttatgctagtcatattgaagttgtaattgagaaagacaattggattaaagttactgacaatggccgtggtattcctgttgatattcaagaaaagatgggacgccctgctgtcgaagttatcttaactgtacttcacgctggaggtaaattcggaggtggcggatacaaagtatctggcggtcttcacggtgttggatcttcagttgttaatgca…	ttggcaggtcaagttgtccaatatggaagacatcgtaaacgtagaaattacgcgagaatttcagaagtattagaattaccaaacttaatagaaattcaaacaaaatcttatgattggttccttaaagaaggtttattagaaatgttcagagatatttctccaattgaagatttcactggcaacctatctttagaatttgtagattacagattaggtgaacctaaatatgatttagaagaatcaaaaaaccgtgacgctacttatgctgcacctcttcgtgtgaaagtgcgtcttattattaaagaaactggtgaagttaaagaacaagaagtcttcatgggtgattttccactgatgacagatacaggtacgttcgtaattaatggtgctgaacgtgtt…	ttgcgtatagatcaatccgtcattgatgaaataaaaaataaaactgatatattagatttagttagtgaatatgtaaaacttgaaaaaagaggacgcaattatatcggtttgtgtccttttcatgatgaaaaaacaccctcatttacagtttcagaagataaacaaatttgtcattgttttggatgtaaaaaaggtggtaatgtttttcaatttacgcaagaaattaaagacgtatcatttgttgaagctgtaaaggacttgggtgaacgagttaatattcaagttgatatcgggcagaaccaaacaaattcctcgacaaaaattgcgtctgatgagttgaaaatgattgagatgcatgaactcattaaagattattatcattatgctttaatgaaaaca…	atgagtgacataatcaaagatacaaagtctagaatgcaaaaatcaattgataacttatctcgtgaacttgctaacattagtgctggtagagcaaactctaatttacttaatggtgttacagttgactactatggtgcacctacaccagtgcaacaattagcaagtatcaatgtgcctgaagcacgtctattagttatttcaccatatgataagtcatcagttgctgatattgaaaaagcaattatcgcggctaatcttggggttaatccaacgagtgatggtgaggttattcgtatctctgtaccagctttaactgaagaaagacgtaaagaattagttaaagaagttaaaaaaattggtgaagatgctaaagtctcaattagaaatattcgtcgtgat…	atggctaaacaagatgtaattgaattagaaggtacagtactagatactttacctaacgcaatgtttaaagtagaattagaaaatggtcatgagattttagctcacgtaagtggtaaaatcagaatgaattacattcgtattctacctggcgacaaagtaactgttgagatgtctccgtatgatttatcgcgcggtagaattacttatcgttataaataa	atgagtaaaaaaagaatttacgaatatgcgaaagaattaaatctaaagagtaaagagattatagatgagttaaaaagtatgaatgttgaagtgtcaaatcatatgcaagctttagaagaagaacaaatcaaagcattagataaaaaatttaaagcctctcaagcgaaagacactaataaacaaaatactcaaaataatcaccaaaaatctaataataaacaaaattctaacgataaagaaaaacaacaaagtaagaataatagtaaaccaacgaagaaaaaagaacaaaacaacaaaggaaaacagcaaaataaaaacaataaaactaataagaatcaaaaaaacaataaaaataaaaagaataataaaaataataaacctcaaaatgaggtagcagaa…	gtgtcaaccatagcaaaagatcaaactcaaattaatgagaaaattcgtgcaaaagaactacgcttaataggccaagatggtgaacaaattggtgttaaatctaaacgtgaagctttagaaatggctgaacgtgtggatttagatttagttgttgtagcaccaaatgcaaaaccacctgttgcgagaataatggattatggtaaatataaattcgaacagcagaaaaaagaaaaagaaatgaagaagaaacaaaaagtcattaacgttaaagaattacgtttaagcccaactattgaagaacatgatttccaaactaagttgaaaaatggacgcaagttcttatctaaaggcgataaatgtaaagtttcaattcgtttcagaggtcgtgcgattacacat…	gtgtcaagtaatgaattattattagctactgaatatttagaaaaggaaaagaaaattcctagagaagttttaattgatgcaattgaagcagctttaattactgcgtacaagaaaaactatgatagtgccagaaatgtaagagtagaattaaatatggacgaaggttcatttagagtgattgcacgtaaagaagtcgtagaagaagtgtttgatgacagagatgaagttgatttaagtactgctttagtcaaaaatcctgcctatgaagtaggagatatttatgaacaagatgtaacaccgaaagacttcggacgtgtaggagctcaagcagctaagcaagctgtgatgcaacgacttagagacgcagaaagagaaattttatatgatgaatttatcgat…	atggctaaaaaaatcgtttcagacttagatttaaaaggtaaagttgttcttgagcgcgctgattttaacgttccaattaaagatggtgaaatcactaatgacaacagaattgttcaagcattaccaacaatcgaatatattattgaacaaggtggtaaattagttttattctctcacttaggtaaagttaaagaagagagtgataaagaaggactttcacttaagcctgttgctgaaaacttatctaagaaattaggtaaagaagttatattcgttcctgaaacacgtggcgaaaaactcgaaacagcaattgaaaacttaaatgaaggcgatgttttattagttgaaaatacacgtttcgaagatttagatggtaaaaaagaatctaaaaatgatcct…	atgacaaagtttatttttgtaacaggcggggttgtgtcatcattaggaaaaggaataacagccgcttctctaggaagattacttaaagatagaggacttaaagttacaatacaaaaattcgatccatatttaaatgtagacccaggcacaatgagtccgtatcaacatggtgaagtgttcgttacagacgatggtgctgagactgatttagacttaggacattatgaacgttttatagatattaatttaaataaatattcaaatgttactgccggaaaagtatattcacatgtgttgaaaaaagaacgccgtggtgattacttgggtggtactgtacaagttattccccatattacaaacgaaattaaagaaagattgctattagctggtgagagtact…	atggctaaaaaaggtaaaaagtatcaagaagcagctagtaaagttgaccgcactcaatactatagtgttgaagaagcaatcaaattagctaaagaaactagcgttgctaatttcgacgcttctgttgaagttgcattccgtttaggaattgatacacgtaaaaatgaccaacaaatccgtggtgcagtagtattaccacacggtactggtaaatcacaacgtgtactcgttttcgctaaaggcgataaaatcactgaagctgaagaagcaggtgcagattatgtaggtgaagcagattacgtacaaaaaatccaacaaggttggtttgatttcgacgtagttgtagctacacctgatatgatgggtgaagttggtaaacttggtcgagtattaggacct…	atggctcttaaaaaatataagccaattacaaatggtcgtcgtaatatgactactttagatttcgctgaaatcacaaaaacaacacctgaaaagtcattattacaaccgctaccgaaaagagcgggacgcaataaccaaggtaaattgactgttcgccatcatggtggtggacacaaacgtcaataccgtgttatcgattttaaacgtaacaaagatggaatcattgctaaagttgattcaattcaatatgatccaaaccgttcagcaaacattgcattgctagtttatgctgatggtgaaaaaagatatatcatcgcacctaaaggattacaagtaggtcaaactgtcgaaagtggtgctgaggcagatatcaaagttggtaatgctttaccattacaa…	atgaccaaaggaatcttaggaagaaaaattgggatgacacaagttttcggtgaaaatggtgaattaatccctgtaacagttgtagaagctagtcaaaacgttgtattacaaaagaaaactgaagaagttgatggttataatgctatccaagtaggttttgaagataaacaagcatataagaaaggttctaaatctaataaatatgctaataaaccagctgaaggtcatgctaaaaaagctgacacagcacctaagcgcttcattcgtgaattccgcaacgttaacgttgacgaatacgaagtaggtcaagaagtctcagttgatacattcgaaactggtgacatcattgatgttacaggcgtttcaaaaggtaaaggtttccaaggtgctattaaacgt…	atggctaattatgatgttttaaaagtagacggatcaaaatcaggttcagttgaattaaacgatgcagtatttgctatcgaacctaataatagcgttctatttgaagctattaacttacaacgtgcgtcattacgccaaggtactcacgctgttaaaaatcgttcagcagtacgtggtggtggacgtaaaccatggagacaaaaaggtacaggtcgtgcacgtcaaggtacaatccgtgcgccacaatggcgtggtggtggtgtagtattcggaccaacaccaagaagctatgcatataaaatgccaaagaaaatgcgtcgtttagcattacgttctgcattatcttttaaagttcaagaaaatagctttacaattgtagatacttttggttttgaagca…	ttgaaccgtttaaaagaaaaatttaatacagaagttactgaaaacttagtgaaaaaattcaattatagttcagtgatggaagtaccaaaaattgagaaaatcgttgtgaatatgggtgtaggtgacgcagttcaaaattctaaagttttagacaatgctgttgaagagttagaattaattactggtcaaaaaccattagtaacaaaagctaaaaaatcagttgcaacattccgtttacgtgaaggtatgccaatcggtgcgaaagtcactcttcgcggagaaagaatgtatgaattcttagacaaactcattgcagtttcattaccacgtgtacgtgacttccaaggtgtttctaaaacagcttttgatggtcgtggaaattacacacttggtgttaaa…	atgagtcgtgttggtaagaaaattattgacattcctagtgacgtaacagtaacttttgacggaagtcatgtcactgtaaaaggtccaaaaggtgaattagaaagaactttaaatgaaagaatgacatttaaacaagaagaaaacactgttgaagttgtaagaccatctgattctaaagaagacagaacagatcatggtacaactcgtgctttattaaataatatggtactaggtgtttctcaaggttacgaaaaaacacttgagcttgttggtgtaggttaccgtgcacaaatgcaaggtaaagatttagtacttaatgttggatactctcacccagttgaaattaaagcagaagaaggcattactttcgctgttgagaaaaatacaactgttaaagta…	atgttaaaattaaacttacaattcttcgcatctaaaaaaggggtaagttctacaaaaaacggacgtgactctgagtctaaacgtttaggtgcaaaacgtgctgatggtcaatatgtatcaggtggttctatcctttatcgccaacgtggtactaaaatctaccctggtgaaaatgtaggtcgtggtggcgatgatacattattcgctaaaatcgacggcgttgttaagtttgaacgcaaaggtcgcgacaaaaagcaagtttctgtatacgcagttgctgaataa	atggcagtaatttctatgaaacaattacttgaagccggtgttcacttcggtcaccaaacacgccgttggaacccaaaaatgaaaaaatatatcttcactgaaagaaatggtatttatatcattgatttacaaaaaacagtgaaaaaagttgaagaagcatacaactttgtaaaacaaatctctgaagaaggcggaaaagtcttattcgtaggtacaaaaaaacaagcgcaagaatcagttaaagctgaggcagagcgtgctggtcaattctacgttaaccaaagatggttaggtgggattttaactaactacaaaacaatctcaaaacgaattaaacgtatttctgaaattgaaaaaatggaagaagacggattatttgaagtattacctaaaaaagaa…	gtgggtcaaaaaattaatccaatcggacttcgtgtcggtgttatccgtgattgggaagcaaaatggtatgctgaaaaagactttgcttcacttttacatgaagacttaaaaatccgtaaatttattgataatgaattaaaagaagcgtcagtttctcacgtagatattgaacgtgcagcaaatcgcatcaatattgctatccatactggtaagccaggaatggttattggtaaaggcggttcagaaattgaaaaacttcgtaacaaattaaataccttaactgataaaaaagtacacattaacgtaattgaaattaagaaaattgatattgatgcacgtttagttgcagaaaatattgcacgtcaattagaaaatcgtgcttcattccgtcgtgtacaa…	atggctcgtagagaagaagaaactaaagaatttgaagaacgcgttgttacgattaaccgtgttgctaaagttgtaaaaggtggtcgtcgtttccgtttcactgcattagtggttgttggagataaaaatggtcgtgtaggtttcggtactggtaaagcgcaagaggtaccagaagctatcaaaaaagctgttgaagcagctaaaaaagatttagtagttgttccacgtgtagaaggtacgactcctcatactataactggtcaatatgggtcaggtagcgtatttatgaaaccagctgcacctggtacaggagttatcgctggtggaccagttcgtgccgtattagagttagcaggaattactgatatcttaagtaaatctttaggatcaaatactcct…	atgactgaagaattcaatgaatcaatgattaatgatattaaagaaggtgacaaagtcactggtgaagttcaacaagtagaggataaacaagttgttgtgcatattaatggtggcaaatttaatggaattattcctattagccagctttcaacacatcatatcgaaaaccctagtgaagttgtaaaagtcggtgatgaagtcgaagcatatgtcactaaaatcgagttcgacgaagaaaatgatactggggcatacattttatcaaaaagacaacttgaaactgaaaaatcttatgaatatttacaagaaaaactagataacgatgaagtgattgaagctgaagttactgaagtagttaaaggtggtttagtcgttgacgttggtcaaagagggtttgta…	gtggctaagaaaaaatcaaaatcaccaggtacgttagctgaaaaccgtaaagcaagacatgactacaatattgaagatacaattgaagcgggtattgctttaagaggtactgaaattaaatccatacgtcgtggtagtgccaatttaaaagatagctttgcgcaagtgagacgaggcgaaatgtacctgaataatatgcatattgcaccatatgaagaagggaaccgttttaatcatgaccctttacgtacacgtaaattactcttgcacaaaaaagaaattcaaaaattaggtgagcgtacacgagaaataggttattctattattccgttgaagttatatttaaaacatggtcaatgtaaagttttattaggcgttgctagaggtaaaaagaaatac…	atggcaatttcagcaaaacttgttaaagaattacgtgaaaaaactggcgcaggaatgatggattgtaaaaaagcgctaactgaaactgatggtgacatcgataaagcgattgactacttacgtgaaaaaggtattgcaaaagcagctaaaaaagctgaccgtatcgcagcagaaggacttgtacacgttgaagtaaaagataatgaagctgcaatcgttgagattaattcagaaacagacttcgtagcacgtaacgaaggtttccaagaattagttaaagaaattgctaaccatattttagatagcaaggtagaaacagtagacgctttgatggaatctaaattatctagcggtaaaactgttgatgaaagaatgaaagaagctatctcaacaattggt…	ttggataatgaacgtcaaaaagctttagatacagtaattaaaaacatggaaaaatcttttggtaaaggtgccgttatgaagttaggcgataataaaggtcgcagagtatcaagtacttcaagtggttctgtcacagttgataatgcattaggggttggaggttatcctaaaggaagaattatcgaaatatatggacctgaaagttcaggtaagacgacagtagctttacatgctatcgctgaagtacaaaaaaacggtggtgtagcagcatttatcgatgccgaacatgctctcgatccagtatatgcacaagcattaggtgtagatattgataatttatatttatctcaacctgatcatggtgaacaaggtcttgaaatcgccgaagcttttgttcgt…	atgttagaatttgaacaaggatttaatcatttagccacattgaaagttatcggtgtaggtggtggcggaaataacgccgttaaccgtatgattgatcatggtatgaataatgtagaatttattgccatcaacactgatggacaagctttaaacttatcaaaagctgaatcaaaaattcaaattggtgagaaattaacacgtggattaggtgctggtgctaatcctgaaattgggaagaaagcagcagaagaatcaagagaacaaattgaagatgctatccaaggtgctgatatggtattcgtaactgctggtatgggtggcggtactggaacaggtgctgcaccggttgttgctaaaatagcaaaagaaatgggtgctttaactgtaggtgttgttacg…	atgagaaagactaaaattgtatgtacaataggaccagcttcagaatcagaggaaatgctcgaaaaactaatgaatgcaggaatgaacgttgcgcgtttaaatttctcacatggtagtcatgaagaacataaagcaagaattgatacaattcgtaaagttgctaaacgtttaaataaaacaattggcttgttattggatactaaagggccagaaattcgtactcacaatatgaaagatggacttattgttttagaaaaaggcaaagaagtcattgtaagcatgaatgaagttgaaggaacacctgaaaaattctctgtaacatatgaaaatctaatcaatgatgtcaatattggatcatatatactattagatgatggtttagttgaacttcaagtcaaa…	/
Mammaliicoccus sciuri FDAARGOS_285	atgcaaagatatttcttacaagaaaacgctgagttaaatcagcgtttttttatacataatacggatgatatacatcatattaaaaatgtgatgcgcaaaagtgttgatcaagaaattatattaacttttgaagatcaaaagtcgttaatttcaaaaatcattgcttttcatgacgatagcattgagttagaaacggtagaagacattacaaggcaaacggaactacctgttgatataacgattgcaagtgggcttattaaaggcgataaatatgaatggttgcttcaaaaagcaactgaaatgggtgcgcatcattttattgctgtccaattcgaaagatctattgttaaattagacgagaaaaaaatatctaaaaaattagatagatggcaaaaaatt…	atggaaaaatacattttatcaattgaccagggtacaacaagttcaagagcaatactttttgataaagaaggtactatcaaatttgtgagtcaaagagaatttaaacaatacttccctaaaggcggttgggttgagcatgatgctaatgaaatttggacatcagtattagcagttatttcaagtgtacttaatgaaaataacattagtccaaagcaaatcgaaggtattggtattacaaaccaaagggaaactgcagttgtatgggataaaaacacaggacgtccagtttatcatgcaattgtttggcaatctcgacaaactcaagacatttgtacagaattaaaatctaaagatttagaaccaattttcaaagaaaaaacaggtctattattagatcca…	atgaacatagaaaaagggttactgatagtgctctctggcccatctggagttggtaaaggaacagtacgtaaatcaatatttgatgatccgagtacggattttaaatattctatctctatgactactcgaaacatgcgtgaaggagaaacggatggcgtagattatttctttaaatcaagagaagaatttgaagctttaattgctgatgaccaatttatagagtatgctgagtatgttggtaattactatggtacgccagtacaatacgtaagagatacgatggataacggttatgatgtatttttagaaattgaagtagaaggtgcgaaacaggttagaaagaaatttcctgaagcattatttattttcttagcaccaccgagtcttgagcatttaaaa…	atgagaaaaccaattatcgcaggtaactggaaaatgaataaaacagttcaagaagcaaaagactttgttaatgaacttccagcattaccagatactaatgaggtagattcagtaatttgtgcaccaactttacaattagatgcacttgttaacttaactaaagaaggcgtagcacaaggcttacaaattggtgcgcaaaatgcatactttgaagataatggtgctttcactggtgaaacatctccagcagcacttgaagatttaggtgttaagtatgtcgttttaggacattctgaacgtcgtgaatacttccacgaaactgacgaagatgttaataaaaaagcattagctgtattttctcataatatgacaccaattatttgtgttggtgaaacatta…	atggctgaaataccacaatcaagagttagtgaacgtaacatcagtaaagaaatgaaagaatcattcttagactatgcaatgagtgtaattgtatctcgtgcattacccgatgttagagacggtttaaaaccagttcatagacgtattttatatggtatgaatgatcaaggtatgacttcagacaaaccttacaagaagtctgcacgtattgttggtgacgtaatgggtaaatatcacccacacggtgactcatctatttatgaagcaatggtacgtatggcacaagactttagttatagatatccattagtagatggccaagggaactttggttctatggatggtgatggtgctgctgcaatgcgttatacagaagcacgtatggctaaaatcacaagt…	gtgtcagaacaaaataacgcttcaagttatggtgcagatcagatacaagtattagaaggtttagaggcagtccgtaaacgccctggtatgtatataggttctacatctgcaagaggattacatcatctcgtttgggaaattgtagataacagtatcgatgaagcattagctggatatgcagatcatgttgaacttgtaatagaaaaggacaattggattaaagtaacagataacggtagaggtatacctgttgatattcaagagaaaatgggacgtcctgctgtagaagttatcttaacagtacttcatgccggtggtaaatttggcggtggcggatacaaagtatctggtggtttacacggtgtaggttcatctgtcgtaaatgcgttatcttctaat…	ttgacaggtcaacttatccagtatggaagacatcgtgttcgtagaagttatgcgagaatttccgagattttagaactacctaacttaatagagattcaaacgaaatcatatgaatggtttctaaaagaaggtttactagaaatgttccgcgacatttctccaattgatgattttacaggtaacctttctttagagttcgtagattaccgtctaggtgaaccaaagtatgatttagaagaatctaaaaaccgtgatgcaacatatgcagcaccattacgcgttaaagtccgtttaattaacaaagaaacaggcgaagtgaaagatcaagaagtattcatgggtgatttcccattaatgactgacactggtacttttgtaataaacggtgcagaacgtgtt…	atgcgtatagaacaagaactcattaatgaaatacgtgagaagaatgacatattagatgttgtaagtgaatatgtgaaacttgaaaaaagaggacgtaattatattggattatgtcctttccatgatgaaaagacaccttctttttcagtatcagaagataaacaaatttgtcattgctttggctgtaaaaaaggtggcaatgtttttcaatttattcaagaaattaaagggatatcatttgttgatgcagtgagagaacttggtgataaagtagatattcatatagaacagcaagaaacagcaccaactgaaggtattgtggatgatcacataaaaatgatcgaaatgcatgagttaatggcaaataactaccattatatattgaagcatactgaagaa…	atggcagatgttattcaagaaacgaagtcaaaaatgaacaaaactattgaaagtttcaatagagatttagctggaatcagaactggacatgcaaatgcaaatcttttagaaagagtaaatgttgagtactacggtgttccaacacctattcaacaattagcaggtatctcagtacctgaagcgcgtttgttagttgttcaaccatatgacaaatcatcagttgaagatgtacttaaagcaataaatgcagctaatttaggtgttaatccaacaagtgatggtacagttattagaatttcagtaccagcattaactgaagaacgcagaaaagaattagtaaaagaagctaaaaaagaagctgaaaatgctaaagttgcaattcgtaatgttcgtcgtgat…	atggctaaacaagatgtaatcgaattagaaggtacagtattagatactttaccaaacgctatgtttaaagtagaattagaaaatggacatgaaattttagcacacgttagtggtaaaatccgtatgaactatattagaattctacctggcgacaaagtaacagttgaaatgtctccgtatgacctaacacgcggaagaatcacttatcgttataaataa	atgagtaaaaagagaatatatgagtatgcaaaagaaatcgatgtaaagagtaaagcaatcatagacgaattaaaaaagaataacatagaagtatcaaatcacatgcaagcattagaggagaatgacattaaaattttagataaagcatttaaaaagcaggattctgctaaaaaagaccaaacaactactcacgcaaatacaaataaatcaaatagcaacaaacagaataacaaacaaaacaataaacctaatcatcaacaaaagaatcaaaaaaatcaaaagaataaaaagcaaaataacaaaaaacaacataatcaacaacagcaacaacctaaaccggaagttaaagaaacaccatctttaattacgtatgaagaaggtattacagttggtgaatta…	gtgtcaaccatagctaaagatcagactcaagtaaacgacaaaattcgtgcaaaagaacttcgccttattggccaagatggtgagcaaattggtgttaaatctaaatatgaagcccttgaaatggctgaaagagtagatttagacgttgtaatcgtagcgcctaatgctaaaccacctgttgcaagaattatggattacggtaaatacaaattcgaacagcagaagaaagaaaaagaaatgcgtaagaaacaaaaagtagtcaatgttaaagaaattcgattaagtccaactatcgaagaacatgacttcgaaactaaattgaaacatgctcaaaaattcttatctaaagaagataaagttaaagtatctattagatttagaggtcgtgcaatcacgcat…	gtgaaaggtaatgaattattacttgcaattgaataccttgaaaaggaaaaaagaatacctcgtgaggtacttattgatgcaatagaagcggctttaatcacagcttacaaaaagaactatgacagtgccaaaaatgttagaatcgaattgaatcttgatgaaggtacttatagagttatttcaagaaaagacgttgttgaagatgttgaagattatagagatcaagtagcattagatacagcattagttacaaatccagcgtatgaaattggagatgtctttgaagaagacgttacacctaaagatttcggtcgtgttggtgctcaagcagctaaacaagcagttatgcaacgtttaagagatgctgaaagaggcattctttatgatgagtttattgat…	atggcaaagaagaatgttaaagacgtagaattaaaaggtaaaaaagtacttgtaagagcagattttaatgtaccaatgaaagatggtgcaattacaaacgataacagaatcgttcaagcgcttcctacaataaaatacattatcgagcaaggcggtaaagttattttattctcacatttaggtaaagtgaaaactgaagaagataaacaaggattgtcacttaaaccagtagcagaacgcttaagtgaattattaaataaagaagtaacatttgtaccaaaaactcgtggtgaagcgttagaaagcgcaatcgacggattatctgaaggcgatgtattagtatttgaaaatactcgttttgaagatattgatggtaagaaagaatctaaaaatgatcct…	atgacaaagttcatattcgtaacaggtggcgtagtatcgtctcttggtaaaggtattacagcagcatcactagggagattacttaaaaatagaggattaaatgtaacgattcaaaagtttgacccatacttaaatgttgatccaggtacaatgagtccatatcaacatggtgaagtttttgtaactgaagatggagcagaaacagacttagatttaggacattatgaaagatttattgatattaatcttaataaatattcaaatgtaacagcaggtaaagtttattctcacgtacttaaaaaagaaagacgtggcgatttcttaggtggtacagtccaagttatcccgcatattacaaatgaaattaaatcaagattattaatggctggcgaaagtaca…	atggctaaaaaaggtaaaaagtatcaagaagcagttgctaaaatcgatcgtactgcaacatacgctgttgaagaagcgattaaattagcaaaagaaacaagtactgttaactttgatgcatctgtagaagttgcatttcgtttaggcattgatacacgtaagaatgaccaacaaatccgtggcgctgtagtattaccacacggtactggtaaaacacaacgtgtattagtattcgctaaaggcgataaaatcaaagaagcagaagaagctggagcagattatgtaggtgaagaatacattaacaaaatcaaccaaggttggttcgactttgatgtaatcgttgcaacacctgacatgatgggtgaagttggtaaacttggtcgtgtattaggacctaaa…	atggctcttaaaaagtataagccaattacaaatggtcgtcgtaatatgacatcttcagacttcgctgaaattacatcaacgactcctgaaaagtctttattacaaccgcttccgagaaaagcgggacgtaacaaccaaggtaaattgacagttcgtcacagaggtggcggtcataaacgtcaataccgtgtaattgatttcaaacgtaacaaagatggaattcctgctaaagtagcaactatcgagtatgatccaaaccgttcagctaatatcgcattattagtatacgcagatggtgaaaaaagatatatcattgctcctaaaggattaaaagtaggacaagaagtattcaatggtccagatgcagatatcaaagtaggtaatgcattagcattaact…	atgaccaaaggaatcttaggaagaaaaattggaatgactcaagtattcgcagaaaacggtgaattaataccagttactgtagtagaagctagtcaaaacgtagtattacaaactaaaactgaagaagtagacggctacaacgctgttcaaatcggttttgaagacaaacaagcatataaaaaagatcgtaaatctaacaaatatgctactaaagctgctgaaggccatgctaaaaaagcaggtacagcacctaagcgcttcactcgtgaattcagaaacattgatgtttcagcatacgaggtaggtcaagaagtcactgtagatactttccaagcaggagacattattgatgcaacaggcgtttcaaaaggtaaaggtttccaaggctcaattaaacgt…	atggctaatattgatgtattaaaagtagatggatcaaaatcaggttctatcgaattaaatgatagtgtatttggtatcgaaccaaaccaacacgtattattcgaagcagtcaacttacaacgtgcttcattacgccaaggtactcacgcagttaaaaatcgttcagcagttcgtggtggtggacgtaaaccttggaaacaaaaaggtacaggtcgtgctcgtcaaggtacaatccgtgcgccgcaatggcgtggtggtggtatcgtattcggtcctacaccaagaagttattcttacaaaatgcctaagaaaatgcgtcgtttagcattacgttctgcattatcttcaaaagtaagtggtaacgaattaacagttttagaagcattcaactttgatgca…	ttgacacgtttaaaagaaaagtttaataatgaaatttctgctgagttagttaagaaatttaactatagttcagttatggaagtaccaaaaatcgaaaaaatagttgtaaacatgggtatcggtgatgcagttcaaaactctaaagttttagactctgcagttgaagaacttcaagcaatcactggtcaaaaaccattagtaactaaagctaaaaaatctattgcgactttccgtcttcgtgaaggtatgccaatcggtgcaaaagttacattacgtggagaaagaatgtatgaattctttgataaattaatctcagtttcattaccacgtgtacgtgacttccgtggtatctctaaaaaagcattcgacggtcgtggaaattacactttaggtgttaag…	atgagccgtgttggtaagaaaattattgagatcccttcagacgttactgttactatcgaaggtaacacagtaacagttaaaggatctaaaggtgaattaactagtacttttaatgaagaaatgacatataaacaagaggacaacagcttagaagttgtacgtccatctgactctaaagaacataaaacaatccatggtacaactcgtgctttaatcgctaacatgattgaaggtgtatctaaaggtttcgagaaaaacttagaacttattggtgttggttaccgtgcccaaatgcaaggtaaaaatatcatcttaaacgttggttattctcaccctgtagaaatcgttgctgaagatggaatcacattatcagtagagaaaaacactaaagttaaagta…	atgttaaaattaaacttacaatttttcgcatcgaaaaaaggggtaggttctacaaagaacggtcgtgactctgaatcaaaacgtttaggtgctaaacgtgctgacggtcaattcgttactggtggttctattctttatcgtcaacgtggaactaaagttttcgctggtgaaaacgtaggtcgcggtggagacgatacattattcgctaaaatcgacggcgttgttaaattcgaacgttttggtcgtgacaaaaagaaagtatctgtatacgcagctgctgaataa	atggcagttatctcaatgaaacaattgcttgaagcaggtgttcacttcggtcaccaaacacgccgttggaacccaaaaatgaaaaaatacattttcacagaaagaaacggtatctacattatcgatttacaaaaaacagttaaaaaagttgatgaagcttacaactttattaaatctgtttctgaagaaggcggtaaagtattattcgtaggtactaaaaaacaagcacaagagtcagttaaagaagaagctgaacgtgctggacactactacattaaccaaagatggttaggtggtatcttgactaactataaaacaatctctaaacgtgtaaaacgtatttctgaaattgaaaaaatggaagaagacggtacgtttgatgtattacctaaaaaagaa…	gtgggtcaaaaaattaatccaatcggacttcgtgtcggtgtaattcgtgactgggaagcaaagtggtatgcaggtaaagacttcgcaacacttttacatgaagacttaaaagttcgtaaatatatcgcagaagcattaaaagaagcttcagtttcaagtgttgaaattgaacgtgcagcaaaccgtatcaatatcgctatccacactggtaaaccaggtatggttattggaaaaggcggttcagaaattgaaaaattacgtaacaaattaaacgcattgactaacaaaaaagtacacatcaacgttatcgaaatcaaaaaagttgatttagatgcaacattggtagcaaataatattgctcgtcaattagaaaaccgtgtatctttccgtcgtgctcaa…	atgcgtcgtaaagaacaagaagttaaagaatttgaagagcgcgtagttacgattaaccgtgtagctaaagtagttaaaggtggtcgtcgtttccgttttacagctttagtagttgttggagataaaaatggtcgcgtaggtttcggtactggtaaagctcaagaggtacctgaagcaattaaaaaagcagtagaagatgctaagaaagacttagtaacagttccacgtgttgaaggaacaactcctcaccaagttattggacgttttggtgcaggtcgtgttttaattaaaccagcagcacctggtacaggtgttattgcaggtggaccagttcgtgccgttttagaacttgctggtatcactgatatcttaagtaaatcattaggttctaacacacca…	atgacggaagaattcaacgaatccatgataaatgaagtgcaagaaggtgacaaagttaagggtactgtacaacaagtagaagataaacatgtagttgtgcatatagtgggtggtaaatttgatggcatcattccaattagccaactgtcaactcaacacatcgaaacagctaacgaagtcgtcaatattggtgatgaaatcgaagcattcgtaactaaaatcgaacaaactgatgaaagcggtcattatatattatcgaaacgtaaattagatgaaaatctatcatacgaaaagttacaaaagattttagaagatgacgacacaatcgaagctgaagtaactgaagttgttaaaggcggtttagtcgttgatgctggtattagaggctttattccagct…	gtgccaaaagttcaaagtaaaccattagcacaaaatcgtaaagcaagccatgattacacaatagaagatacggttgaagcgggtattgtacttcaaggtactgaaatcaaatccattcgccgaggtagtgcaaacttaaaagattcatatgcgcgtgtatttaatggagaaatgtatgtatataacatgcatatcgcgccatatgaagaaggtaaccgatttaatcatgatccattgagaaaccgtaaattacttttaaaaagaaaagaaatcgataaactctttggtattacaagagaaaaagggtatgcattaatcccacttaaactctacattaaaaacggttactgcaaagttcttttaggagtagctaaaggtaaacgtgactatgataagcga…	atggctatttcagctaaacttgttaaagaactacgtgaaaaaactggcgcaggtatgatggactgtaaaaaagctttaacagaaactgatggtgacatcgataaagcggtagattacttacgtgaaaaaggtatcgctaaagctgctaagaaagcagaccgtattgctgcagaaggtactacttttgttgcatctaaaggtaatgatgcagtaattcttgaattaaactcagaaactgacttcgttgctcgtaacgaaggtttccaaaacttagttaaagaaatggctgatcatattcttgatgttaaaccagctgacgttgatgcattaaacgcttcaaaattagctaacggtcaaactgttgaagaaaaaatgaacgaagctatctctactattggt…	atggaaaaatcctttggtaaaggggcagtaatgaagctaggggataatacaagcagagaagtatcagcagtttctagtggctcaatcacacttgataaagcattaggtgttggtggttaccctaaaggacgtatcattgaaatatatggtccagaaagttctggtaaaacaacagtagctttacacgctatcgctgaagcgcaaagacaaggtggcgtagctgcttttattgatgctgagcacgcactagatcctgtttatgctaaaaacttaggcgtagatattgataacctatatttatcacaacctgaccacggtgaacaaggtttagagattgcagaagcatttgttcgtagtggtgcagttgatattgttattgtcgactcagttgctgcatta…	atgttagaatttgagcaagggtttaatcatttagctactttaaaagtaattggtgttggtggtggcggtaataacgctgttaaccgtatgatagatcatggaatgaacaatgtagaatttatttctattaatacagatggtcaagctttaaacttatctaaagcttcatctaaaattcaaattggtgaaaaattaacacgtggtttaggtgcaggtgcaaacccagaaatcggtaaaaaagctgctgaagaatcacgtgaacaaatagaagatgctattcaaggcgctgacatggtattcgttactgctggtatgggtggcggaactggtacaggtgctgcaccagttgttgctaaaatcgcaaaagagatgggtgcattaacagttggtgttgttaca…	atgagaaagacaaaaattgtatgtacgataggtccagcatcagaatcagaagaaatgttagaaaaattaatgcttgcaggcatgaacgttgctagattaaacttttcacatggaagtcatgaagaacataaaggtcgtatagatacaattagaaaagtaagttctaaattaaataaaaatattggtatcttattagatactaaaggtcctgaaattagaacacataacatgaaagatggtttaattgagcttactaaaggtagtgaagtaacagttaaaacaactgaagtagaaggtactaaagaagcgttctcagttacttacgaaaaattagctgaagatgtagaagtcggatcaacaattttacttgatgatggtttaattgaacttacagttaaa…	/
Staphylococcus saprophyticus GDY8P168P	atgcaaagatattttatagatcaaaacgctgatgtaaatcagcgtttttgtataactgatcaaggtgatatacatcatatttcaaatgtcatgagacatcaagttgatgattatatcattattacatttgctgatcattatgtttataaatgtaaactggataatattggtgcagatggtatcatggtttcgttagaagaacgtattgatgtggatacagaattaccacaaaatgtaacgatatgtagcggactaatcaagtctgataaatatgaatggatgctacaaaagtcaacggaattaggtgcaagtgaatttattgctgtaggtatgaaacgttctgttgtcaagcttacagaaaataaaattgcaaagaaattagaacgttggcagaagatt…	atggaaaaatatattttatcaattgaccaaggaacaacaagttcaagagcaattctttttgataaagaaggtaaaattaaaggtgtcgcacaacgtgaattcaaacaattctttccaaaatctggttgggtagaacatgatgctaatgaaatttggacatctgttttagctgttatggcagaagtattaaatgaaagcaatgtaggagcagaacaaattgctagtattggtatcacaaaccaacgtgaaacaacagttgtgtgggataaacatacgtcacgtcctatatatcatgcaattgtatggcaatctcgtcaaacacaaggtatttgtcaagacttaaaagaacaaggccttgaagataaattccgcaataaaactggtttgcttttagatcct…	atggataatgagaaaggtttgttgattgtactatctggaccttctggcgttgggaaaggtacagttagaaagaaaatatttgatgacccgtccacatcttataaatattctatttcgatgacgacacgtgataagcgtcagggtgaagtcgatggtgttgattatttcttcaaagcaaaatcagagtttgaagagttaataaaacaagatcaatttatagaatatgcagagtacgtaggaaattattatgggacgcctgtgcaatacgttaaagacactatggatcgtgggcacgatgtatttttagaaattgaagtagaaggtgcaaaacaggtacgtaaaaagttcccagatgcattgtttatttttcttgcgccaccaagtttagatcatttacgt…	atgagaaaaccaattatcgcaggtaactggaagatgaataaaacagttaaagaagcaaaagattttatcaatgaattaccaacattacctgatacaaaagaagtagaatcagtaatttgtgcaccaacaattcaattagatgcattagttactttagtaaatgatggtaaagcacaaggcttacaaatcggtgctcaaaatgcttactttgaagataacggcgcattcactggtgaaacatctccagttgcattagcagacctaggcgttaaatatgtcgttatcggacattctgaacgtcgtgaaatcttccatgaaacagatgaagaaattaacaaaaaagcacacgctattttcaatcacggtatgacaccaatcgtttgtgtaggtgaaacagat…	atggctgaattacctgaatcaagaattaatgaacgaaatataacgagtgagatgcgcgagtcgttcttagactatgcgatgagtgttattgtctcacgtgctttacctgatgttagagatggtttgaaaccagtacatcgacgcatattgtatggattacatgaacaaggtatgacaccagacaagtcatacaagaaatctgcgcgtattgttggggacgtaatgggtaaatatcacccacatggtgacttatcaatttatgaagcaatggttagaatggcacaagacttcagctatcgatatcctttagttgatggacaaggtaactttggttctatggatggcgatggtgcggctgcgatgcgttatacagaagcacgtatgtctaagattacactt…	gtggaagcagtgtcagatgtgaacaacacggaagattatggtgctggacagattcaggtattggaaggtctagaagcggtacgtaaaagaccaggtatgtatattggttcaacttcagaaaaaggtttacaccatcttgtatgggaaattgtcgataacagtatcgatgaagcacttgcaggttatgccgacacaattgaagttgtgatcgaaaaagataattggattaaggtaacggataatggccgtggtatacctgttggcattcaagaaaaaatgggacgtcctgcagttgaggttattctaactgtattacatgccggtggtaaattcggtggcggcggttataaagtttctggtggtttacatggtgtaggttcatcagtagtcaacgcgtta…	ttggcaggtcaatttgtccaatatggaagacatcgtaaacgtagaaactatgcgagaatttcagaggtattagaattaccgaatttaattgagattcaaactaagtcttacgattggttcttagaagaaggtttattagaaatgtttagagacatttctccgattgaagatttcacaggcaatctatctttagagtttgtagattacagacttggagaaccgaaatatgatttagaagaatctaaaaaccgtgatacaacgtattctgcacctctacgtgttaaagtgcgtttgattatcaaggaaactggcgaagtaaaagaacaagaagtgtttatgggtgatttcccattaatgacagatacaggtacattcgtaattaacggtgctgaacgtgtt…	ttgagaatcgatcaatccacgataaatgaaataaaagataaaacggatatacttgatttagttagtgagtatgtgaagttagagaagagaggacgcaattatataggtttgtgtccttttcatgatgaaaaaacaccctcatttactgtttctgaagataaacaaatttgtcactgcttcggttgtaaaaaaggtggtaatgtttttcaattcacacaagaaattaaagatatcccatttacagaagcagtaaaagaattaggtgaacgtgtaaatattaaagttgaaaccgatcaaagttatgctaatcaagacaatgggcatcaagtcgcttcagatgatttaaaaatgattgaaatgcatgaattaatgcaagattattaccattacgcactgaag…	atgagtgacattattaatgaaacgaaatcaaaaatgcaaaaatcaatagacaatctttcaagagaattagctaatatcagtgctggtagagcgaattcaaacttattaaatggtgtaaatgttgattattacggtgcgccaacaccagttcaacaacttgctagtattagtgtgccagaagcacgtttattagtcatttctccatatgataaatcatcagttggcaatattgaaaaagcaatcaatgcagctaacttaggtgttaatccttcaagtgatggagaagttatccgtatcagtgtaccagcattaactgaagaacgtcgtaaagagcttgttaaagatgttaaaaaaattggcgaagacgctaaagttgcagtaagaaatgtgcgtcgtgac…	atggctaaacaagatgtaattgaattagaaggtactgtattagatactttaccaaatgcaatgtttaaagtagaattagaaaatggtcatgaaattttagctcacgtaagtggtaaaattagaatgaattatattcgtattctacctggcgacaaagtaacagtagaaatgtctccgtatgatttaacacgcggaagaattacgtatcgttataaataa	atgagtaaaaaaagaatttacgaatacgcaaaagatttaaaaattaaaagtaaagaaattattgatgaattgaaaaaaatggacgttgaggtaacgagtcatatgcaaacgttagaagacgaccaaattaaagctttagataaaatttacaaaccagaaaaagcagaacaaagtgagaaatcacaacaaaagaatactcaaaataaacaacaaacaacacacaataaaggtaaccaatcgaataaaggtaaccaatcgaataaaggtaaccaaaataataagccgaataataagaaaaataataaaaataacaagaacaacaaaaataataaaaataacaaacaacctaaacaagaagaaccaaaagaaatgccatcaaaaattacctaccaagatggc…	gtgtcaaccatagcaaaagatcaaactcaagttaacgaaaagattcgtgcaaaagaattacgcttaatcggtcaagacggagaacaaattggtgttaaaactaaaaatgaagctctagaaatggcggaacgcgttggtttagatgtagtcattatggctccaaacgctaaaccacctgttgctagaattatggattacggtaaatacaaatttgaacaacagaaaaaagaaaaagaaatgaaaaagaaacaaaaaacaatcaaccttaaagaaattcgtttaagtccaacaattgaggaacacgatttccaaacgaaattgaaaaatggacgtaagttcttagaaaaaggcgataaatgtaaagtttcaattcgtttcagaggtcgtgcaattacgcat…	gtgtcaagtaatgaattattattagctactgagtacttagaaaaagaaaaaaagattcctagagaagtattgatcgatgccattgaagcagctttaatcactgcttataaaaagaactacgatagcgcgagaactgtacgcgtagaattaaatatggatcaaggtagtttcaaagtaatcgctcgtaaagaagtggttgaagaatcaatggatgatagagaagaaattagtttagatactgcattagtaaaaaatccagcctatgaaattggtgatatttacgaagaagatgtaacgccaagtgactttggtcgtgtaggtgcgcaagcagcgaaacaagctgttatgcaacgtttacgtgatgcagaacgcgaaatcctttacgatgaattcatcgat…	atggctaaaaaaattgtaactgacttagaattaaaaggtaaaactgtacttgttcgcgcagattttaacgtgccgatgaaagatggagaaatcactgacgacaaccgtatcgttcaagctttaccaacaattaaatacatcattgaacaaggtggaaaagttgtattattttcacatctaggtaaagtgaaagaagaaagtgataaagcagcattaactttaaaacctgttgctaatgcattaacagaaaaattaggtgaagaagttacttttgtacctgaaacacgtggagaaacactagaacaatctgtcaaagatcttaatgaaggcgatgttttactagttgaaaatacacgttttgaagatgtagacggcaaaaaagaatctaaaaatgatcct…	atgacaaaattcatttttgtaactggtggagttgtttcttcattgggtaaaggtatcacggcagcatctttaggaagattattaaaagatagaggattaaaagtcacgattcaaaaatttgatccatacttaaatgttgacccaggcacaatgagtccatatcaacatggtgaagtttttgtgacagacgatggtgctgaaactgacttagacttaggacattatgagagatttattgatataaatttaaataaatattcaaatgtaacggctgggaaagtttattctcatgtcttaaaaaaagagcgtcgtggtgattatttaggtggtacagttcaagttatcccgcacattacgaatgaaataaaagagcgtttattattagctggggaaagtaca…	atggctaaaaaaagcaaaagatatcaagaagcagctagcaaaatcgatcgcttaaaacactataatgttgaagaagctgttgaactagctaaagaaacaaacatcgctaactttgatgcatcagttgaagtagcattccgtttaggtattgatactcgtaaaaatgatcaacaaatccgtggagcagtagtgcttccaaacggtactggtaaatcacaacgtgtattagtgttcgcaaaaggagacaaagcagcagaagctgaagcagcaggtgctgatttcgttggcgaaggcgaatatgtagaaaaaatccaacaaggttggtttgactttgacgtagtagtagctacaccagacatgatgggcgaagttggtaaacttggtcgcgtattaggacct…	atggctctaaaaaaatataagccaattactaatggtcgtcgtaatatgactagtttagatttcgctgaaatcacgaaaactacacctgaaaagtcattattacaaccgctaccgaaaaaagcgggacgaaataaccaaggtaaattgacagttcgccaccacggtggaggacacaaacgtcaataccgtgttattgacttcaaacgtaataaagatgggatcaatgctaaagttgattcaatacaatatgatccaaaccgttcagcaaacattgcgttattagtttatgctgatggtgaaaaacgctatatcatcgctccaaaaaacctaaaagtaggtcaagttcttgaaagcggtgaagaagcagatattaaagtaggtaatgcattaccattacaa…	atgaccaaaggaatcttaggaagaaaaatcgggatgacacaagttttcggagaaaacggtgatttaatccctgtaacagtagtagaagcaagccaaaacgttgtattacaaaagaaatctgaagagattgatggatataacgctatccaagtaggctatgaagacaaacaagcttataaaaaagatagcagatcaagcaaatatgctaacaaaccagctgaaggacatgctaaaaaagcaggcacagcacctaagcgcttcattcgtgaattcagaaacgttaatgttgatgaatacgaagtaggtcaagaagtctcagttaatacatttgaagctggagacgtaattgatgtaacaggcgtatctaaaggtaaaggtttccaaggtgccattaaacgt…	atggctaattatgatgtattaaaagtagatggaactaaatcaggttcagttgaactaagcgatgcagtatttgcaatcgaaccaaacaacaacgttctttttgaagcaattaacttacaacgtgcttcattacgccaaggtactcacgctgttaagaaccgttcagcagtacgtggtggtggacgtaaaccatggagacaaaaaggtacaggacgtgcgcgtcaaggtacaatccgtgctccacaatggcgtggtggtggtatcgtattcggaccaacaccaagaagctactcatacaaaatgcctaagaaaatgcgccgtttagcattacgctcagcattatctttcaaagtacaagagaaaggcttaactgttgttgatgcattaaacctagatgct…	gtgaaccgtttaaaagaaaaattcaattctgaagttactcaaaacttagttaagcaatttgactacagttcagtaatggaagttccaaaaatagaaaaaatcgttgtaaatatgggtgtcggtgacgctgttcaaaatactaaagtattagatgatgctgtagaagaattacaagctatcactggtcaaaaaccattaattacaaaagctaaaaaatcagtagcaacattccgtttacgtgaaggtatgcctatcggtgcgaaagtaacactacgtggtgaaagaatgtatgactttttagataaattaattgctgtttcacttccacgtgtacgtgacttccaaggtgtatctaaaactgcattcgatggtagaggtaactacactttaggtgttaaa…	atgagtcgtgttggtaaaaaaattattgacatccctagcgacgtaacagtaagtgttgaaggtaacacaatcactgttaaaggtcctaaaggtgaattatcaagaacaatgaatgaaagaatgacatataaacaagacgaaagcactttagaagttgtaagaccaactgattctaaagatgatagaacagtacatggtacaactcgtgctttaattaacaatatgatacaaggtgttaaagaaggataccaaaaaacacttgaacttgttggtgttggttaccgtgctcaaatgcaaggtaatgacttaattttaaacgttggttactctcacccagttgaaattaaagctgatgatggtattactttcggtgttgagaaaaacacaacagtaactgtt…	atgttaaaattaaacttacaatttttctcatctaaaaaaggacttggttctacaaaaaacggtcgtgactcagaatcaaaacgtttaggagctaaacgtgctgatggtcaatacgttacaggtggttctattttattccgccaacgtggtactaaaatttatcctggtgaaaatgtaggtcgtggtggcgacgatacattattcgctaaaatcgacggcgttgttaaatttgaacgcaaaggtcgcgacaaaaaacaagtttctgtatacgcagcagctgagtaa	atggcagtaatttcaatgaaacaattgctagaagcaggtgttcacttcggtcaccaaacacgccgttggaacccaaaaatgaaaagatacattttcactgagagaaacggtatttacattatcgatttacaaaaaacagtgaaaaaagtagaagaagcttataacttcattaaacaagtatcagaagatggcggaaaagttttattcgttggtacgaaaaaacaagcacaagattcagttaaagctgaagcagaacgtgctggtcaattctatgtaaaccaaagatggttaggtggaatcttaactaactataaaacaatttctaaacgtattaaacgtatctctgaaattgaaaaaatggaagaagatggcttattcgaagtattacctaaaaaagaa…	gtgggtcaaaaaattaatccaatcggacttcgtgttggtgtaatccgtgattgggaagctaaatggtatgcagaaaaagacttcgcatcattattacacgaagatttaaaaatccgtaagtatattgataacgcattacaagaagcatcagtttcacacgttgaaattgaacgtgctgctaatcgtatcaacatcgctattcatactggtaaaccaggtatggttatcggtaaaggcggttcagaaattgaaaaattacgtaacaaattaaactcattaacaaacaaaaaagtacacatcaacgttatcgaaatcaaaaaagttgatttagatgctaaattagttgctgagaatattgcacgccaattagaaaaccgtgcttcattccgtcgtgtacaa…	atggctcgtagagaagaagcgaaagaatttgaagaacgcgttgttacaattaaccgtgttgcgaaagttgtaaaaggtggtcgtcgtttccgtttcactgcattagtagtagttggagataagaacggtcgcgttggtttcggtactggtaaagcacaagaggtacctgaagcaatcaaaaaagcagttgaagcagctaaaaaagatttagttgtagttccacgtgttgaaggtacaacacctcacacaattactggacgtttcagttcaggcagtgtatttatgaaaccagctgcaccaggtactggtgtaatcgcaggtggccctgttcgtgcggtattagaattagcgggtatcactgatatcttaagtaaatctttaggttcaaatacaccaatt…	atgactgaagagtttaacgaatcaatgattaatgacattaaagaaggggataaagttacaggcgaagttcaagaaattgaagaaaagcaagtaattgttgctgttaatggtgcaaaatttaacggtattatcccaataagtcaactttcaacacatcatattgataatcctagtgatgctgtcaaagttggtgatgaaattggtgcatatgttactaaagtagaatatgacgaagagaatgaaacgggtgcttacatcctttcgaaacgtcaacttgaaactgaaaaatcatatgaatttttacaagaacaactagacaataaccaaacaattgaagctaaagtcactgaagttgttaaaggtggtttagtggttgatgttggtcaaagaggatttgtt…	atgccaaagaaaaaatcaccaggaacactagcagaaaatcgtaaagccagacatgattataatatagaagatacgattgaagcgggcattgtgttacaaggaacagaaatcaagtcaattcgtcgtggtagtgcaaaccttaaagatagttatgcgcaagtgaatcgtggcgagatgtttctaaacaatatgcacattgcgccgtatgaagaaggtaacagattcaaccatgatccacgacgttcacgtaagctcttactacacaaacgtgaaatagcgaagttaggtgagcgtacacgtgaagttggctactctatcgtacctttgaaactctatctcaaacatgggcactgtaaggtcttacttggcgttgcacgtggtaagaaaaaatacgataaa…	atggcaatttcagctaaacttgtaaaagaattacgtgaaaaaactggcgctggtatgatggactgtaaaaaagcgttaacagaaactgatggtgacatcgataaagcggtagacttcctacgtgaaaaaggtatcgctaaagctgctaaaaaatctgaccgtattgcggcagaaggtttagtacacgttgaagaaagaggaaacgaagcagcaattgttgaaatcaattctgaaactgacttcgttgctcgtaatgaaggtttccaacaattagtgaaagaaattgctatccaagtattagatactaaagcagaaacagttgaagcacttttagaaactaacttaccagatggtaaatcagttgaccaacgtgttaaagaagctatctcaactatcggt…	ttggataacgatcgtcaaaaagctttagatacggtaattaaaaatatggagaaatcatttggtaaaggtgctgttatgaaattaggcgacaacaaagcgcgcaaagtttcgagtgtatcaagtggttctgtaacattagataatgctttaggtgtaggtggttaccctaaaggaagaatcgtagaaatttatggtccagaaagttctggtaaaacaactgtagcgttacatgctatcgctgaagtacaaaaaaatggcggtgttgcagcgttcatagatgctgagcatgcattagatcctgtttacgcagaagctttaggcgtagacatacaaaatttatatttatctcaacctgatcatggggaacaaggtttagaaattgccgaagcatttgttaga…	atgttagaatttgaacaaggatttaatcatttagcgacgttaaaagtcatcggtgtagggggcggcggtaataacgctgtaaaccgtatgattgaccatggtatgaataatgttgagtttatttctattaatacggatggacaagctttaaacttatctaaagctgagtcaaaaatccaaattggtgaaaaattaactcgtggtttaggcgctggcgctaaccctgaaattggtaaaaaagcagctgaagaatcacgtgaacaaatcgaagatgcaatccaaggtgcagatatggtatttgtaactgctggtatgggtggcggtacaggtactggtgcagcacctgtagtagctaaaattgctaaagaaatgggtgcgttaacagttggtgttgtaaca…	atgagaaaaactaaaattgtttgtactattggacctgcgtccgaatctgaagaaatgcttgaaaaattaattaaggctggaatgaatgtcgcgcgcttaaacttctcgcatggtgaccatgctgaacataaaactagaattgactcaattcgtaaagtttctaaaagattaggcaaaacagttgcaattttacttgatacaaaaggaccagaaatacgtacacacaacatgaaagatgggcttattgaacttgaaaaaggttctgaagttaccgtaagcatgactgaagttgaaggtactcctgaaaaattctcagtaacgtatgaaaacttaatcaatgatgttgaagaaggttcatatattttattagatgatggtttaattgaattacaagttaaa…	/
Staphylococcus hyicus MM2101	atgcaacggtactttttaaatgaaaacgctgagttacatcagcgtttttttataacaaatgaagatgatattcatcacattcataacgtaatgcgtttggttgaaggagattccattataattaattttaatcatcagcatacgtatgaatcacatatacaaaccatactgaaagatcgcattgaagttgaaaccgtgagacgtgtcgacgtgcgttccgaattgcccgttgatgttaccatttgtagcgggttgataaagagcgataaatatgaatggttacttcaaaaagctacggaactgggtgcccgacactttattgcgacacatatggatcgctcgatagtcaaactcaatacacaaaaagctgataaaaaagtgttacgttggcaaaaaatt…	atgggaaaatatattttatcaatagaccaagggacgacaagttcaagagcaatattgtttaacgagaaagcagaaattgtgggagtagcgcaacgtgaatttaagcaacactttccaaaatctggttgggttgaacatgacgcgaatgaaatttggacatctgtattgtctgttttagctatcgtgttaaatgaaaataacgttagagcttcagaaattgcaggtattggcattacaaaccaacgtgaaacaacagttgtttgggataaacatactggacgtccaatctataatgcgattgtttggcaatcccgccaaacacaagcgatttgtgaagaactaaaaaatggtggacatgaagaaactttccgtaaaaagacggggttattgcttgatcca…	atggatactgaaaaaggcttacttatagtactctcaggcccttctggtgtaggaaagggcacagttcgaaagcggatttttgatgatccaacgacatcttataaatattcaatttcaatgacaacacgtgagatgcgtgtcggtgaagtagatggcgtggactattttttcaaaacaagggatgaattcgaaaaacttatcgaagacgatgcatttattgaatacgctgaatatgttggcaattactatggcacacctgttcaatatgtaaaagatacaatgaatgcgggtcatgatgtctttttagaaatcgaagttgaaggggcaaaacaagttcgcaaaaagtttccagatgctttgtttatttttttagcgccacctagtcttgaccatttaaga…	ttgagaaaaccaattattgcaggtaactggaaaatgaataaaacagttgcagaagcaaaagattttgttaatgcattaccagcattaccagatacgaatgaagtagaggcagtaatttgtgcacctacgattcaattagatgcattaatttcacttacgcaatcaggtgtagcaccaggtttgaaaatcggagctcaaaatactttttacgaagaaagtggtgcgtttactggtgaaacatcacctgtagcactacaagatttaggcgtaagctatgttgtgattggtcactctgaacgtcgtgatattttccatgaaacagatgaagatattaataaaaaagcacatgctgtgtttaatcatggtatgacaccaatcatttgtgttggtgaaagtgat…	atggctgaaatacctgaatcaagaataaatgaacgaaatataagtaacgagatgcgtgagtcctttttagactacgcgatgagtgtcattgtgtctcgtgccttaccagatgtcagagatggcttgaagccagtacatcgtcgtatcttatatggcctcaatgaacaaggtatgacaccagataaaccttataaaaagtctgcacgtatcgttggtgacgtaatgggtaaatatcacccacacggtgacttttctatttacgaagcaatggtacgtatggcacaggatttcagctatcgttatccactcgtagacggtcaaggaaactttggttcaatggacggcgacggtgcagcagcgatgcgttataccgaagcacgtatgacaaagttagcactt…	gtggaagcattggctgatgtgaacaactcagaaaattatggtgccagtcagattcaagtcttagaaggactagaagctgtacgtaagcgcccaggaatgtatattggatcaacttcagaacgcggacttcatcatcttgtatgggagattgtcgataatagtatcgatgaagcacttgcaggatacgcgaatgaaattgaagtagtaattgaaaaagataattggataaaagtcactgataatggtcgaggcattcctgtagatattcaagagaaaatgggacgtccagccgttgaagtcatcctgactgttttacacgcaggtggtaaatttggtggcggcggttataaagtttcaggtggacttcatggtgtaggttcatctgttgtaaacgcgctc…	ttggcaggtcaatttgtccaatatggaagacatcgtaaacgtagaaactacgcaagaatctcagaagtattagaattacctaatttaattgagattcaaacaaaatcatatgattggtttttaaaagaaggcctattagaaatgcttcgcgacatttctccaattgaggacttcacaggaaacctttctttagaatttgttgattatagactaggtgaaccgaagtacgatttagaagaatcaaaaaaccgtgatgcaacatacgcggcgcctttacgtgttaaagtacgtttaattattaaagaaactggcgaagtgaaagatcaggaagtcttcatgggagatttcccattaatgacagaaactggaacattcgtcatcaatggtgcagaacgtgta…	ttgagaattccacaatcaaccattgatcaaatcaagcagaatacagacatattagatgtcgttagtgaatatgtcaaactcgaaaaaagagggcgcaattatattggcttatgtcctttccacgatgaaaaaacaccttcatttactgtgtctgaagacaaacaaatttgtcattgtttcggttgtaaaaaaggtgggaatatctttcaatttattcaagaaatcgagaatgtaacctttacagaagcggtaaaaaaattaggggatcgtattaatattcaagtcgatattcagaccaatgatacatctcatcagattgcttcaaatgatttacaaatgattcaaatgcatgaaactttattggactattatcattatatattaatgaaaaccgttgaa…	atgagtgaaattattcaagatacgaaatcacgtatgaaaaaatcaattgaaaatttatcacgtgaacttgctcaaattaatgcaggccgtgcaaattcaaatttattagcaggtgtaaacgttaattattacggcgcaccaacaccagtacaacaattagcaagtattagtgttccagaagcacgtttacttgtgatttctccttacgataaaacgtcattagctgatattgaaaaagcaatttacgcagcaaacttaggtgtaacaccgactagtgatggagaagtgattcgtattacagtaccagcattaactgaagaacgacgtaaagaaattgttaaagaagttaaaaagactggtgaaaatgcgaaagtttctgtacgtaatattcgtcgtgat…	atggcaaaacaagatgttatcgaacttgaaggtacggtattagacactttacctaacgcaatgtttaaagtagaattagaaaatggtcacgaaatcttagctcacgtaagtggcaagattcgaatgaactatattcgtattttaccaggcgataaagtaacagtagaaatgtctccgtatgacttaacacgcggaagaatcacatatcgttataaataa	atgagtaaacaaagaatctatgaatatgccaaatcattaaatataaagagtaaagatgttattgacgaattaaaaaagtctggcgtagaagtatctaaccacatgcaaacattagaagatgatcatgtgaaaacattagacaaagcattcaaaaaagacaacacatctaaagaacagtcatcatctaaaaaaaatcaatccacacaaagtggtcaaaagaaagaacaaccgaaacaaaatcaaaacaagcaacataattccgctaaaaataacggtaatgctaaacaaacaaaaaacaacaagcgtcataacaaaaataataagcaaaaccggaatcaaaaacaaaaacaagcaccacctgctccagaacctaaagcaatgccatctaaaattacgtat…	gtgtcaaccatagctaaggatcaaacgcaagtaaacgaaaagattcgcgcaaaagaattacgtgttatcggtcaaaacggtgaccaaattggtttgaaaaccaaacatgaagcattagagatggcagatcggctaggattagatgtcgttgttgttgcacctaatgcaaaaccgcctgttgctcgtattatggactatggtaagtacaaatttgagcaacaaaagaaagaaaaagaaatgaaaaagaaacaaaaaattatcaacgtgaaagaaattcgtttaagcccaacaattgaagaacatgacttcaatacgaaacttaaaaacggacgcaaattcttatcaaaaggtgataaagttaaagtttcaattcgtttcagagggcgtgcaattacacat…	gtgaaaagtaatgaattattattagctactgagtatcttgaaaaggaaaaaaagattcctagagaggttttagtagatgctattgaagcagctttaattactgcttacaaaaaaaattatgatagtgcgcgcaatgtacgtgttgaattaaatttagacagcggtacattccgtgtcatttctcgtaaagaagttgtagaggaagtatttgacgatagagaagaagtggatttatctacagctttagttaaaaaccctgcttatgaagtgggagacatttatgaggaagatgttacacctaaagattttggtcgtgtaggtgctcaagcagcgaaacaagctgtaatgcaacgtttacgtgatgcagagcgcgaaattctttatgaagaatttatcgac…	atggctaaaaaagatgtaacagatgtttcgttaaaaggtaaagttgttttagtgcgcgcggatttcaacgtgcctatgaaagatggggaaattacgaatgataaccgtattgtccaagctttgccaacgttacaatatattattgaacaaggtggaaaaattgtcgtattctctcacttaggcaaagttaaagaagaaagcgataaagaaaagcttacattggcacctgtagcgaaaagattatctgaaaagttaaataaagatgttacgtttattccagaaacacgtggtgaaaaattagaatcagcaattaaagaacttaatgacggcgatgtcttaatgtttgaaaatacacgattcgaagatttagatggtaaaaaagaatctaaaaatgatagc…	atgacaaaatttatttttgtgactggtggtgttgtatcatcattaggtaaaggtattactgcagcatcattaggacgtcttttgaaagaccgtggattatctgtaacgattcagaagtttgacccatatttaaatgttgatccaggaacaatgagtccgtaccaacacggggaagtatttgtgacggatgatggcgcggagacagatcttgatttaggtcattacgagcgttttattgatatcaatttaaataaatattcaaatgttactgcaggaaaagtctattcgcatgtacttaagaaagaacgtcgtggagattatcttggaggtaccgttcaagttattcctcatattacaaatgagattaaatctagattacttttagcaggggaaagtacg…	atggctaaaaaaggtaaaaagtatcaagaagctttaaataaagttgaccgtcaagcattctactcagtagaagaagcgattaacttagctaaagaaacaagcgttgctaacttcgatgcttcagtagaagtagcattccgtttaggtatcgatacacgtaaaaacgaccaacaaatccgtggtgctgtagtattaccacacggaactggtaaaacacaacgtgtattagtattcgctaaaggcgacaaaattgcagaagcagaagcagcaggtgctgactatgttggcgatgctgaatatgttaacaaaatccaacaaggttggttcgacttcgatgtagtggtagctacaccagatatgatgggcgaagttggtaaattaggtcgtgtattaggacct…	atggcattaaaacattataagccaattacaaatggtcgtcgtaatatgactactttagatttcgctgaaatcactgaaacgaaaccagaaaagtcattattacaaccgctaccgaaaaaagcgggtcgtaacaaccaaggtaaattgactgtacgtcatcatggtggcggacacaaacgtcaataccgtgtgattgattttaaacgtaataaagatggaatcccaggtaaagttgattctattcaatatgatccaaacagatcagcaaacattgcattaatcgtatacgcagatggtgagaaacgttacatcatcgcacctaaaggtttacaagtaggtcaagtaattgaaagtggttctgaagctgacatcaaagttggtaatgcacttcaattaaaa…	atgaccaaaggaatcttaggaagaaaaattggaatgactcaagtattcggtgaaaacggagacttaattccagtaacagttgtagaagcaaaaggaaacgtagtattacaaaagaaaactgaagaaatcgatggttacaacgcagtacaaatcggtttcgacgacaagttagcttacaaaaaagatagcaaatcaaacaaatacgcaaacaaaccagctgaaggtcatgctaaaaaagctggcgttgcacctaagcgcttcattcgtgaattcagaaacattaatgttgatgaatacgaagtaggtcaagaagtctcagttgatacatttgtagcaggcgacatcattgacgtaacaggaacttcaaaaggtaaaggtttccaaggtgcgatcaagcgt…	atggcaaattatgatgtattaaaagttgacggatctaaagctggttcagttgaactgagcgatgcagtattcgcaatcgaacctaacaacgaagtattattcgaagcgattaacttacaacgcgcttcattacgccaaggaacacacgctgttaaaaatcgttcagcagttcgtggcggtggacgtaaaccatggagacaaaaaggtactggacgtgcgcgtcaaggtactatccgtgccccacaatggcgtggtggtggcgtagtatttggtcctacaccaagaagctacggctacaaaatgcctaagaaaatgcgtcgtttagcattacgttctgcattatcttacaaagttcaagaaaatggacttaaaattgttgataacttcaatttagaagct…	ttgaaccgtttaaaagaaaaattcaactctgaagttagtgagaacttagtaaaaaaattcaactatagctcagtaatggaagtaccaaaaatcgataaaatcgtagtcaacatgggtgttggtgatgcagttcaaaactcaaaagtattagatacagcagttgaggaattaacagcaatcactggtcaaaaacctttaatcactaaagctaaaaaatcagttgcgacattccgtttacgtgaaggtatgccaattggtgctaaagtaacattacgtggtgaaagaatgtatgaattcttagataaattaatttctgtatcattaccacgtgtacgtgacttccgtggtgtttctaaaaacgcatttgatggtcgcggtaactacactttaggtgttaaa…	atgagccgtgttggtaaaaaaattatcgagatcccaagtgacgttactgtaactatcgaaggtaacaaagttactgttaaaggacctaaaggtgaattatcacaaacacttaatgaagaaatgacttacaaacaagaagaaaacacacttgaagttgttagaccatcagattctaaagaacatagaacaattcatggtacaactcgtgcgttaattaataatatggtacaaggtgtatctcaaggatacgttaaaggacttgaacttatcggtgttggttaccgtgcacaagtacaaggttctaaacttgtattaaacgtaggttattctcatccagttgaaatcgaagctgctgaaggtattactttctcagtagagaaaaatacaactgtaaaagtt…	atgcttaaattaaacttacaatttttcgcatctaaaaaaggggtaagttctacaaaaaacggacgtgactcagaatcaaaacgtttaggtgctaaacgtgcagatggtcaatttgttactggtgggtcaattttattccgtcaacgtggaacaaaaatttacccaggtgaaaacgtaggtcgtggcggcgatgacacattattcgctaaaatcgacggcgttgtaaaattcgaacgtaaaggtcgcgacaaaaaacaagtatctgtatacgcagttgctgaataa	atggcagtcatttctatgaaacaattattagaagctggtgttcacttcggtcatcaaacacgccgttggaacccaaaaatgaaaaagtacattttcactgaaagaaatggtatttatatcattgatttacaaaaaacagtgaaaaaagttgaagaagcatatagcttcatcaaacaagtatctgaagatggcggtaaagtcttattcgtaggtacaaaaaaacaagcgcaagaatcagtgaaagctgaagctgaacgtgcaggtcactactacgttaaccaaagatggttaggtggtatcttaacaaactacaaaacaatttctaaacgtgtgaaacgtatttctgaaattgaaaaaatggaagaagacggtactttcgacgtacttcctaaaaaagaa…	gtgggtcaaaaaattaatccaatcggacttcgtgttggtatcatccgcgactgggaagcaaaatggtttgctgaaaaagatttcgcatcattattacacgaagacttaaaaattcgtaaatttatcgatactgcattaaaagatgcatcagtatcacacgtagagatcgaacgtgctgctaaccgtatcaacatcgcaatccacactggtaaaccaggtatggtaattggtaaaggcggttcagaaatcgagaaacttcgtaacaagttaaaccaattaactgataaaaaagtacacatcaacgtggttgaaatcaagaaagttgatttagatgcacgtttagtagctgaaaacattgcacgtcaattagaaaaccgtgcatcattccgtcgtgtacaa…	atggctcgtagagaagaagaagttaaagaatttgaagaacgcgttgttacgattaaccgtgttgcaaaagttgttaaaggtggacgtcgtttccgtttcacagcacttgtagttgtaggtgacaaaaatggtcgcgttggtttcggtactggtaaagcacaagaggtacctgaagcaattaaaaaggctgttgaggctgcgaagaaaaatcttatcacagttccacgtgttgaaggtacaacaccacatacaatcactggacgctatggttcaggtagtgtattcatgaaaccagccgctcctggtacaggggttatcgcgggtggtccagttcgtgccgtattagaacttgcaggtatcactgatatcttaagtaaatcattaggttctaacacacca…	atgactgaagaattcaatgaatcaatgattaaagacattaaagagggcgataaagttaccggcgaagtgcaacaaattgaagacaaacatgttgttgtgcacgtaaatggtggtaagtataacggtataattcctattagtcagttatccacacaccatattgataatgcaaatgaagttgtaaaagtcggagatgaaatcggagcgtatgtaactaaaatcgaagtagatgaagaaaacgacactggtagttacattctctcaaaaagacaattagaagaagagaaatcttatgaatttctacaagaaaaattagataataacgaaacaattgaagctaaagtaaccgaagttgttaaaggcggcttagttgttgacgttggacaaagaggtttcatt…	gtgcccaaaaaatcaggaaaaggtacattagcagaaaatcgtaaggcgcgccatgattacaatattgaagatacaattgaagcaggcattgcgttacaaggtactgaaatcaaatcaatccgtcgtggtagcgccaatttaaaagatagctatgcacaagtaaaggggggcgaaatttatttgcacaacatgcatatcgctccttatgaagaggggaatcgctttaatcatgaccctagacgtgtgcgcaaattgttgttacacaaacgtgaaatttcaaaattaggtgatcaaacacgtgaagtggggtattctatcgtaccgttaaaactttatcttaaacatggtatgtgtaaagtcttactaggtgtcgcaagaggtaagaagaagtatgataag…	atggcaatttcagctaaacttgttaaagaattacgtgaaaaaactggcgctggtatgatggattgtaaaaaagcgcttcaagaaactgatgggaacattgataaagcaattgactatttacgtgagaaaggtattgctaaagcagctaagaaagcagaccgtatcgcagcagaaggtattacacatgttgaagtgaaaggtaacgacgcagttatcgttgaaatcaactctgaaacagacttcgttgcacgtaatgaaggtttccaacaacttgttaaagaaattgctaaccaaattcttgaaacgaaagctgaatcagttgaagctttaaatgaaacaacacttccaaatggtaaaaaagtttctgagcatatgaacgaagcaatttcaacaatcggt…	ttggataatgaacgtcaaaaagcactcgatacagtaataaaaaatatggaaaaatcttttgggaaaggtgccgtcatgaaacttggcgaaaataaagatcgtcgtgtttctagtgtatctagtggttctgttacattagatcatgcattaggtgtaggtggctatccaaaaggtcgtattattgaagtttatggacctgaaagttcaggtaaaacaaccgtagcattacatgccattgctgaagtgcaaaaaaatggtggtgtggctgcatttattgatgcagagcatgcgcttgatccagtctacgctcaagctttaggtgtagacatagataatttatatttatcgcagccagatcatggtgagcaagggcttgagattgctgaagcgtttgttcgt…	atgttagaatttgaacaaggatttaatcatttggcgacacttaaagtcattggtgtcggtggtggcggtaataatgccgttaaccgaatgattgatcatggaatgaataatgttgaatttattgcaattaatacagatggacaagctttaaacttatctaaagctgaatcaaaaattcaaattggtgaaaagttaacacgtggtttaggtgcgggtgctaatcctgagattggtaaaaaagctgctgaagaatcacgtgaacaaattgaagatgcaattcaaggtgcagacatggtattcgttactgctggtatgggtggcggtactggtacaggtgcagcaccagttgtagccaaaattgctaaagaaatgggcgcacttactgttggtgttgtaaca…	atgaaaaaaacgaagattgtttgtacgattggtccagcatcagaatcagaggaaatgttagaaaaacttatgagagcgggaatgaacgttgcacgtttaaacttctcacatgggtcacatgatgagcatcgtgcacgtattgaatccattcgtaaagttgccaataaattaaatttaaatatcgggattttactagatactaaaggtccagaaatacgtacacataacatgaaagacggcttaattacacttgaaaaagggtcaaatgttacagtgagcatgtctgaagtagaaggtacaccagagatgttttctgttacttatgaaaacctcatcaacgatgtacatgtaggttcttttatcttattggatgatggacttattgaattattagtagaa…	/
Staphylococcus xylosus strain S170	atgcaaaggtactttattaatcaaaatgctgatacacatcagcgattttccattatcgataaaggtgatatccatcatattttaaacgtaatgagataccaaattgatgatgaaattattattacctttttggatcaatttgtctataaatgtaaaattagaaatataggtactgatgaaattgaaattgagctagttgaacaaattgatatagattcagaattacctcaaaccattaccatatgtagcggtttaatcaaagcggataaatatgaatggttattacaaaaagcaaccgaactgggtgctagtgaatttttagctgtaggaatgaaacgttccgttgtaaagttaaatgatagtaaagtaactaagaaattagaacgttggcagaaaatt…	atggaaaaatatatcttatcaattgaccaaggaactacaagttcaagagcgattctttttgaccaagacggtaaaatcaaaggtgtagcacaacgcgaatttaagcaatacttccctaaatcaggttgggtagaacatgatgcgaatgaaatttggacatccgttttagcggttatcgccgaagttttaaatgaaggaaatgtcggtgcagatcaaatcgctagtatcggtattactaaccaacgtgaaacaacagtagtatgggataaggaaacgtcacgtcctatctatcatgcaattgtatggcaatctcgtcaaactcaaagcatttgtcaagatttaaaagaacaaggtctcgaagataaattccgtgagaagactggtttgctattagatcct…	atggaaaatgagaaaggtttgttgattgtactatctggaccttctggcgttggaaaaggtacagttagaaaaaaaatatttgatgatccgtccacatcttataagtattctatttcgatgacaacacgtgacaagcgtgaaggtgaagtcgatggtgttgattatttcttcaaagctaaatcagaatttgaagaattgattaagcaagatcaatttatagaatatgctgagtttgtaggaaattattatgggacacccgtgcaatacgttaaagacacaatggatcaaggtcatgatgtgtttttagaaattgaagtagagggtgctaaacaagtgcgcaaaaaattcccggatgcactatttatttttcttgcgccaccaagtttagatcatttacgt…	atgagaaaaccaattatcgcaggtaactggaaaatgaacaaaactgttcaagaagcgaaagattttgtaaatgaattaccagcattaccagatactaaagaagtagaatctgttatttgtgcaccaacaattcaacttgacgcattagtaacgttagttaatgaaggtaaagcacaaggcttacaaatcggtgcacaaaatgcatatttcgaagacaatggtgctttcactggtgaaacttctccagtagcattagctgacttaggcgttaaatacgttgttatcggtcactcagaacgtcgtgaaatcttccatgaaacagacgaagaaattaacaagaaagctcatgcaatctttaatcatggtatgactccaattatttgtgttggtgaaactgac…	atggctgaattacctgaatcaagaattaatgaacgaaatataacgagtgagatgcgtgaatcatttttagattatgcgatgagcgttattgtatcacgtgctttaccagatgttagagatggtttgaaaccagtacatcgacgtatattgtatggtttgcatgaacaaggtatgacaccagataagtcatacaagaagtctgcacgtattgttggggacgtaatgggtaaatatcacccacatggtgactcatctatttatgaagcaatggtaagaatggcacaagacttcagctatcgatatcctttaattgatggacaaggtaactttggttcaatggatggcgatggcgcagctgcgatgcgttatacagaagcacgtatgtctaagataacacta…	gtggaagcattgtcagatgtgaacaacacggaagattatggtgctggacagatacaagtattagaaggtctagaagcggtacgtaaaagacctggtatgtatataggatcaacttcagaaaaaggtttacaccatcttgtatgggaaattgtcgataatagtattgatgaagcacttgcagggtatgctaaccaaatcgaagttgttatcgaaaaagataattggattaaagtaacagataatggacgtggtattccagtaggtatacaagaaaaaatgggacgtccagcagttgaagttattttaacagtacttcatgccggtggtaaattcggcggcggcggatacaaagtttctggtggtctacatggtgtaggttcttctgtagttaacgcctta…	ttggcaggtcaatttgtccaatatggaagacatcgtaaacgtagaaactatgcgagaatttcagaggtattagaattaccgaatttaattgagattcaaactaagtcttacgattggttcttagaagaaggtttattagaaatgtttagagacatttcaccgattgaagatttcacaggcaatctatctttagagtttgtagattatagactcggagaaccgaaatatgatttagaagaatcaaaaaaccgtgatacaacgtattctgcacctctacgtgttaaagtgcgtttaattatcaaagaaactggcgaagtaaaagaacaagaagtgtttatgggcgatttcccattaatgacagatacaggcacattcgtaattaacggtgctgaacgtgtt…	ttgcgaatcgaacaatctacaataaatgaaataaaagaaaaaactgatatacttgacttggttagtgagtatgtgaagttagagaaaagaggacgcaattatataggtttgtgtccttttcatgatgaaaagactccgtcctttaccgtgtcagaagataagcaaatttgtcactgtttcggttgtaaaaaagggggcaatgtttttcaattcacgcaagaaataaaagatatttcctttactgatgctgttaaagaattaggagaacgtgttgatattaaagttgaaacagaatcttcaaattcaaatcaagaggtttcacatcaagttgcatcagacgatttgaaaatgattgaaatgcatgaattaatgcaagaatattatcattatgctctgaaa…	atgagtgacattataaatgacacgaaatcaaaaatgcaaaaatctgtagataatctttctagagaattagctaatatcagtgcaggtagagctaactcaaatttattaaacggtgtaactgttgactattatggtgcgcctacgcctgtacaacaacttgcaagcatcagtgtgccagaagcacgtttattagtaattgcgccatatgacaaatcatctgtaggcaacattgaaaaagcaatcaatgctgcaaacttaggtgtcaatccttcgagtgatggcgaagttattcgtataagtattcctgctttaacagaggaacgtcgtaaagacttagtgaaagatgttaagaaaattggcgaagatgctaaagtagctgttagaaatgtacgtcgtgat…	atggctaaacaagatgtaattgaattagaaggtactgtattagatactttaccaaatgcaatgtttaaagtagaattagaaaatggtcatgagattttagctcatgtaagtggtaagatcagaatgaattatattcgtattctacctggcgacaaagtaacagttgaaatgtctccgtatgatttaacacgcggaagaattacgtatcgttataaatga	atgagtaaaaaaagaatttacgaatacgcaaaagatttaaaattaaaaagtaaagatattatagatgagttagctaaaatgaacgttgaggtaactagccacatgcaaacgttagaagacgatcaaattaaggctttagataaaatctataaaccagaacaagcacagcaagctgctaaatcagagcagaaaagtgctcaaaataaacaatcaacgacaaacaataaaaataatcaaggtaacaaaggtaatcaaaataataaaccaaacaacaagaaaaataacaaaaataataagaatactaataaaaacaataaacaacctaaacaacctaaacaagaagagccaaaggaaataccttctaaaattacgtatcacgatggtataactgtaggtgaa…	gtgtcaaccatagcaaaagatcagactcaagttaacgaaaagattcgtgcaaaagaattacgcttaatcggtcaagacggagaacaaattggtgtgaaaactaagacagaagctcttgaaatggcagatagagttggtttagatgtagtcatcatggctccgaatgctaaaccacctgttgctagaattatggattatggtaaatataaattcgaacaacagaaaaaagaaaaagaaatgaagaaaaaacaaaaaacaattaaccttaaagaaatacgtttaagtccaactattgaggaacatgatttccaaactaagttgaaaaacggacgtaaattcttagaaaaaggcgataagtgtaaagtttcaattcgtttcagaggtcgtgcgattacgcat…	gtgtcaagtaatgaattattattagcaactgagtacttagaaaaagaaaaaaagattcctagagaagtgttagttgatgctatagaagcagctttaatcactgcttataagaagaattatgatagcgcaagaagtgtgcgtgttgaattaaatatggataaaggtacatttcatgttatcgcacgtaaagaagttgtagaagaatcaatggatgatcgagaagaaattgatttgagtactgcacttgttaaaaaccctgcatatgaaattggtgatatttatgaagaagatgtcacaccaaatgactttggacgtgtaggtgctcaagcggctaaacaagcagtgatgcaacgcttacgtgatgcagagcgcgaaatcttgtatgatgaatttatcgat…	atggctaaaaaaattgtaactgacttagaattaaaaggtaaaactgtacttgttcgtgctgattttaacgtaccgatgaaagatggagaaattactgatgataaccgtatcgtccaagctttaccaactattaaatatattattgaacaaggtggtaaaattgtattattctctcatttaggtaaagtgaaagaagaaagcgataaagcagaattaactttaaaaccagtagctgatgcattaacggaaaaattaggtaaaacagttacttttgtacctgaaacacgtggggaaacattagaacaatctgttaaagagcttaatgaaggtgacgtattattagtcgaaaatactcgttttgaagatgtagatggtaaaaaagagtctaaaaatgatcct…	atgacaaaatttatttttgtaactggtggagttgtttcttcattgggtaaaggtatcacagcagcatctttaggtagattattaaaagatagaggattaaaagtaactatccaaaaatttgatccttatttaaacgtagacccaggtacgatgagtccgtatcaacatggtgaagtatttgtaacggatgatggtgcagagacagacctagacttaggacattatgaaagatttattgatataaatctaaataaatattcaaatgtaactgcaggtaaagtctattctcatgtattgaaaaaagagcgtcgcggtgattatttaggcggcactgtacaagttatcccacatattacgaatgaaataaaagagcgtttacttttagcaggggaaagtaca…	atggctaaaaaaagcaaaagatatcaagaagcagctagcaaaatcgatcgcttaaaacattacgatgtacaagaagctgttgaactagctaaagaaacaaacattgctaactttgacgcatcagttgaagtagcattccgtttaggtattgatacacgtaaaaatgaccaacaaatccgtggagcagtagtgctaccaaacggtactggtaaatcacaacgtgtattagtgttcgctaaaggagaaaaagcagctgaagcagaagcagcaggtgcagatttcgttggcgaaggcgaatatgtagaaaaaatccaacaaggttggtttgattttgacgtagtagtagctacaccagacatgatgggtgaagttggtaaacttggtcgtgtattaggacct…	atggctctaaaaaaatataagccaattactaatggtcgtcgtaatatgactagtttagatttcgctgaaattacgaaaactacacctgaaaagtcattattacaaccgctaccgaaaaaagcgggacgaaataaccaaggtaaattgacagttcgccatcatggtggaggacataaacgtcaataccgtgttattgatttcaaacgtaataaagatggtatcaacgctaaagttgattcaatccaatatgatccaaaccgttcagctaacattgcattattagtttatgctgatggtgaaaaacgctatatcatcgctccaaaaaacctaaaagtaggtcaagttcttgaaagcggtgaagaagcagacattaaattaggtaatgcattaccattacaa…	atgaccaaaggaatcttaggaagaaaaatcgggatgacacaagttttcggagaaaacggtgatttaatccctgtaacagtagtagaagcaagccaaaacgttgtattacaaaagaaatctgaagagatcgatggatacaacgctattcaagtaggctacgaagataaacaagcttacaaaaaagatagcaaaagtaataaatatgcaaataaaccagctgaaggccatgctaaaaaagcaggcacagcacctaagcgcttcattcgtgaattcagaaacgttaacgttgatgaatacgaagtaggtcaagaagtctcagttgatacatttgaagctggagacgtaattgatgtaacaggcgtatctaaaggtaaaggtttccaaggtgccattaaacgt…	atggctaattatgatgtattaaaagtagatggatctaaatcaggttcagttgaactaagcgatgcagtatttgcaatcgaaccaaacaacaatgttctttttgaagcgattaacttacaacgtgcttcattacgccaaggtacacatgctgttaagaatcgttcagcagtacgtggtggtggacgtaaaccatggagacaaaaaggtacaggacgtgcgcgtcaaggtacaatccgtgctccacaatggcgtggtggtggtgtcgtattcggaccaacaccaagaagttactcatacaaaatgcctaagaaaatgcgtcgtttagcattacgctcagcattatctttcaaagtacaagaaaaaggtttaactgttgtagatgcattaaacttagatgct…	gtgaaccgtttaaaagaaaaatataactctgaagttactcaaaacttagtgaaacaatttgactatagttcagtaatggaagttccaaaaatagaaaaaatcgtagtaaatatgggtgtcggtgacgctgttcaaaatacgaaagtattagatgacgctgtagaagaattacagtcaatcactggtcaaaaaccattaattacaaaagctaaaaaatcagtagcaactttccgtttacgtgaaggtatgcctatcggagctaaagtaacacttcgtggagaaagaatgtatgactttttagataaattaatcgctgtatcacttccacgtgtacgtgacttccgtggtgtatcaaaaactgcattcgacggtagaggtaactacactctaggtgttaaa…	atgagtcgtgttggtaaaaaaattattgacatccctagcgacgtaacagtaagtgttgaaggtaacacagttactgttaaaggtcctaaaggtgaattatcaagaacaatgaatgaaagaatgacatataaacaagacgaaagcactttagaagttgtaagaccaactgattctaaagaagatagaacagtacatggtacaactcgtgctttaatcagtaatatgatacaaggtgttaaagaaggataccaaaaaacacttgaattagttggtgttggttaccgtgctcaaatgcaaggtaatgacttaatcttaaacgttggttactctcacccagttgaaattaaagctgatgacggtattactttcggtgtagaaaaaaatacaacagttacagtt…	atgttaaaattaaatttacagttcttctcatctaaaaaaggacttggttctacaaaaaacggacgtgactcagtttctaaacgtttaggagctaaacgtgctgatggtcaacacgttacaggtggttcaatcttattccgccaacgtggtactaaaatttatcctggtgaaaatgtaggtcgtggtggcgacgatacattattcgctaaaatcgacggcgtggttaaatttgaacgcaaaggtcgcgacaaaaaacaagtttctgtttacgcagcagctgagtaa	atggcagtaatttcaatgaaacaattgctagaagcaggtgttcacttcggtcaccaaacacgccgttggaacccaaaaatgaaaagatatatcttcactgaaagaaacggtatttacattatcgatttacaaaaaacagtgaaaaaagtagaagaagcttataacttcattaaacaagtatcagaagatggcggaaaagttttattcgttggtactaagaaacaagcacaagattcagttaaatctgaagcagaacgtgctggtcaattttacgtaaaccaaagatggttaggcggaatcttaactaactataaaacaatttctaaacgtatcaaacgtatctctgaaattgaaaaaatggaagaagatggcttattcgaagtattacctaaaaaagaa…	ttgggtcaaaaaattaatccaatcggacttcgtgttggtgtaatccgtgattgggaagctaaatggtatgcagaaaaagacttcgcttcactattacacgaagatttaaaaatccgtaagtatattgataacgcgttaacagaagcatcagtttctcacgttgaaatcgaacgtgctgcgaatcgtatcaacatcgctattcatactggtaaaccaggtatggtaatcggtaaaggcggttcagaaattgaaaaattacgtaataaattaaattcattaactaacaaaaaagtacacatcaatgttatcgaaatcaaaaaagttgatttagatgctaaacttgttgcagaaaacattgcacgtcaattagaaaaccgtgcttcattccgtcgtgtacaa…	atggctcgtagagaagaagcgaaagaatttgaagaacgcgttgttacaattaaccgtgttgcgaaagttgtaaaaggtggtcgtcgtttccgttttactgctttagttgtagtaggagataaaaacggtcgcgttggtttcggtactggtaaagcgcaagaggtaccagaagcaatcaaaaaagcagttgaagcagctaaaaaagatttagttgttgttccacgtgttgaaggtactacacctcacacaattactggacgtttcagttcaggcagtgtatttatgaaaccagctgcacctggtactggtgttattgcaggtggccctgttcgtgcagtattagaattagcaggtatcactgatatcttaagtaaatctttaggttcaaatacaccaatt…	atgactgaagagttcaacgaatcaatgattaacgagattaaagaaggggataaggttactggtgaagttcaagaaattgaagaaaaacaagtaatcgtccatgtcaatggcggtaaatttaatggtataatccctattagccaactttcaacgcatcatattgacaacccaagtgatgcagtaaaagtaggtgatgaaatcggcgcatatgttacgaaagtagaatatgatgaagaaaatgaaacgggcgcatacatcctttcaaaacgccaactcgaaactgaaaaatcatatgaatttttacaagaacagttagataataaccaaactatcgaagctaaagtgacagaagtagttaaaggcggcttagttgtagatgttggccaaagaggatttgta…	atgccaaagaaaaaatcaccaggaacactagcagaaaatcgtaaagcaagacatgattataatattgaagatacgattgaagcgggcattgtgttacaaggaacagaaattaaatcgatccgccgaggcagtgcaaaccttaaagatagttatgcacaagtcaatcgtggtgaaatgtatttaaataacatgcatattgcaccatatgaagaaggcaaccgatttaaccatgatccacgtcgttcacgtaagctattattgcacaaatgtgaaattacaaagctaggcgaacgtacacgtgaagttggttattcaattgttccattgaaactctatctcaaacacggtcactgcaaagtcttattaggtgttgctcgaggtaagaagaaatatgataaa…	atggcaatttcagctaaacttgtaaaagaattacgtgaaaaaactggcgctggcatgatggattgtaaaaaagcgttaacagaaactgatggtgacatcgataaagcagtagacttcctacgtgaaaaaggtattgctaaagctgctaaaaaatctgaccgtattgcggcagaaggtttagtacacgttgaagcaagagggaacgaagcagcaattgtagaaattaattcagaaactgacttcgtagctcgtaacgaaggattccaacaattagtgaaagaaattgctatccaagtattggatacaaaagctgaatctgtagaagctttattagaaactgaattaacagatggtaaatcagttgaccaacgtgttaaagaagctatctctacaatcggt…	ttggataacgatcgtcaaaaggctttagatacagtaattaaaaatatggagaaatcatttggtaaaggcgcggtaatgaaattgggtgataacgaggcacgcaaagtttcaagtgtttcaagtggttctgtaacattagataatgctttaggagtaggtggttaccctaagggtagaatcatagaaatttatggtccagaaagttctggtaaaacgactgtggctcttcatgccattgcggaagttcaaagaaatggaggcgtggcagcttttattgacgctgaacacgcattagacccagtttacgcagaagcattgggtgttgatattcaaaatttatacctatctcaacctgaccatggggaacaaggtttagagattgcagaagcttttgttaga…	atgttagaatttgaacaaggatttaatcatttagcgacgttaaaagtcatcggtgtagggggcggcggtaataacgctgtaaaccgtatgattgatcatggtatgaataatgttgaatttatttcaattaatacggatggacaagctttaaatttatcaaaagctgagtctaaaatccaaattggtgaaaaattaacacgtggtttaggtgctggcgcaaaccctgaaattggtaaaaaagctgctgaagagtcacgtgaacaaattgaagatgctatccaaggcgcagatatggtattcgtaactgctggtatgggtggcggtactggtacaggtgctgctccagttgtagcaaaaattgctaaagaaatgggcgcattaacagttggtgttgtaact…	atgagaaaaactaaaattgtttgtacaattggacctgcgtctgaatcagaagaaatgcttgagaaattaattaaagctggaatgaatgtggcgcgattaaacttctctcatggtgaccatgcagaacataaagcgagaatcgatacaatccgcgaagtttctaagagattagggaaaacagttggtattctactagatacgaaaggtcctgaaatccgtactcacaacatgaaaaatggtgtgattgaacttgaaaaaggcaatgaagtaatcgttagtatgactgaagtagaaggtacttcagacaaattctcagtaacttatgataaccttatcaatgacgtagacgaaggttcttatatccttctagacgatggtttaatcgaattacaagttaaa…	/
Staphylococcus arlettae AHKW2e	atgcaaaggtactttattaaccaaaacgctgattcagatcagcgtttttttattacaaataacgaagatattcatcatattaaaaatgtaatgcgtaatcatgtcgataatgaattaattttaaatttcttagatcaacgagtattcaaatgtaaaataacggcaatttcacaagatgccatagaggttgaaccgatacaagaattagaaatttctacagaattgccacaaaatattacgatatgtagtggtttaattaaagcagacaagtacgaatggatgttgcaaaaagcaacagaattaggtgcaagtaaatttattgcggccgaaatggatcgttcaattgtcaaactgaatcaaagcaaaataactaaaaaaatagaacgttggcaaaagatt…	atggaaaaatatattttgtcaatagaccaaggaacaacaagttcacgtgcaatattattcaacaaagatggagaaattgatggtgttgctcaaagagaatttaaacaattctttcctaaatcaggttgggtagagcatgatgcgaatgaaatttggacatctgtattagcagttattgcagaagtattaaatgaaaaaaatgttagtgctgaacaaattgcaggcatcggaattactaaccaacgtgaaactacagtagtatgggataaaaaatctggtcgtccagtttaccatgctatcgtttggcaatctcgtcaaactcaaggaatttgtcaagagttgaaagaacaaggacttgaagaaaaattccgtgaaaaaacaggactattgttagaccca…	atggataatgagaaaggtttgttaatcgttctttctgggccatccggtgttggaaaaggtacggtaagaaaaaaaatatttgatgatccaactacttcctacaaatattctatttcgatgacgacacgtgaaatgcgtgaaggagaagtagatggtgtagattatttcttcaaaactaaggctgaatttgaagaattgattaaacaagatcaatttatcgaatatgcagaatatgttggaaattattatggtacgccagttcaatatgttaaagatacaatggaccaaggtcatgatgtttttctagagattgaagtcgaaggtgcgaagcaagtacgtaaaaaatttccagatgcgttatttatttttctggcaccgccgagtttagaccatttacgt…	atgagaaaaccaattattgctggtaactggaaaatgaacaaaacagttcaagaagctaaagattttatcaatgaattaccaacattaccagatactaatgaagttgaatcagtaatctgtgcaccaacaattcaattagatgctttagtatcattagtaaatgaagggaaagcacaaggattacaaatcggtgcgcaaaatgcatattttgaagataatggtgcatttactggcgaaacatcaccagtagcattagcaaatttaggtgtgaaatttgttgttattggacattcagaacgtcgtgacattttccacgaaactgatgaagaaattaacaaaaaagcacatgcagtatttaaccacggcatgactccaatcatttgtgtaggtgaaacagat…	atggctgaagtacctgaatcaagaattaatgaacgaaatataacaaatgagatgcgagaatcatttctagattatgcgatgagtgtaattgtttcacgtgccttaccagatgttagagatggtttaaaacctgtacatcgacgtatcttatatggcttaaatgagcaaggtatgacaccggataagtcatataaaaaatctgcacgtattgttggggatgttatgggtaaatatcacccacacggtgactcatctatttacgaagcaatggtaagaatggcacaggatttcagctatcgatatccattagtcgacggtcagggtaactttggttctatggacggcgatggagctgcagcgatgcgttatacagaggcgcgtatgtctaaaattacgtta…	gtggacgcattgtcagacgtgaacaacacggaaaattatggtgctgaacagattcaggttttagaaggtctagaagcggttcgaaaaagaccaggtatgtatatcggctcaacttcagaaaaaggtctacaccaccttgtgtgggaaattgttgataacagtatcgacgaagcactcgcaggttatgcagatgagatccaagtagtaattgaaaaagataattggataaaagtaacagataatggtcgtggaattcctgttgatattcaagaaaaaatgggacgtcctgccgttgaagttattttaactgtactacatgccggcggtaaattcggcggtggtggttataaagtatcaggtggtctacatggtgtaggttcgtctgtagttaatgcttta…	ttggcaggtcaatttgtccaatatggaagacatcgtaaacgtagaaattatgcgagaatttcagaagtattagaattaccgaacttaatcgaaattcaaacgaaatcatatgagtggttcttaaaagaagggttactagaaatgttccgtgatatttcaccgattgaagatttcacaggtaatctgtctttagagtttgtagattacagacttggtgaaccaaaatatgatttagaagaatcgaaaaaccgtgatacaacgtatgctgcaccacttcgagtgaaagtacgtcttattattaaagagactggcgaagtaaaagagcaagaagtgtttatgggagatttcccattaatgacagatacaggtacatttgtgattaacggtgcagaacgtgtt…	ttgcgaattgaacaagcagtaataaatgatataaaagataaaacagatatccttgatttagtaagtgaatacgtaaaattagaaaaaagagggcgaaactatattggtttatgccctttccacgatgaaaaaacaccatcgttcaccgtttcagaagataaacaaatttgtcattgtttcggttgtaaaaaaggtggtaacgtctttcaattcactcaagaaattaaggatatttcctttgttgaagcagtaaaagaactaggtgagcgtgttaatattactgtggatttaccatctgaaacaccatcaaatgatggtcatcaaattgcatcagatgatttgaagatgattgaaatgcatgaattaatgcaagaatattatcattatgctctaaaaaaa…	atgagtgacataattaacgacactaaaagtaagatgacaaagactatagacagtttttctagagaattagctaacattagtgcaggtagagccaactcaaatctactaaatggtgtaactgtagattattacggagcgccaacaccagttcaacaattagcgagtatcaatgtaccagaagcacgtttattagttatttcaccttatgataaatcatcagttgcagatgtagaaaaagcaatcatcgctgctaatttaggtgtaaatccttcaagtgatggtgaagtaatccgaatttcagttccagctttaactgaagaacgacgtaaagagttagttaaagaagttaaaaaaatcgctgaaaatgcgaaagttgctattcgtaacgtgcgtcgtgac…	atggctaaacaagatgtaatcgaattagaaggtacagtattagatactttaccaaacgctatgtttaaagtagaattagaaaatggtcacgagattttggcacacgtaagtggtaaaattagaatgaattatattcgtattctacctggcgacaaagtaacagtagaaatgtctccgtatgatttaacacgcggcagaattacttatcgttataaataa	atgagtaaacaaagaatttacgaatatgctaaagaattaaatttaaaaagtaaagatgtaattgatgaattaaaaaaaatgaatgtggaagtatcaaaccacatgcaagcattagaagacgatcaaattgcccaattaaacaagaagtttaaaccgagcactcaatcgaataataaagctaatgcgtcaaaagctgacaaaccagctcaaaataatcaaaaacaacagcaaaaaaataaccaaaaacctaataaaaacaaaaagcaacagaacaaaaagaataatggtaaacaaaataaaaaacaacaacgtgacagtcaaccagaagtaaaagaaattccagctaaaataacttatcaagatggtattactgttggtgaattagcagaaaaaataaat…	gtgtcaaccatagctaaagatcagactcaagttaatgaaaagattcgcgcaaaagaattacgattaatcggtcaagatggtgaacaaattggtgttaaagccaaaaatgaagcacttgaaatggctgatagagttggtttagatgtagtcgtagttgctcctaacgctaaaccacctgttgcaagaattatggattacggaaagtataaattcgaacaacagaaaaaagaaaaagaaatgaaaaagaaacaaaaaacgattaatgtaaaagaaattcgtttaagcccaactattgaagaacatgacttccaaactaaattaaagaatggtcgtaagttcttatcaaaaggcgacaaatgtaaagtttctattcgttttagaggtcgtgcaattacgcat…	gtgtcaagtaacgagttattgttagctactgaatatttagaaaaagagaaaaagattccaagagaagtgctgattgatgcaattgaagcagctttaattactgcttataaaaagaactatgatagtgcgcgaaatgttcgtgttgaattaaatatggacgaaggcgtatttaaagttatagcgcgcaaagaagttgttgaggaagtattcgatgatcgtgacgaaatcgatttaagcacagcacttgttaaaaacccagcgtatgaattaggtgatatatatgaagaagatgtgacacctaatgactttggacgtgtgggcgcacaagctgcaaaacaagcagttatgcaacgtttaagagatgcagagcgcgaaattttatatgatgaatttatcgat…	atggctaaaaaaatcgtttctgatatagaattaaaaggtaaaactgtacttgttcgtgctgactttaatgttcctatgaaagatggagaaattactgacgataaccgtatcgttcaagccttaccgacaattaattacattgttgaacaaggtggtaaaatcgtcttattctcacacttaggaaaagtaaaagaagaaagtgataaacaagaattaacattaaaacctgtagccgaagcattatcaacaaaattaaataaaaacgtggtttttgttcctgaaacacgtggagaacaattagaacaagctattcaagaattaaatgaaggcgatgtactattagtcgaaaatactcgttttgaagatgttgatggtaaaaaagaatcaaaaaatgatgct…	atgacaaaatttatttttgtaactggtggcgtagtttcttcattaggtaaaggaatcactgcagcctcattaggtagattactaaaagacagaggattgaaagtaacaattcaaaaatttgacccatacttaaacgtagacccaggtacgatgagtccatatcaacatggtgaagtgtttgtaacagatgatggtgcagagactgatttggatttagggcattatgaacgttttattgatattaatttgaacaagtattcaaatgtgacggcaggaaaagtttactctcacgttttgaaaaaagaacgtagaggtgattatcttggtgggactgtccaagtcattcctcacattactaatgaaattaaagaacgtttattattagcaggagagagtacg…	atggctaaaaaaagtaaaaagtatcaagaagcagctagtaaaatagaccgccaaaaacattacgatgttgaagaagctgtcgcattagctaaagaaacaagcatcgctaactttgatgcttcagtagaagtagcattccgtttaggcattgatacacgtaaaaatgaccaacaaatccgtggtgcagtagtattaccaaacggtactggtaaatcacaacgtgtattagtatttgctaaaggtgacaaagcaacagaagcagaagcagcaggcgctgattacgtaggcgaaggcgactacgtaaacaaaatccaacaaggatggtttgacttcgatgtagttgttgcaacaccagacatgatgggtgaagttggtaaattaggtcgtgtattaggacct…	atggctctaaaaaaatataagccaattactaatggtcgtcgtaatatgactacgttagatttcgctgaaatcacgaaaactacacctgaaaagtcattattacaaccgctaccgaaaagagcgggacgtaacaaccaaggtaaattgacagttcgccatcatggtggaggacacaaacgtcaataccgtgttattgattttaaacgtaacaaagatggaattgctgcaaaagtagattctatccaatatgacccaaaccgttcagctaacattgcattactagtttatgctgatggtgaaaaacgctacatcattgctcctaaaaacttacaagtaggtcaagttgttgagaatggtgaatcagctgatattaaagtaggtaatgcgttaccacttcaa…	atgaccaaaggaatcttaggaagaaaaatcgggatgacacaagttttcggagaaaacggtgaattaatcccagtaacagtagtagaagcaaaccaaaacgttgtattacaaaagaaaactgaagaagttgacggatacaacgcaatccaagtaggctttgaagataaaaaagcttataaaaaagatagcaaaacaaacaaatatgctagtaaaccagctgaaggtcatgctaaaaaagctgacacagcacctaagcgcttcattcgtgaattcagaaacgttaatgttgatgaatacgaagtaggtcaagaagtctcagttgatacatttgaagctggcgacgttattgatgtaacaggcgtatctaaaggtaaaggtttccaaggcgcaatcaaacgt…	atggctaattatgatgtagtaaaagtagacggaactaaatcaggttcagtagaattaaatgatgcagtatttgcaatcgaaccaaacaaagacgttctatttgaagcaatcactttacaacgtgcttcattacgccaaggtactcatgctgttaaaaatcgttcagcagtacgtggtggtggacgtaaaccatggagacaaaaaggtacaggacgtgcgcgtcaaggtacaattcgtgcgccacaatggcgtggtggtggtatcgtattcggaccaactccaagaagttatgcttataaaatgcctaagaaaatgcgtcgtttagctttacgttcagcattatcttacaaagtacaagaaaatgcgttaacagtagttgatgcaattaactttgaagct…	gtgaaccgtttaaaagaaaaattcaatacagaagttgctgaaagcttggttaagaaatttaattatagttcagtaatggaagtaccaaaaatcgaaaaaatcgttgtaaatatgggtgtcggtgacgctgttcaaaactctaaagtgttagataacgctgtagaagaattagaacaaatcactggtcaaaaaccattagttacaaaagctaaaaaatcagttgcaacattccgtttacgtgaaggtatgccaatcggtgctaaagttactttacgtggcgaaagaatgtatgactttttagataaattaattgctgtatcattaccacgtgttcgtgacttccgcggtgtttctaaaactgcattcgatggtcgcggtaactacacattaggtgttaaa…	atgagtcgtgttggtaaaaaaattattgacatccctagcgacgtaacagttagcatagaaggtaacaatgtaactgttaaaggtccaaaaggcgaattatctaaaactttaaacgaaagaatgacatacaaacaagatgaaactactttagaagttgttagacctactgattctaaagatgacagaacagtacatggtacaactcgtgctttaattaacaatatgatccaaggtgtttctcaaggtttcacaaaaacacttgaacttgttggtgttggttaccgtgcacaaatgcaaggtaatgacttaattttaaacgttggttactctcacccagtagaaattaaagctgaagatggcattactttcactgttgagaaaaacacaactgtaactgta…	atgctaaaattaaacttacagttcttcgcatctaaaaaaggggtaagttctacaaaaaacggacgtgactctgaatcaaaacgtttaggtgctaaacgcgcagatggacaatatgttacaggcggttcaattttattccgtcaacgtggtacaaaaatttatcctggtgaaaatgtaggtcgcggtggtgacgatacattattcgctaaaatcgacggcgttgtaaaattcgaacgtaaaggtcgcgacaaaaaacaagtatctgtatattcagctgctgagtaa	atggcagtaatttcaatgaaacaattactagaagcaggtgttcatttcggtcatcaaacacgccgttggaaccctaaaatgaaaagatacattttcactgaaagaaatggtatctacattatcgatttacaaaaaacagtgaaaaaagttgaagaagcttataacttcatcaagcaaatctctgaagatggtggacgtgtactatttgttggtactaaaaaacaagcacaagaatcagttaaagctgaagcagaacgtgctggtcaattttacgtaaaccaaagatggttaggtggtattttaactaactataaaacaatttctaaacgtatcaaacgtatttctgaaattgaaaaaatggaagaagatggcttgttcgaagtattacctaaaaaagaa…	gtgggtcaaaaaattaatccaatcggacttcgtgtcggtgtaattcgtgattgggaagctaaatggtatgcagaaaaagacttcgcttcactattacatgaagatttaaaaatccgtaaattcattgataacgcattaaaagaagcatcagtttcttatgtagacatcgaacgtgctgctaaccgtatcaacatcgctattcatactggtaaaccaggtatggtaatcggtaaaggcggttcagaaattgaaaaacttcgtaataaattaaattcattaactgataaaaaagtacacatcaacgtaatcgaaattaaaaaggttgacttagatgctcgtttagttgcagaaaacatcgcgcgtcaattagaaaaccgtgcttcattccgtcgtgtacaa…	atggctcgtagagaagaagaaactaaagaatttgaagaacgcgttgtaacgatcaatcgtgttgcaaaagttgtaaaaggtggacgtcgtttccgtttcactgctttagtagtagtgggagataagaatggccgcgttggctttggaacaggtaaagcacaagaggttccagaagcaatcaaaaaagctgttgaagcagctaaaaaagatttagttgtagttccacgtgttgaaggtactacacctcatacaattacaggaactttcagttcaggtagtgtattcatgaaaccagctgcacctggtacaggtgttatcgcaggtggcccagttcgtgccgtattagagttagctggtattactgacatcttaagtaaatcattaggatctaatactcca…	atgactgaagaatttaatgaatcaatgattaatgacattaaagagggagataaaattactggtgaagttcaatcattagaagacaaacaagtgattgtccatgtcaatggcggtaaatttaacggaattatcccaattagtcaattatcaacacatcatatcgataatccaagtgatgcggtaaacgtaggtgatgaaattgaagcatatgttacgaaagtcgaattagacgacgaaaacgaaacaggtgcttacattttatctaaaagacaactagaaacagagaaatcttatgactatttacaagaaaaactagatagtaatgaaactattgaagctaaagttaccgaagtagttaaaggcggtttagtagtagatgttggacaacgtgggtttatt…	atgccaaagaaaaaatcaccaggtacattagcagaaaatcgtaaagccagacatgattataatatcgaagatacgattgaagcgggcattgtgttacaaggaactgagattaaatctatacgtcgtggcagtgccaatttaaaggatagctatgcacaggtgaaacgtggagaaatttatctccaaaatatgcatattgctccttacgaagagggtaatcgctttaatcacgatccacgacgttcacgcaaattactattacacaaacgtgaaattattaaattaggtgaacgtacacgtgaaattggttattctatagttccattaaaactttatttaaaacacggtaattgcaaagtcttattaggtattgcacgcggtaagaaaaaatatgataag…	atggcaatttcagctaaacttgttaaagaattacgtgaaaaaactggcgctggtatgatggactgtaaaaaagcgttaactgaaactgatggagatattgataaagcaattgattacttacgtgaaaaaggtatctctaaagcagctaaaaaagctgatcgtatcgcagcagaaggcttagtacatgtagaagttaaaggaaacgatgcagcaatcgttgaaattaactcagaaactgactttgttgctcgtaacgaaggtttccaagcattagttaaagaagttgctacacaagtacttgaaacaaaagttgattctgtagaagctttacttgaaactaaattagctgatggtaaatcagtagatgagcgcatgaaagaatcaattgctacaattgga…	ttggataacgaacgtcaaaaagctttagatacagttataaaaaatatggaaaaatcatttggtaaaggttcagtgatgaaattaggcgacaataaagctcgcagagtatcaagtgtttcgagtggttctgtaacattggataatgccttaggagtaggtggttatcctaaaggaagaattattgaaatctatggaccagaaagttcaggtaaaacgactgttgcattacatgctatagctgaagtacaaagaaatggtggaattgcagcatttatcgatgccgaacacgcacttgaccctgtttatgctgaagctttaggtgtcgatattgataatttatatttatcacaacctgaccacggagaacaaggtcttgaaatcgcagaggcttttgttaga…	atgttagaatttgaacaaggatttaatcatttagcgacaataaaagtcatcggtgtagggggcggcggtaataacgctgtaaaccgtatgattgaccatggaatgaataacgttgaatttatttcaattaacacagacggacaagcattaaacttatcaaaagcagaatctaagattcaaattggtgaaaagttaactcgtggtttaggcgctggtgctaaccctgaaattggtaaaaaagctgctgaagaatcacgcgaacaaattgaagacgcgattcaaggtgctgacatggtattcgttactgctggtatgggtggcggtacaggtactggtgctgctccagttgtagctaaaattgctaaagaaatgggatcgttaacagtaggtgttgtaact…	atgagaaaaacaaaaattgtttgtactattggaccagcatctgaatcagaagagatgttagaaaaactaatgaaagcaggaatgaacgttgcaagactgaacttttcacatggtgatcacgcagagcatcaagctagaatcgattcaattcgcagagtatcaaaacgtttaggtaaaactgtagcaattttattagacacaaaaggtcctgaaatccgtacacacaacatgaagaatggtggcatcgaattagaaaaaggtactgaagttattgttagtatgactgaagtagaaggtacaccagaaaaattctcagtaacgtatgataatcttattaatgatgtcgacgaaggttcatatattctattagatgatggtttaattgaattacaggtaaaa…	/
Staphylococcus pasteuri FDAARGOS_1152	ttgcaaagatattttattaatcaaaacgctgatgaaagtcagcgtttttttattacagataaagaagatatgcatcatattaaaaatgtaatgcgccattctgaaggacataaaatagtaatcacatttaatgataaaaatgtttatacgtgtaaaataactaatatatctgatcaaaatatagagttagaattaatcgaaaagcaagaaattaatactgagttaccgcaacatattactatttgcagtggtttgattaaggctgataaatatgaatggatgattcaaaaagcaactgaactaggtgccagtgaatttttggcagtagaaatggaccgatctattgttaaattaaacaatgcaaaaatctctaaaaaactagaacgatggcaaaaaata…	atggaaaaatacattttatcaatagaccagggaacaactagttcaagagcgattttatttaataaagacggagaaatcaaaggtgtagcacaacgagaattcaaacaacattttccacaatctggttgggtagaacatgatgctaatgaaatttggacatctgtattatctgtaatggcagaagtcatgaatgaacaagatgtaagagctgagcaaattgaaggtataggtattacaaaccaacgtgaaacaacagttgtatgggataaaaatactggccgtccaatttaccatgctattgtatggcaatctcgtcaaactcaaagtatttgtcatgatttaaaagaacaaggtcatgaagatttattccgtgataaaactggtcttttattagatccg…	atggataatgaaaaaggattgttaatagttctttcaggtccttctggtgtaggtaaaggaactgttagaaagaaaatatttgaagatcccaatacttcgtataagtattctatatcgatgactactcgtagcatgcgcgagggtgaaattgatggtgtagattacttcttcaaaacaaaagatgaatttgaagcattaattaaagatgatcaatttattgaatatgccgagtatgtaggtaattactatggtacgcctgttcaatatgttagagatacgatggaccaaggacatgatgtatttctagaaattgaagtcgaaggtgcaaaacaagttagaaagaaattccctgaagcattatttattttcttagctccaccaagtctagatgatttaaga…	atgagaacaccaattatcgcaggtaactggaaaatgaacaaaacagttcaagaagctaaagatttcgttaacgaattatcaacattacctgatccaaaagaagttgaatcagtaatttgtgcaccaacaatccaattagacgcattaattacagcagtgaaagatggtaaagctaaaggcttacaaatcggtgctcaaaatgcatattttgaagataatggtgctttcacaggtgaaacatctcctgtagcattagctgatttaggcgtaaaatatgttgttatcggacactctgaacgtcgtgatttattccacgaaactgacgaagaagttaacaaaaaagcacatgctatcttcaatcatggtatgacaccaatcatttgtgttggtgaatcagat…	atggctgaattacctcaatcaagaattaatgaacgaaatataaccaatgaaatgcgcgaatcatttttagactatgcaatgagtgttatcgtttctcgtgcattgccagacgtcagagacggattgaaaccagttcatcgtcgtattttatacggattaaatgaacaaggtatgacaccagacaaatcttataaaaaatcagcacgtattgttggggacgtaatgggtaaatatcacccccatggtgactcatcaatttatgaagcaatggtaagaatggcacaagaattcagttatcgttatccattagttgatggacaaggtaactttggttctatggatggtgatggagctgctgccatgcgttataccgaagcacgtatgactaaaatcacttta…	atggtgaatacattgtcagatgtaaacaacaatgataattatggtgctggccagatccaagtactagaaggactggaagcggttcgtaaacgacctggtatgtatatcggttcaacttcagaaagaggattgcaccacttagtatgggaaattgttgataatagtattgacgaagcattagcaggttatgctgatgaaattaacgtaacaattgaaaaagataattggattaaagttactgacaatggacgtgggattccagttgatattcaagagaaaatgggacgcccagcagttgaagttatcttaactgtacttcacgccggaggtaaattcggtggcggtggatataaagtctcaggtggtttacatggtgttgggtcatctgtagtaaacgcc…	ttggcaggtcaagttgtccaatatggaagacatcgtaaacgtagaaattacgcgagaatttcagaagtattagaattaccgaacttaatagaaattcaaacaaaatcttacgattggttccttaaagaaggtttattagaaatgtttagagacatttctccgattgaagatttcacaggtaacctatctttagaatttgtagattatagattaggtgaaccgaaatacgacttagaagaatcaaaaaaccgtgacgctacttatgctgcacctcttcgtgtaaaagtacgtcttattattaaagaaactggcgaagtaaaagagcaagaagtattcatgggtgatttcccactaatgacagatacaggtacatttgttatcaatggtgcagaacgtgtt…	ttgcgtatagaacaatcggtcattaatgaaatcaaagataagacagatatacttgatttagtaagtgaatatgtaaaacttgaaaaaagaggacgcaattatatcggtttgtgtccttttcatgatgaaaagaccccttcttttactgtgtcagaagataaacaaatctgtcattgtttcggttgtaaaaagggtggcaatgtttttcaattcacacaagaaataaaagatatttcctttacagaagctgtaaaagagttaggcgaacgtgtcaatatatcagttgatgtgggtaatagccaatatcaaaatacaaacacacaaatcgcaactgatgatttacaaatgatagaaatgcatgaactcatgcaagaatattaccattatgcacttatgaaa…	atgagtgacattattaaagatactaaatcaagaatgcaaaaatcaatcgatagtttatctaaagaattagctaatattagtgcaggaagagccaattctaatttattaaatggtgtgaatgtagattactatggtgcaccaacaccagtgcaacaattagcaagtattaatgttcctgaagcaagattacttgttatttcaccatatgataaatcatctgttgctgatatcgaaaaagctataaacgctgctaaccttggtgttaatccaactagtgacggtgaagtaattcgtatttctgtacctgctttaactgaagaacgtcgtaaagaattagttaaagaagttaaaaaaatcggtgaagacgcaaaagtttctataagaaacatccgtcgtgac…	atggctaaacaagatgttattgaattagaaggtactgtattagatactttaccaaacgcaatgtttaaagtagaattagaaaatggtcatgaaattttagcacacgtaagtggtaaaattagaatgaactacattcgaattctacctggcgacaaagtaactgttgagatgtctccgtatgatttatcacgcggtagaattacttatcgttataaataa	atgagtaaacaaagaatttacgaatatgcgaaagaattaaatctaaagagtaaagagattatagatgaattaaagagtatgaacgttgaagtgtcaaatcacatgcaagctttagaagacgaccaaattaaagctttagacaaaaagttcaagccagaacaaagcaaagaaaacactaaaaatactcaaaataatcacaaaaaatctgaaaacaaacaacaaaacaatcagaaacaaaataataataaatcaaataatcaaagtggtcagaataaaaacaacaaaggtaaacaacaaaacaaccaaaataatcaaaataacaacaataataagaaaaataataagaataacaaaaataataaaaacaataaaaagaacaaccaaaaacaaaacaaccaa…	gtgtcaaccatagcaaaagatcaaactcaaattaatgagaaaattcgcgcgaaagaacttcgtttagtaggtcaagatggtgaacaaattggtgtcaaatcaaaacaagaagctttagaaatggctgaacgtgttgatttagatttagtaatcgtagcaccaaatgctaaaccacctgttgctagaattatggattacggtaaattcaaattcgaacaacagaaaaaagaaaaagaaatgaagaagaaacaaaaaacaattaacgttaaagaaattcgtttaagtccaacaattgaggaacacgatttccaaacaaaattgaaaaatggacgtaaattcctttctaaaggcgataaatgtaaagtttcaattcgtttcagaggtcgtgcaattacgcat…	gtgtcaagtaatgaattattattagctactgaatatttagaaaaggaaaagaaaattcctagagaagttttaattgatgcaattgaagcagctttaattacagcatataagaaaaactatgatagtgctagaaacgtgagagtagagttaaacatggatgaaggtactttcaaagttatagcaagaaaagaagttgttgaagaagtattcgatgacagagaagaagtggatattagtacagcattagttaaaaatccagcatatgaaattggtgacatttacgaagaagacgtaacacctcaagatttcggacgcgtaggtgctcaagctgcaaaacaggctgttatgcaacgcttaagagatgctgaaagagaaattctttatgatgaatttatcgac…	atggctaaaaaaatagtttctgatttagaacttaaagacaaaacggtattagttcgtgctgactttaacgtacctttaaaagatggtgaaattacaaacgacaaccgtattgttcaagcattaccaacaatcaaatacatcatcgaacaaggtggtaaagtagtattattctcacacttaggtaaagtgaaagaagaaagcgacaaagaatcattaactttaaaacctgttgctgatgatttatctaaaaaattaaacaaagacgtagtattcgtacctgaaactcgcggagaaaaattagaatcttcaattaaagatttaaaagctggcgatgttttattagtacaaaacactcgttttgaagatttagatggtaaaaaagaatctaaaaatgaccca…	atgacaaagtttatatttgtaacaggtggcgtagtttcgtctttaggtaaaggaattactgctgcatcattaggtagattattaaaagatagaggtcttgaagttacgattcaaaaatttgatccatacttaaacgttgatccaggtactatgagtccatatcaacatggtgaagtattcgttacagatgacggtgctgaaacagatttagacttaggtcactatgaacgttttattgatattaatttaaataaatattcaaacgtaactgctggtaaagtatattctcacgtgctgaaaaaagaacgtcgcggtgattatttaggtggaacagtgcaagttattccacacattacaaatgaaattaaagaacgtttattattagctggagaaagtaca…	atggctaaaaaaggtaaaaagtatcaagaagcagctaataaagttgaccgtacacaacactatagtgttgaagaagcaattaaattagctaaagaaacaagcattgctaactttgacgcatcagttgaagttgcattccgtttaggaattgatacacgtaaaaatgaccaacaaatccgtggtgcagtagtgctaccaaacggaactggtaaatcacaacgtgtattagtattcgcaaaaggtgataaaatcactgaagctgaagaagcaggcgcagattacgtaggtgaatctgattacgtacaaaaaatccaacaaggttggttcgactttgacgtagttgttgctactccagacatgatgggcgaagttggtaaacttggtcgtgtattaggacct…	atggctcttaaaaaatataagccaataactaatggtcgtcgtaatatgacttcattagatttcgctgaaattacgaaaactacaccagaaaagtcattattacaaccgctaccgaaaagagcgggacgtaacaaccaaggtaaattgactgttcgccatcacggtggaggacataaacgtcaataccgagttatcgatttcaaacgtaacaaagatggtatcaacgctaaagttgattcaatccaatacgatccaaaccgttcagctaacattgctttattagtatatgctgacggagaaaaacgttatattatcgcacctaaaggattacaagtaggacaagtagttgaaagtggtgctgaagcagatatcaaaattggtaatgctttaccattacaa…	atgaccaaaggaatcttaggaagaaaaatcgggatgacacaagtgtttggagaaaacggtgaattaatcccagtaacagtagtagaagcaggacaaaacgttgtattacaaaagaaaactgaagaagttgacggttacaacgcaatccaagtaggatttgaagataaaaaagcatataaaaaaggttcaaaaactaacaaatatgctaataaaccagctgaaggtcatgctaaaaaagctgacacagcacctaagcgcttcattcgtgaattcagaaacgttaatgttgatgaatacgaagtaggtcaagaagtctcagttgatacattcgaaactggtgacatcattgatgttacaggtgtttcaaaaggtaaaggtttccaaggtgctattaaacgc…	atggctaattatgatgttttaaaagtagacggatcaaaaagtggttcagttgaattaagcgatgcagtctttgcaatcgaaccaaacaatagtgtccttttcgaagctatcaatttacaacgtgcttcattacgtcaaggtacacattcagttaaaaaccgttcagcagtgcgcggcggtggacgtaaaccatggagacaaaaaggaacaggtcgtgctcgtcaaggtacaattcgtgcacctcaatggcgcggtggtggtattgtattcggaccaactccaagaagttacggatataaaatgcctaagaaaatgcgtcgtttagcattacgttctgcattgtcatttaaagttaaagaaaatggatttacagttgttgatgcattcggatttgatgca…	ttgaaccgtttaaaagaaaaatttaattctgaagttactgagaacttagtaaaaaaattcaactatagttcagtaatggaagtacctaaaattgacaaaatcgtagtgaacatgggtgttggtgacgctgttcaaaactctaaagtgttagataacgctgtagaagaattagaacaaattactggtcaaaaaccattagtaactaaagctaaaaaatcagttgcaacattccgtttacgtgaaggtatgcctatcggtgcgaaagttacacttcgcggagaaagaatgtatgaattcttagacaaactaatttcagtatcattaccacgtgtacgtgacttccaaggtgtttctaaaaaagcattcgatggtcgcggtaactacacattaggtgttaaa…	atgagtcgtgttggtaagaaaattattgacatccctagtgacgtaacagtaacttttgacaataatcatgtcactgttaaaggtccaaaaggtgaattatcaaaaacattaaatgaaagaatgacatttaaacaagaagaaaacacaattgaagttgtaagaccatctgattctaaagatgacagaacagatcatggtacaactcgtgctttattaaataatatggtacaaggtgtttctcaaggtttcgaaaaaacacttgaacttgttggtgtaggttaccgtgctcaaatgcaaggtaatgatttagtacttaacgttggatactctcacccagtagaaattaaagctgaagacggcattactttcgctgttgagaaaaatacaactgttaaagtt…	atgttaaaattaaacttacagttcttcgcatctaaaaaaggggtaagttctacaaaaaacggacgtgactctgaatcaaaacgtttaggtgctaaacgtgctgacggtcaatacgttacaggtggttcaattctttatcgccaacgtggtactaaaatttaccctggtgaaaatgtaggtcgtggtggcgatgatacattattcgctaaaatcgacggcgttgttaaatttgaacgcaaaggtcgcgacaaaaaacaagtttctgtatatacagtagctgaataa	atggcagttatatcaatgaaacaattgttagaagctggtgttcacttcggccaccaaacacgtcgttggaacccaaaaatgaaaaaatatatcttcactgaaagaaatggtatttatatcattgacttacaaaaaacagtgaaaaaagttgaagaagcatacaactttattaaacaagtatctgaagatggcggtaaagtcttattcgtaggtactaaaaaacaagcacaagaatcagttaaagctgaagcagaacgtgctggacaattctacgttaaccaaagatggttaggtggaatcttaactaactacaaaacaatctcaaaacgaatcaaacgtatttctgaaattgaaaaaatggaagaagacggattattcgaagtattacctaaaaaagaa…	gtgggtcaaaaaattaatccaatcggacttcgtgttggtatcatccgtgattgggaagcaaaatggtatgctgaaaaagatttcgcttcattattacacgaagatttaagaatccgtaaatttattgataatgaattaaaagaagcatcagtttctcacgtagatatcgaacgtgcagctaaccgtattaatatcgcaattcacactggtaaaccaggtatggtaattggtaaaggcggttcagaaattgacaaacttcgtaacaaattaaatgctttaacagataaaaaagtacacatcaacgtaattgaaatcaaaaaaattgatattgatgcaagattagttgctgaaaatatcgcacgtcaattagaaaaccgtgcttcattccgtcgtgtacaa…	atggctcgtagagaagaagaaacgaaagaatttgaagaacgcgttgttacaatcaatcgtgttgctaaagttgttaaaggtggacgtcgtttccgtttcactgcattagtagtagttggagacaaaaatggtcgtgtaggtttcggtactggtaaagctcaagaggtacctgaagcaatcaaaaaagctgttgaagcagctaaaaaagatttagttgtagttccacgtgttgaaggtactacacctcacacaatcactggccgttatggctcaggtagcgtatttatgaaacctgcagctcctggtactggtgtaatcgctggtggtccagttcgtgcggtattagaattagcaggtatcactgatatcttaagtaaatcattaggttctaacacacca…	atgactgaagaattcaacgaatcaatgattaaagatattaaagaaggtgacaaagtcactggagaagtacaacaggttgaagataaacaagtagttgtgcatattaatggtggaaaatacaatggtataatccctattagccaattatccacacatcatattgaaaaacctaatgaagtagttaaagaaggcgatgaaatagaagcctatgtaacgaaaattgaatttgatgaagaaaatgattcaggtgcatatattttatctaaaagacaacttgaaactgaaaaatcatatgactatttacaagaaaaacttgataacaatgaaataattgaagctaaagtaagagaagttgtgaaaggtggattagttgtcgatgtaggacaacgtggtttcgta…	atggctaagaaaaaatcaccaggcacactagctgaaaatcgcaaagcaagacatgattataatattgaagatacgattgaagcgggtattgtgttacaaggtacagaaattaaatctatacgtagaggtagtgccaatttaaaagatagctatgctcaagttaaacgtggcgaaatctatttaaataatatgcatattgcaccttatgaagaaggtaaccgtttcaatcatgatccattacgttctcgtaagttgctattgcataaacgtgaaattttaaaattaggtgaccgtacacgtgaaattggttattctatcattccgttaaaattatatttgaagcatggtcaatgcaaagtattactaggcattgctcgcggtaagaaaaaatatgataaa…	atggcaatttcagctaaacttgtaaaagaattacgtgaaaaaactggcgctggtatgatggactgtaaaaaagcgctaactgaaactgatggtgatatggataaagcaatcgactacttacgtgaaaaaggtattgctaaagcagctaaaaaagctgatcgtatcgctgcagaaggtcttgtacatgttgaaatcaatggtaacgaagcagctatcgttgaaatcaactcagaaacagacttcgttgctcgtaacgaaggtttccaaaatttagttaaagaaattgctaaccaagttcttgctacaaaagcagaatcagttgatgcattaatggaaactaaatttgaagacggtaaaactgttgacgaaaaaatgaaagaagctatttctacaattgga…	ttggataacgaacgtcaaaaagctctagatacagtaataaaaaatatggaaaaatcatttggtaaaggtgcagtaatgaaattaggcgataataaaggccgtagagtttcaagtacatcaagtggttcagttacgttagataacgcattaggagtaggtggctatcctaaaggaagaattattgagatatatggtccagaaagttctggtaaaacaacagtagcattacatgctattgctgaaacacaaaaaaatggcggcgttgcagcatttattgatgctgaacatgctttagatcctgtatacgcacaagcattaggtgtggatattgataatttatatctttcacaacctgaccacggggaacaaggccttgaaattgcagaagcttttgttcgt…	atgttagaatttgaacaaggatttaatcatttagcgactttaaaagtcatcggtgtaggtggcggcggtaacaacgctgtaaaccgtatgattgaccacggtatgaataatgtagaatttatcgctatcaatacggatggacaagctttaaacttatctaaagctgaatcaaaaatccaaattggtgaaaaattaacacgtggattaggtgctggagctaacccagaaattgggaaaaaagctgcagaagaatcacgtgaacaaattgaagatgcaatccaaggtgcagatatggtattcgtaactgcaggtatgggtggcggtactggtactggtgctgctcctgtagtagcaaaaattgctaaagaaatgggagctttaacagttggtgttgttact…	atgagaaaaactaaaattgtatgtactattggaccagcatctgaatcagaagaaatgattgaaaaattaattaacgctggtatgaacgtggcacgtttaaacttttcacatggtagtcatgaagaacataaaggtagaattgatacaattcgtaaagtggctaaacgtttaaataaaactgtagctattcttttagatactaaaggaccagaaattcgtactcataacatgaaagatggcgttatcgaattagaaaaaggtaaagaagttattgtaagtatgagtgaagtagaaggtacacctgaaaagttctctgtaacttacgacaacttaattaatgatgtacaagtaggatcatacattttattagacgatggtttagtagaattacaagttaaa…	/
Staphylococcus saccharolyticus 13T0028	ttgcaaagatactttattaatcaaagcgctgatgaaaatcagtgcttttttattgaaaataaagatgatatacatcatataaataaagtaatgcgtcaaacaaaggatgattctattattgttacatttttagatgaaaaagtttacaaatgcaaaattatttcaattaaccaacaagcaattgaaattaaaccacaggaacaacaagatattaatactgaattaccccaacatataacaatatgtagcggattaattaaagcggataagtatgaatggatgattaaaaaagcaactgaattaggtgcaaacgaatttattgcggtaagtatggaacgctctgtagtaaaactcaatgagtctaaagttgccaaaaaattagaaagatggcaaaaaatt…	atggaaaaatatattttatcaatagatcaaggaacaacaagttctcgtgcaattctatttaataaagaaggagaaattaagggtgtttctcaacgagaatttaaacaacacttcccgcatccaggctgggtagaacatgatgcaaatgaaatttggacatcagttttatcagttatggcagaattgatgaatgaaaataatatcaatgctgatcaaattgaaggtattggtatcactaatcaacgtgagacaacagtggtgtgggataaaaatactggtcgtccgatttatcgcgcaattgtttggcaatctagacaaacacaagaaatttgtactgaattaaaggatcaaggctatgaagaaacatttagagataaaactggtttacttttagatccc…	atggataatgaaaaaggactgttaattgttctttcaggcccttcaggtgttggaaagggaactgttagaaagagtatttttgaagacccaactacttcatacaagtactctatatcaatgacgacacgtaatatgcgtgaaggtgaagttgatggtgtagattactttttcaagacgaaagaggaatttgaggcgttaatcaaagacgaccaatttattgaatatgctcaatatgtaggaaattattacggcacacccgttcaatatgttaaagatacaatggatcaagggtatgatgtatttttagaaattgaagttgaaggtgctaagcaagtgagaaagaaatttccagatgctttatttattttcctagctccaccaagtctcgatgatttaaga…	atgagaacaccaattatagccggaaactggaaaatgaataaaacagttcaagaagctaaagatttcgtaaatgaattaccaacattacctaatcctaaagaagtagaatcagtaatttgtgcaccaacaattcaattagatgctttagtaactgctgttaaagacggtaaagcacaaggattaaaaatcggtgcacaaaacgcttactttgaagatagtggtgcgtacactggtgaaacttcacctgtagcattatctgatttaggtgttaaatatgtagttattggtcactcagaacgtcgtgactatttccaagaaacagacgaagaagtgaataaaaaagctcatgcgatctttaatcatgacatgacaccaatcatttgtgtaggtgaatcagac…	atggctgaattacctcaatcaagaattaatgaacgaaatataaccagtgaaatgcgtgaatcattcttagactatgccatgagtgttattgtttctcgtgcattacctgatgttagagatggattaaagccagtacatcgtcgtatcctgtatggtttaaatgaacaaggtatgacgcctgacaaaccttataagaaatcggcacgtattgttggggacgtcatgggtaaatatcaccctcatggtgactcttcaatctatgaagcaatggtaagaatggctcaagattttagttatcgttatccacttgttgatgggcaaggtaactttggttcaatggatggtgatggtgccgcagctatgcgttataccgaagcccgtatgactaaaattacttta…	atggtgaatacattgtcagatgtaaacaacacagaaaattatggtgctggacagatacaagttttagagggtcttgaagcagtacgtaaaagaccaggtatgtatattggttcaacttccgaaagaggtttgcaccacttagtatgggaaattgttgataatagtattgacgaggcattagccggttatgctaatcatatagaggtcgtaattgagaaagacaattggataaaagttactgacaatggccgtggaattcctgttgatattcaagaaaagatgggacgtcctgctgtcgaggttatcttaactatactccatgccggaggtaaattcggaggtggcggatacaaagtatctgggggtcttcatggtgttggttcttcggtagttaacgca…	ttggcaggtcaagttgtccaatatggaagacatcgtaaacgtagaaattatgcgagaatttcagaagtattagaattaccaaacttaatagaaattcaaactaaatcttatgattggttccttaaagaagggttattagaaatgtttagagacatttcaccaattgaagatttcacaggcaacctatctttagaatttgtagattatagattaggtgaaccaaattatgatttagaagaatctaaaaatcgtgacgctacttatgctgcacctcttcgtgtcaaagtacgtctcattattaaagaaacaggcgaagtaaaagaacaagaagtcttcatgggtgatttcccattaatgacagacacaggtacatttgttatcaatggtgctgagcgtgtt…	ttgcgtatagatcaagccaccattgacgaaattaaaaataaaactgatatattagatttggtaagtgaatatgtgaaacttgaaaaaagaggacgcaattatattggtttgtgtccttttcatgatgaaaagacgccatcttttacagtttctaaagataagcagatatgtcactgcttcggttgtaaaaaaggcggaaatgtttttcaattcacacaggaaataaaagatattacgtttgtagaagctgttaaagagcttggtgaacatgtcaatatacaagttgacataggagatacttcgaaaaatgcttcaactcaaatggcttcggatgacttaaaaatgattgaaatgcatgaactcattaaagattattaccactatgccttaatgaagact…	atgagtgatataatcaaagatactaaggctagaatgcaaaaatcaatcgacaacttatcacgtgaattagcaaatattagtgctggtagagccaactctaatttattaaatggtgtaacagtagattactatggtgctccaaccccagttcaacagttggcaagcattaatgttcctgaagcacgtcttcttgttatttcaccatatgataaaacgtcagtagacaatattgaaaaagcgattatcgctgctaatttaggtgtcaatccttcaagcgatggtgaggtcattcgtatttctatccctgctttaactgaagaaagacgtaaagaactagtcaaagaagttaaaaaaattggtgaagatgctaaagtttcaattagaaacattcgtcgtgat…	atggctaaacaagatgtaattgaattagaaggtacagtattagatactttaccaaatgcaatgtttaaagtagaattagaaaatggtcatgagattttagcacatgtaagtggtaaaattagaatgaattacattcgtattctacctggcgacaaagtaactgttgagatgtctccgtatgatttatcgcgtggtagaataacttatcgttataaataa	atgagtaaaaaaagaatttacgaatatgcgaaggaattaaatttaaagagtaaagagattatagatgagttgaaaaatctgaacgttgaagtatcgaatcacatgcaagctttagaagaagatcaaatcaaagctttagataaaaagtttaaagtacaacaaaacaatagcgataataaaaaacatactcaagataatcaccaaaaatctgataataaacaaaatactaatcaaaaatcaaatcaacaaaataaaaacagtcaaaacaagaaaaacaataaaggcaaacaacaaaataataaaggcaataaaaacaacaaaaataataaaccacaacatcaaccttcagagccacaagagatgccatctaaaatcacttatcaagagggtattactgta…	gtgtcaaccatagcaaaagatcaaactcaagttaatgagaaaattcgtgcaaaagaactacgtttaataggccaagatggtgatcaaattggtgtgaaatctaaacgtgaagcattagaaatggctgaacgtgtagacttagatttagttgttgtcgcaccaaatgcgaaaccacctgttgctagaattatggattatggtaaatacaaattcgaacaacagaaaaaagaaaaagaaatgaagaagaaacaaaaagtcattaatgttaaagaattacgtttaagtccgactatcgaagaacacgatttccaaacgaagttgaaaaacggacgtaaatttttatctaaaggcgataaatgtaaagtttcaattcgttttagaggacgtgcaattacgcat…	gtgtcaaataatgaattattattagctactgaatatttagaaaaggaaaagaaaattcctagagaagttctcattgatgccattaaagcagcattgattactgcatataagaaaaattatgaaagtgcaagaaacgttagagtagagttgaatatggatgagggttcatttagagtaattgctcgtaaagaagtggtagaggaagtatttgatgatagagatgaagtagacttaagtacagcattagttaaaaatcctgcttatgaggtaggagatatttatgaagaagatgttacgccaaaagattttggtcgtgtgggtgctcaagcagctaagcaagctgtgatgcaacgtttgagagatgctgaacgagaaattttatatgatgagtttattgat…	atgactaaaaaaatcgtttctgatttagatttaaaaggtaaagttgttcttgaacgtgctgatttcaacgtaccaatcaaagatggtgaaatcactaacgacaacagaattgttcaagctttgccaactattaaatatatcatcgaacaaggtggtaaattagtattattctctcatttaggtaaagttaaagaagaaagtgataaagaaggtcttacacttaaacctgtagcagataatttatctaaacaattaggtaagaaagttacattcgttccagaaactcgtggagaaaaacttgaatctgcaattaagaacttaaatgaaggtgacgttttactagttgaaaatacacgtttcgaagatttagatggtaaaaaagaatctaaaaatgatcct…	atgacaaaatttatttttgtaacaggtggcgtagtttcatcattaggaaaaggtattacagccgcttctctaggaagattacttaaagatagaggattaaaagttacaattcaaaagttcgatccatacttaaatgtagatccaggtactatgagtccatatcaacatggtgaagttttcgtcacggatgatggtgctgaaacagacctagatttaggacattatgagcgatttattgatattaacttgaacaagtattctaatgttacagctggtaaagtatattctcacgttttaaagaaagaacgtcgtggagattacttaggtggtactgtacaagttattcctcacattacaaatgaaattaaagaaagattattattagcaggagaaagcaca…	atggctaaaaaaggtaaaaagtatcaagaagcagctagtaaagttgatcgtactcaatactatagtgttgaagaagcaattaaattagttaaagaaactagcattgctaactttgacgcttctgttgaagttgcattccgtttaggaattgatacacgtaaaaatgaccaacaaatccgtggcgcagtagttttacctcatggaactggtaaatcacaacgtgtattagttttcgctaaaggtgataaaatcactgaagctgaagaagcaggtgcagattatgtaggtgaggcagactacgttcaaaaaatccaacaaggttggtttgattttgatgtagttgtagctactccagacatgatgggcgaagttggcaaattaggtcgagttttaggacct…	atggctcttaaaaaatataagccaattacaaatggtcgtcgtaatatgactactttagatttcgcagaaatcactaaaacaactcctgaaaagtcattattacaaccgctaccgaaaagagcgggacgtaacaaccaaggtaaattgactgttcgccatcatggtggaggacataaacgtcaataccgtgttatcgattttaaacgaaacaaagatggaatcactgcaaaagttgattcaattcaatacgatccaaaccgttcagcaaatattgcattattagtttacgctgatggtgaaaaacgctatattattgcacctaaaggattacaagtaggccaaacagttgaaagtggtgctgaagcagatatcaaaattggtaatgctttgccattacaa…	atgaccaaaggaatcttaggaagaaaaattgggatgacacaagtttttggtgaaaacggtgaattaatccctgtaactgtagtagaatcaagccaaaatgttgtattacaaaagaaaactgaagaagttgatggatacaatgcaattcaagtaggatttgaagataaacaagcatataaaaaaggttctaaatctaataaatatgcaaataaaccagctgaaggtcatgctaaaaaagctgacacagcacctaagcgcttcattcgtgagttccgcaacgtaaatgttgacgaatacgaagtaggtcaagaagtctcagttgatacatttgaaactggtgagatcattgatgttactggagtttctaaaggtaaaggtttccaaggtgctatcaaacgt…	atggctaattatgatgttttaaaagtagatggatctaaatccggttctattgaattaagtgattcagtattcgctatcgaacctaataatagagttctattcgaagctattaacttacaacgtgcgtcattacgccatggtactcacgctgtcaaaaatcgttcagcagtacgtggtggtggacgtaaaccatggagacaaaaaggaacagggcgtgcacgtcaaggtacaatccgtgcaccacaatggcgtggtggtggtatcgtatttggaccaacaccaagaagctattcttacaaaatgcctaagaaaatgcgtcgtttagcattgcgttcagcattatcttttaaagttcaagaaaatggatttacagtagtagatacttttgattttgatgct…	ttgaaccgtttaaaagaaaagtacaattctgaagttacagagaacttagtaaagaaatttaactatagttcagtaatgcaagtacctaaaattgaaaaaatcgtagtgaacatgggtgtaggtgacgcagttcaaaactctaaagtattagataatgcggtagaagagttagaacttatcactggtcaaaaaccattagtaactaaagctaaaaaatctgttgcaacatttcgtttacgtgaaggtatgcctattggtgcaaaagtaacgcttcgcggagaaagaatgtatgaattcttagataaactaattgcagtttcattgcctcgtgttcgtgacttccaaggtgtttctaaaacagcatttgacggtcgcggtaactatacattaggtattaaa…	atgagtcgtgttggtaagaagattattaacattcctagtgacgtaacagtaacttttgatgtaagtaatgtaactgttaaaggtcctaaaggtgaattagaaagaactttaaacgaaagaatgacatttaaacaagatgaaaacactatagaagttgtaagaccttctgattctaaagaagatagaacagatcatggtacaactcgtgctttattaaataatatggtacaaggtgtttcacaaggtttcgaaaaaacacttgaacttgttggtgtaggttaccgtgctcaaatgcaaggtaaagatttagtacttaatgttggatactctcacccagttgaaattaaagctgaaaatggcattactttcgctgttgagaaaaacactactgttaaagta…	atgttaaaattaaacttacaatttttcgcatctaaaaaaggggtaagttctacaaaaaacggacgtgactctgaatcaaaacgtttaggtgctaaacgtgctgacggtcaatacgtatcaggtggttcaattctatatcgccaacgtggtactaaaatctaccctggtgaaaatgtaggtcgtggtggcgatgatacattattcgctaaaatcgacggcgttgttaaatttgaacgcaaaggtcgcgacaaaaaacaggtttctgtatatgcagttgctgaataa	atggcagtaatttcaatgaaacaattactagaagccggcgttcacttcggtcaccaaacacgccgttggaacccaaaaatgaaaaaatatatcttcactgagagaaatggtatctatatcattgatttacaaaaaacagtgaaaaaagttgaagaagcatacaacttcgttaaacaaatctctgaagaaggtggaaaagtcttattcgtaggtactaagaaacaagcacaagaatcagttaaagctgaagcagaacgtgcaggtcaattctatgttaaccaaagatggttaggtggaatcttaactaactataaaacaatctctaaaagaattaaacgtatttctgaaattgaaaaaatggaagaagacggtttatttgaagtattacctaaaaaagaa…	gtgggtcaaaaaattaatccaatcggacttcgtgttggagttatccgtgactgggaagcaaaatggtatgctgaaaaagatttcgcttcactattacacgaagatttaaaaatccgtaaatttattgataatgaattaaaagaagcatcagtttctcacgttgatatcgaacgtgctgctaaccgtatcaacattgcaatccatactggtaaaccaggtatggttattggtaaaggcggttcggaaattgaaaaacttcgcaacaaattaaacactttaacagataaaaaggtacacattaacgtaattgaaattaaaaaagttgatattgatgcacgattggttgcagaaaatatcgcacgtcaattagaaaatcgtgcttcattccgtcgtgtacaa…	atggctcgtagagaagaagaaactaaagaatttgaagaacgcgttgtaacgattaaccgtgttgctaaagtagtaaaaggtggtcgtcgtttccgtttcactgcattagtagttgtaggtgataaaaatggtcgtgtaggtttcggtactggtaaagcacaagaggtacctgaagctatcaaaaaagctgtagaagctgctaaaaaagatttagtagttgttccacgtgttgaaggtacaactccacacactattacaggtcgctatggttcaggtagcgtatttatgaaaccggctgcacctggtactggggttattgctggtggaccagttcgtgccgtattagaattagcaggtattactgatatcttaagcaaatcacttggttcaaatactcca…	atgactgaagaattcaatgaatcagtgattaatgatattaaagaaggtgacaaagtcactggagatgttcaacaagttgaagataaacaagttgttgtgcatattaatggggataaatttaatggaatcatcccgattagtcaactttcaacgcatcatattgaaaacccaagtgaagtagttaaagttggggatgaagttgaagcttatgtgactaaaattgagttcgatgaagagaacgactcaggcgcatacattttatctaaaagacaacttgaaactgaaaaatcatatgaatacttacaagaaaaacttgataacgatgaagtgattgaagctgaagttactgaagtagttaaaggcggtttagtcgtagatgttggtcaaagaggtttcgta…	atggctaagaaaaaatcaaaatcaccaggtacattagctgaaaatcgtaaagtaagacacgattataatatagaagatacgattgaagcaggaattgctttacgtggtactgaaattaaatccatacgtcgtggtagtgccaatttaaaggatagctttgcgcaagtgagacgaggcgaaatgtacctgaataatatgcatattgctccatataaagaagggaatcgctttaatcatgatcctttacgtacacgcaaattactcttgcataaaaaggaaattcaaaaattaggtgaacgtacacgagaaatagggtattctattattccgttgaaattatatttaaaacatggtcaatgtaaagtcttactaggcgttgctagaggtaaaaagaaatat…	atggcaatttcagcaaaacttgttaaagaattacgtgaaaaaactggcgcaggaatgatggattgtaaaaaagcgctaactgaaacagatggtgacatcgataaagcaatcgattatttacgtgaaaaaggtattgctaaagctgctaaaaaagctgatcgtatcgcagctgaaggccttgtacacgtagaagtcaaaggaaatgaagtagctatcgttgaaatcaactcagaaactgactttgtagctcgtaacgaaggtttccaagaattagttaaagaaattgctaaccaaattcttgatagcaaagctgaaactgttgacgctttaatggaatctaaattagctagtggtcaaacagttgacgaaagaatgaaagaagctatttcaacaattggt…	ttggataatgaacgtcaaaaagctttagatacagttataaaaaatatggagaaatcatttggtaaaggtgcagttatgaaacttggtgataacaaaggtcgtaaagtttccagtacttcaagtggctcagtaacagtggataatgcactaggagtaggtggttatcctaaaggaagaattattgaaatttatggaccagaaagttcaggtaaaactacagtagctttacatgcaattgctgaagtacaaaaaaacggtggagttgctgcatttattgatgcagaacatgcgcttgatcctgtctatgcgcaagcactaggtgtagatattgataatctatatttgtctcaaccagatcacggtgaacaaggtttagaaattgccgaagcgtttgttcga…	atgttagaatttgaacaaggatttaatcatttagctacattgaaagtcatcggtgtaggtggtggcggtaataacgctgtcaatcgtatgattgaccatggcatgaacaacgtagaattcatcgcaatcaatacagatggacaagctttaaacttatctaaagcagaatcgaaaatccaaatcggtgagaaattaacacgtggtcttggtgcaggagctaatcctgaaattggtaaaaaagctgctgaagaatctcgtgaacaaatcgaagatgccatccaaggtgcggatatggtattcgtaactgcaggtatgggtggcggtactggtacaggtgctgcaccagttgttgctaaaattgctaaagaaatgggcgctttaactgttggtgttgttact…	atgagaaagactaaaatcgtatgtacaattggaccagcttcagaatcagaggaaatgcttgagaaattaatgaatgcaggtatgaacgttgcacgtttaaacttttctcatggtagtcatgaggaacataaagctagaatcgatacgattcgtaaagttgcaaagcgtttgaataaaacaattggtctgttattagatactaaaggtccagaaattcgtacacataacatgaaagatggcgttattgttttagaaaagggcaaagaagttaccgttagtgtgaatgaagtagaagggactcctgggaaattctctatcacttatgaaaacttaatcaatgatgttaatgttggttcatatattttattagacgatggattagttgaacttcaagttaaa…	/
Staphylococcus caprae JMUB898	ttgcaaaggtattttattaatcaaaacgctgatgaaaatcagcgtttttttattgaagatagggaagatgtacatcacattactcatgtaatgcgttataaagaaggtaatcatatcattattaccttttcagataaaaaggtgtataaatgcgaaattatctctatcaacgacaataatatcgaactacgattagatgaaaaacaagatattaatactgaattacctcagcatattactatttgtagcggtttgattaaagcagataaatatgaatggatgatccagaaagctactgaaatgggtgcaagcgagtttatcgccgtgggaatggatcgctcagtcgtaaaattaaatgaatctaaagtagctaaaaaaatagatagatggcaaaagatt…	atggaaaaatatattttatcaatcgatcagggaactacaagttcacgtgcgattcttttcaacaaagatggagaaattaaaggtgtttctcaacgtgagtttaaacaacattttccacaatcaggttgggtagaacatgatgcaaatgaaatttggacttctgtgctgtcagtgatggctgaagtaatgaatgaaaatgacattcaagctaaccaaattgaagggattggtattacaaatcaacgtgaaacgactgttgtttgggataagaatacaggacgtccaatttatcatgcaatcgtatggcaatctcgtcaaacacaagatatttgtacagaattgaaagaccaaggatacgaagaaacatttagagataagactggtctattgttagatcca…	atggataatgaaaaaggattgctaattgttctttcaggtccttctggtgttggtaaaggaactgtaagaaaaaagatttttgatgatcccactacttcatataagtattctatatcaatgacaactcgtaacatgcgcgaaggtgaagttgatggtgtagattactttttcaaaacgaaagaagaatttgaagcgttaattaaggacgatcaatttattgaatttgcggagtacgttggaaactattatggtacaccagttcaatatgtgaaagatactatggatcaaggtcatgatgtgttcctagaaattgaagttgaaggcgcaaagcaagttagaaagaaattccctgatgcactgttcatcttccttgctccgccaagtcttgacgacttaaga…	atgagaacaccaattatagccggaaactggaaaatgaataaaacagttcaagaagctaaagatttcgtaaacgaattaccaacattacctgatcctaaagaagtagaatcagtaatctgtgcgcctacaattcaattagacgcattagtaactgctgttaaagacggcaaagcacaagggttaaaaatcggtgctcaaaatgcttactttgaagatagcggtgcatatactggtgaaacttcacctgtcgcattagctgatttaggtgttaaatatgtagtgattggtcactctgaacgtcgtgactatttccacgaaacagacgaagaagtaaataaaaaagctcatgctattttcaatcatggtatgacaccaattatttgtgttggtgaatcagac…	atggctgaattacctcaatcaagaattaatgaacgaaatataaccagtgaaatgcgtgaatcattcttagactatgccatgagtgttattgtttctcgtgcattacctgacgttagagatggattaaagcctgtacatcgtcgtatcttatatggtctaaatgaacaaggcatgacaccagataaaccgtataagaaatctgcgcgtatcgttggggacgttatgggtaaatatcacccacatggtgacctttcaatctacgaagcgatggttagaatggcccaagatttcagttaccgttaccctcttgtagatggacaaggtaactttggttctatggatggtgatggcgcagcagcaatgcgttacaccgaggcacgtatgactaagattacgtta…	atggtgaatacattgtcagatgtaaacaacacagataattatggtgctggacagatacaagtattagaaggtcttgaagcggtgcgtaaaagaccaggtatgtatattggttcaacttccgaaagaggattgcaccatttagtatgggaaattgttgataatagtattgacgaagcattagcaggttatgctgatcaaatagaggtcatcattgagaaagacaattggattaaagttactgacaatggtcgtggaattcctgttgatattcaagagaaaatgggacgtcctgctgtcgaagttatcttaactgtactccatgcaggaggtaaatttggtggtggcggatataaagtatccggtggacttcatggtgtaggttcatccgtagttaatgcg…	ttggcaggtcaagttgtccaatatggaagacatcgtaaacgtagaaattacgcgagaatttcagaagtattagaattaccaaacttaatagaaattcaaactaaatcttacgattggttccttaaagaaggtttattagaaatgtttagagacatttctccaattgaagatttcacaggtaacctatctttagaatttgtagattatagattaggtgatccgaaatacgatttagaagaatctaaaaaccgtgacgctacttatgctgcacctcttcgtgtgaaagtacgtctcattattaaagaaacaggcgaagtgaaggaacaagaagtcttcatgggtgatttcccattaatgactgacacaggtacattcgttatcaatggtgctgaacgtgtt…	ttgcgtatagatcaatcggtcattaatgaaattaaagataagacagacattttagatttagtaagtgaatatgtaaaacttgaaaaaagagggcgcaattacattggtttgtgtccttttcatgatgaaaagacaccttctttcacagtttctgaggataaacaaatatgtcattgcttcggttgtaaaaagggtggcaatgttttccaatttacgcaagaaattaaagatataccatttgtagaagcagttaaagagttgggtgaacgtgtcaatatacaagttgatattggcaacacacaacagaatcaagaatctcaaatggcctcagatgatctgaaaatgattgagatgcatgagcttattcaagaatattaccattatgctctaatgaagact…	atgagtgacataattaaagatacaaaagctagaatgcaaaaatctatcgacaacttatcacgtgaattagctaatattagtgcaggtagagcaaattcaaacttattaaacggtgtaactgttgattactatggcgcgccaacgcctgttcaacaactagcaagtattagtgtgccagaagcacgtttgttagtgatttcaccatacgataaaacttctgtagatgacatcgaaaaagcgattatcgcagcaaatttaggtgtcaatccaactagtgatggcgaagtaattcgtatttcagttcctgctcttactgaagaaagacgtaaagaattagttaaagatgttaaaaaaattggtgaggatgcaaaagtttcaattagaaacattcgtcgcgac…	atggctaaacaagatgtaattgaattagaaggtactgtattagatactttaccaaatgcaatgtttaaagtagaattagaaaatggtcatgagattttagcgcatgttagtggtaaaatcagaatgaattacattcgtattctacctggcgacaaagtaactgttgagatgtctccgtatgatttatcacgcggtagaattacttatcgttataaataa	atgagtaaaaaaagaatttacgaatatgcgaaagaattgaatctaaagagtaaagagattatagatgagttaaaaagtatgaatgttgaagtgtctaaccatatgcaagctttagaagacgaccaaattaaagctttagacaaaaagttcaaaaaagaacaaaataatgacaacaaacaaaatactcaagataatcaccaaaaatctaatagcaaacaaaatcaaaacaataaaggcaaacaacaaaacaaaaataaccaacaacaaaaaggtaaccaacaatctaatcaaaacaagaaaaacggacaaaacaacaaaggcaagcaacaaaataagaataataaaaacaataaaaataataagaacaacaagaataataaacaacaaaaccaaacttca…	gtgtcaaccatagcaaaagatcaaactcaaattaatgagaaaattcgtgcaaaagaactacgtttaataggccaagatggagaacaaattggtgtgaaacctaaacgtgaagcgttagaaatggctgaacgtgtagatttagatttagttgttgtagcgccaaacgctaaaccacctgttgcgagaattatggactacggtaaatataaattcgaacaacagaaaaaagaaaaagaaatgaaaaagaaacaaaaagttatcaatgttaaagaaatacgtttaagtccaactattgaagaacatgacttccaaactaagttgaaaaatggacgtaaattcttatctaaaggcgataaatgtaaagtttctattcgtttcagaggacgtgcaattacgcat…	gtgtcaagtaatgaattattattagctactgaatatttggaaaaggaaaagaaaattcctagagaagtacttatcgatgcaattgaagcagcattaattactgcttataagaaaaattacgacagtgcaagaaatgttagagttgaattaaatatggacgaaggttcatttagagttattgcacgtaaagaagtagtagaagaagtttttgatgatagagaagaagtagacttaagtacagctttagtaaaaaatcctgcttatgaagttggagatatttacgaagaagatgtaacaccaaaagactttggtcgtgtaggtgcgcaagcagctaaacaggcagtgatgcaaagattaagagatgctgaaagagaaatcttatacgatgaatttattgat…	atggctaaaaaaatcgtttcagatttagatttaaaaggtaaagtagttctcgaacgtgcagactttaacgttcctttaaaagatggaaaaatcacaaacgataaccgtattgttcaagcattaccaactattaaatacatcatcgaacaaggtggtaaattagtattattctctcatttaggtaaagtgaaagaagaaagcgataaagcaggtttatctttaaaacctgtagcagacgatttatctgagaaattaggtaaagaagttactttcgttcctgaaactcgtggtgaaaaactagaaactgctattaaaaacctaaatgaaggcgatgtattattagttgaaaatacacgtttcgaagatatcgatggtaaaaaagaatctaaaaatgaccct…	atgacaaaatttatttttgtaacaggcggagtagtctcatcattaggaaaaggaatcacagccgcttctctcggtagattgctcaaagatagagggcttaaagttacaattcaaaaatttgatccatatttaaatgtggacccaggtacaatgagtccatatcaacatggtgaagtatttgttacagatgatggagcagaaacagacttagacttgggtcactatgagcgatttattgatattaatttaaataaatattcaaacgtaactgctgggaaagtatattctcatgtattaaagaaagagcgtagaggcgactatttaggtggaacagtacaagttattccacatataacaaatgaaattaaagaaagattattattagcaggagaaagcaca…	atggctaaaaaaggtaaaaagtatcaagaagcagctagtaaagttgaccgtacgcaacactacagtgttgaagaagcaattaaattagctaaagaaactagcattgctaactttgacgcatctgttgaagtagcattccgtttaggaattgatacacgtaagaatgaccaacaaatccgtggtgcagttgttttaccaaacggaactggtaaatctcaacgtgtattagtattcgctaaaggcgataaaatcactgaagctgaagaagcaggtgcagattacgtaggcgaagcagattacgtacaaaaaatccaacaaggttggtttgactttgacgtagttgtagctactccagacatgatgggcgaagttggtaaattaggtcgtgtattaggacct…	atggctcttaaaaaatataagccaataacaaatggtcgtcgtaatatgactactttggatttcgcagaaatcacaaagacaacacctgaaaagtcattattacaaccgctaccgaaaagagcgggacgtaacaaccaaggtaaattgactgttcgccatcatggtggaggacacaaacgtcaataccgtgttatcgattttaaacgtaacaaagacggaatcactgctaaagttgattcaattcaatatgaccctaaccgttcagcaaatattgcattattagtatacgctgatggtgaaaaacgctatatcatcgcacctaaaggattacaagttggacaaactgttgaaagtggtgctgaagcagatatcaaagtaggtaatgctttaccattacaa…	atgaccaaaggaatcttaggaagaaaaatcgggatgacacaagttttcggtgaaaacggtgaattaatcccagtaacagtagtagaagctagccaaaacgttgtattacaaaagaaaactgaagaagttgatggatacaacgcaattcaagtaggatttgaagacaaacaagcatacaaaaaaggttctaaatctaataaatatgcaaataaaccagctgaaggtcacgctaaaaaagctgacacagcacctaagcgcttcattcgtgaattccgcaacgttaacgttgatgaatacgaagtaggtcaagaagtctcagtagatacttttgaaactggcgacatcattgatgttacaggcgtttcaaaaggtaaaggtttccaaggtgcaattaaacgt…	atggctaattatgatgttttaaaagtagacggatctaaatcaggttcagttgaattaagcgatgcagtattcgctatcgaaccaaataatagcgttcttttcgaagctattaatttacaacgtgcgtcattacgccaaggtacacattctgttaagaatcgttcagctgtacgtggtggtggacgtaaaccatggagacaaaaaggaacaggtcgtgcacgtcaaggtactatccgcgctccacaatggcgtggtggtggtatcgtattcggaccaactccaagaagctattcatataaaatgcctaagaaaatgcgtcgtttagcattacgttctgcattatctttcaaagttcaagaaaaaggattcactgttgttgatacttttggttttgacgct…	ttgaaccgtttaaaagaaaagtacaattctgaagttactgagaacttagtgaaaaaattcaattacagttcagtaatggaagtacctaaaattgaaaaaatcgttgtgaacatgggtgtaggtgacgcagttcaaaactctaaagtattagataatgctgttgaagagttagaattaatcactggtcaaaaaccattagtaacaaaagcaaaaaaatcagttgcaacattccgtttacgtgaaggtatgccaatcggtgcaaaagttacacttcgcggtgaaagaatgtatgaattcttagataaacttattgcagtatcattacctcgtgtacgtgacttccaaggtgtttcaaaaacagcattcgatggacgtggtaactacacattaggtattaaa…	atgagtcgtgttggtaagaaaattattgacatccctagtgacgtaacagtaacttttgatggtaatcatgtaactgttaaaggtcctaaaggtgaattagcaagaactttaaatgaaagaatgacattcaaacaagaagaaaacacagttgaagttgtaagaccatctgattctaaagaagacagaacagaccatggtacaactcgtgctttattaaataatatggtactaggtgtttctcaaggtttcgaaaaaacacttgaacttgttggtgttggttaccgtgctcaaatgcaaggtaatgacttagtactaaatgttggttattctcacccagtagaaattaaagctgaagacggtattacttttgctgttgagaaaaacacaactgttaaagta…	atgttaaaattaaacttacagttcttcgcatctaaaaaaggggtaagttctacaaaaaacggacgtgactctgaatctaaacgtttaggtgctaaacgtgctgatggtcaatacgtatcaggtggttcaattctttatcgccaacgtggtactaaaatctaccctggtgaaaatgtaggtcgtggtggcgatgatacattattcgctaaaatcgacggcgttgttaaatttgaacgcaaaggtcgcgacaaaaaacaagtttctgtatacgcagtagctgaataa	atggcagtaatttcaatgaaacaattactagaagccggtgttcacttcggtcaccaaacacgccgttggaacccaaaaatgaaaaaatatatcttcactgaaagaaatggtatctatatcattgatttacaaaaaacagtgaaaaaagttgaagaagcttataacttcatcaaacaagtatctgaagatggcggtaaagtcttattcgtaggtactaaaaaacaagcacaagaatcagttaaagctgaagcagaacgtgctggtcaattctacgttaaccaaagatggttaggtggaatcttaactaactacaaaacaatctctaaacgaattaaacgtatttctgaaatcgagaaaatggaagaagacggtttattcgaagtattacctaaaaaagaa…	gtgggtcaaaaaattaatccaatcggacttcgtgtcggaatcatccgtgactgggaagctaaatggtatgctgaaaaagacttcgcttcactattacacgaagatttaaaaatccgtaaatttattgataatgaattaaaagaagcatcagtttctcacgtagatatcgaacgtgctgctaaccgcatcaacatcgcaattcatactggtaaaccaggtatggttattggtaaaggcggttcagaaattgaaaaacttcgtaacaaattaaacgctttaactgataagaaagtacacattaacgtaattgaaatcaaaaaagttgatatcgatgctcgtttagtagctgaaaatatcgcacgtcaattagaaaaccgtgcttcattccgtcgtgtacaa…	atggctcgtagagaagaagaaactaaagaatttgaagaacgcgttgttacgattaaccgtgttgctaaagtagtaaaaggtggtcgtcgtttccgtttcactgcattagtagttgtaggtgataaaaaaggtcgtgtaggtttcggtactggtaaagcacaagaggtacctgaagcaatcaaaaaagctgtagaagcagcgaaaaaagatttagtagttgttccacgtgttgaaggtacaactcctcacactatcactggtcgctacggttcaggtagcgtattcatgaagccagctgcacctggtactggggtaatcgctggtggaccagttcgtgccgtattagagttagcaggaattactgatatcttaagtaaatcattaggatctaacactcct…	atgactgaagaattcaatgaatcaatgattaatgacattaaagagggtgacaaagtcactggtgaagttcaacaagttgaagataaacaagttgttgtgcacattaatggaggtaagtttaacggtatcatcccaattagccaactttctactcaccacatcgagagcccaagtgaagtagtgaaagtcggcgatgaagttgaagcttacgtcactaaaattgagttcgatgaagaaaatgactcaggtgcatacattttatctaaaagacaacttgaaactgaaaaatcatatgaatacttacaagaaaaacttgataatgatgaagtgattgaagctgaagttactgaagtagttaaaggcggcttagtcgtagatgttggtcaaagaggattcgta…	atggctaagaaaaaatcaaaatcaccaggtacgttagcggagaatcgtaaagcaagacatgattataatattgaagatacgattgaagcgggtattgctttacgaggtactgaaattaagtctattcgacgtggcagtgcgaacttgaaagatagttatgctcaagtaaaacgtggtgaaatgtatttaaataacatgcatattgcaccgtatgaagaaggcaatcgatttaaccatgatccattacgttctcgtaaattgttacttaataaaagagaaatcctcaaattaggggaacgtacacgagaaattggttactcacttattcctttaaaattatatttaaagcatggccaatgtaaagtcttattaggtgttgcacgtggtaagaaattacat…	atggcaatttcagcaaaacttgttaaagaattacgtgaaaaaacaggcgcaggtatgatggattgtaaaaaagcgctaactgaaactgatggagacatcgataaagcaatcgactacttacgtgaaaaaggtattgctaaagcagctaaaaaagctgaccgtatcgcagctgaaggtcttgtacacgtagaagttaaaggaaacgaagcagcaatcgttgaaatcaactctgaaactgacttcgttgctcgtaatgaaggtttccaagaattagttaaagaaattgctaaccaaattcttgatagtaaagctgaaacagttgatgctttaatggaaactaaattatctaatggtaaaactgttgatgaaagaatgaaagaggctatctctacaattggt…	ttggataatgaacgtcaaaaagctttagatacagtaataaaaaatatggagaaatcatttggtaaaggtgcagtaatgaaattaggcgataataaaggtcgcagagtctcaagcacatcaagtggttctgtcacagtggataacgcactaggagtaggtggttatcctaaaggaagaattattgaaatatatggacctgaaagttcaggtaaaacaactgtagcattacatgcaattgcagaagtacaaaaaaatggaggcgtagcagctttcattgatgctgaacatgcgcttgaccctgtttatgctcaagcattaggtgtagatattgataatctatatttatctcaacctgatcacggtgaacaaggtctagaaattgctgaagcttttgttcga…	atgttagaatttgaacaaggatttaatcatttagctacattgaaagtcatcggtgtaggtggcggcggtaacaacgctgttaatcgtatgattgaccatggtatgaataacgttgagtttatcgcaatcaatacagacggacaagctttaaacttatctaaagcagaatcaaaaatccaaatcggtgaaaaattgacacgtggtcttggtgcaggtgctaaccctgaaattggtaaaaaagcagctgaagaatctcgtgaacaaattgaagatgctatccaaggtgcagatatggtattcgtaactgctggtatgggtggcggtactggtactggtgcagctcctgttgttgctaaaattgctaaagagatgggtgctttaactgtaggtgttgttact…	atgagaaagactaaaattgtttgtacaattggaccagcttcagaatctgaagaaatgatcgagaaattaataaatgcaggaatgaacgtggcgcgtttaaacttttctcatggcagtcatgaagaacataaaggtagaattgatacaattcgtaaagttgcaaaacgtttagataaaacagttgcacttttattagatacaaaaggacctgaaattcgtacacataacatgaaagatggtgttatcgaattagaaaaaggtaaagaagtcatcgtgagtatgaatgaagtagaaggtacgcctgagaaattctctgtaacatatgaagacttaatcaacgatgttcatgttggctcttacatcttattagatgatggtttagtagagttacaagttaaa…	/
Staphylococcus auricularis JCM2421	gtgcaaagatattttatagaccaaaacgctgatccaagtcagcgtttttttatcacaagtaaagaggatgtgcatcacatcgttaatgtcatgcgtaacgatgtaggtaacgaaatcatagttacatttaacgatcaacaagtgtatcgctgtgaaatcacaaagattgattcagatcagatcgaaatcaagttaacagaagatatgacgattgatagtgagttgccacaacatatcacagtatgtagtggtttgatcaaagcagataaatatgaatggttgattcaaaaagcgacagagcttggcgcgtctcattttatcgctacacaaatgacgcgttccgtagtgaaactcacacaaaataaggtagctaaaaagctagaacgctggcaaaaaatc…	atggaaaaatatattttatctatagaccaaggaacaacaagttctagagcaattctatttaatcaagatggtacgatcaaaggtgtggcacaacgtgaatttaaacaatactttccacactcaggatgggtagaacatgatgcaaatgaaatttggacatctgttttatctgtcattgccgaagtcatcaatgaagaaaatgtttacgcacaacaaattgcaggtatcggtattacaaaccaacgtgaaacaactgtcgtttgggataaaaatacaggtcgacctatttatcatgcgattgtctggcaatctcgccaaacacaaagcatcgtacaagagttaaaagataaaggattagaagaaaaattccatcaaaaaacgggcttattactagaccct…	atggagaatgagaaaggtttgctgattgttctatctggaccttcaggagttgggaagggcaccgttagaaaacaaatatttgatgatccagccacatcatataaatattcaatttcaatgactacacgtgcaatgcgcgaaggagaagtggatggcgtagattatttcttcaaaacgaaaaaggaatttgaagagctaattaaacaagatcagtttattgaatatgctgaatatgtgggtaattattatgggacaccggttcaatatgttaaagatacaatggatgaaggttatgatgtatttttagaaattgaagtcgaaggtgcaaaacaagtacgcaaaaaattccccgacgcgttatttatctttttagctccacctagtttagatcatttgcgt…	atgagaaaaccaattatcgcaggtaactggaaaatgaataaaacggtgcaagaggcgaaagatttcatcaacgcattacctgaactaccagatacaaatgacgtggaatctgtgatttgtgcaccaaccatccaattagatgcattggtcaacctcgtgaaagaaggcaaagcagaaggattaaaaatcggcgcacaaaatacgtactttgaagaaagcggtgcatttacaggagaaacatcacccgttgcacttgcagatttaggtgtacaatacgtagtcatcggccattctgaacgccgtgacatcttccatgaaactgatgaagaagtgaataaaaaagcacatgcagtcttcgatcatggtatgactccgattatttgtgtcggtgaatcagat…	atggctgaattacctgaagcaagaattaatgaacgaaatataacgagtgagatgcgtgagtcgttcctagattatgcgatgagtgtcatcgtatcacgtgctttacccgatgtaagagatggacttaaaccggttcaccgtcgtatcttatacggcttaaatgaacaaggtatgacaccagacaaaccttataaaaaatcagcacgtatcgtcggtgatgtcatgggtaaatatcacccacacggggactcatctatctatgaagcaatggtaagaatggctcaggatttcagctatcgttatcctttagttgatggacaaggtaacttcggatctatggatggtgacggtgctgcggccatgcgttataccgaagcccgcatgacgaaaattacgctt…	gtggaagcattgtcagatgtaaacaacacggaaaattatggtgccggacaaattcaagtattagaaggtcttgaagcagttcgaaaaagaccaggtatgtatattggatcaacttcagaaaaaggtttgcaccacttagtgtgggaaatcgtggataacagtatcgacgaagcactagctggttatgcagacaagattgaagttatcatcgaaaaagacaattggataaaagtcacagataacgggcgaggcatcccagtagacatacaagaaaaaatgggccgtcccgcagtagaagttattttaactgtgcttcacgctggcggtaaattcggcggtggcggttataaagtttcaggcgggctccacggggtaggttcctcagtggttaacgcgctt…	ttggcaggtcaatttgtccaatatggaagatatcgtaaacgtagaaactacgcgagaatttcagaagtacttgaattaccaaatcttatcgaaattcaaactaaatcttatgactggttcttaaaagaaggtttactagaaatgttcagagacatttcaccaattgaagatttcactggtaacctatctttagaatttgtggactacaaacttggggaacctaaatatgatttagaagaatctaaaaaccgtgatgcaacttatgctgcacctcttcgcgttaaagtacgtcttattattaaagagactggtgaagtaaaagaacaagaagtattcatgggtgacttcccattaatgacagatacaggtacatttgtgattaatggtgcagaacgtgtt…	ttgcgaatagaacaatctgtgatcaatgagataaaagataagacggatatcctggatttagtaagtgaatacgtgaaattagagaaaagagggcgcaattacattgggttgtgtccttttcatgatgaaaagacaccttcctttacagtttcggaagataaacaaatctgtcactgctttggttgtaaaagaggcggcaatgtctttcaatttttacaagaaattgaaggtatttcctttacagaagctgttcggaaccttggggaaagagtcaatatcgaagtcaacgtcccgtcacaacaaacctcagatggctcgacgaaaattgcctctgaagatttgcagatgattgaaatgcatgaattgatgcaatcctactaccactatgcgcttttaaaa…	atgactgatatcattaaagatacgaaagccaaaatgaataaatcgatcgataacctatcacaagaattagctaacattagtgccggaagagcaaactctaacttattaaacggcgtgacagtcgattattatggtgcaccaacacccgtacaacaactggcaagcatcaatgtgcctgaagcacgcttacttgtcatttcaccttatgacaaatcgtctgtaggtgatattgaaaaagctatcattgctgcaaacttaggcgtaaacccaacaagcgatggtgaagttatccgtattactgtcccagcgcttactgaagaacgtcgtaaagagttgtttaaagaagttaaaaaaattggtgaaaatgcgaaagtcgcagtacgtaatgtgcgccgtgat…	atggctaaacaagatgttatcgaattagaaggtactgtattagatactttaccgaatgcaatgtttaaagtagaattagaaaatgatcatgaaattttagcacatgtaagtggtaaaattagaatgaattatattcgtattttacctggcgacaaagtaactgttgagatgtcaccatatgatctaacacgcggcagaatcacataccgttataaataa	atgagtaaaaaaagaatttacgaatatgcgaaagaacaaaatgtgaagagcaaagatgtcattgatgagttaaaggcgatggatatagatgtatctagtcatatgcaaaccctagaagacagccagattaaagcactagatcaaaaatataacaaacaagcgcaaccatctcaggataaaaaagaaaaatctgctcaaaataatcacaaacaacctaaagatcaaggtaacaaagatcaaaatcgtaaagatcaaaaacaaaaaggtaataataagaaaaacaataaaaagaacaagaaaaataaaaaccaaaatcaaaaacaaaacaaaaagaaccaacatggtaaacaaagtgaacctaaagaaatgccatcaaaaatcacttatgaagaaggcatt…	gtgtcaaccatagcaaaagatcaaactcaagttaatgagaaaattcgagcaaaagagattcgtttaatcggacaagatggcgaacaaattggtgttaaatctaaacgtgaagcgctagaaatggcagaacgcgttgagcttgacgttgtagtcgttgctccgaatgcaaaaccacctgttgcaagaattatggattatggtaaatacaaattcgaacaacagaaaaaagaaaaagaaatgaaaaagaaacaaaaaacaattaacgttaaagaaattcgcttaagtccaacaattgaagaccacgatttcaatactaaattgaaaaatggtcgtaaattcttgtctaaaggcgataaatgtaaagtttctattcgtttcagaggacgtgcaatcactcat…	gtgtcaagtaatgaactattattagctacagagtatttagagaaagagaagaaaattccaagagaagttttaatcgatgcgatcgaagcggctttaattactgcatataaaaagaattatgatagtgcacgtagcgttcgcgtagagctaaatatggatgaaggtacatttaaagtcatcgcacgtaaaaatgtggtagacgaagtctttgatgatcgtgatgaagtagatatcagtacagcactcgagaaaaacccagcatatgaagtgggagacatttacgaagaagacgtgacacccaatgactttggtcgtgtaggtgcacaagctgcaaaacaagcagtcatgcaacgtttacgtgatgctgaacgtgaaatcctttataatgaattcatcgat…	atggccaaaaaaattgtttctgatttagagttaaaggacaaaaccgttttagtacgtgctgattttaacttaccgatgaaagacggagaaatcacaaacgacaaccgtattgtacaagcattaccaacgattaaatacatcattgaacaaggtggtaaagtcgtcctcttctctcatttaggtaaagtgaaagaagaaagcgacaaagaatcattaacattagcacctgtcgcaaaagatttatcagataaattagagaaagatgtacaatttgtacctacgacacgtggtgaacaattagaatctgccatcaaagcacttgaagctggtgacgttttactcgttgaaaatacacgtttcgaagatttagatggtaaaaaagaatctaaaaacgatcca…	atgacaaaatttatatttgtaactggtggggtagtttcttcattaggtaaaggaatcactgcagcttcattaggtagattgttaaaagatagaggattaaatgtaaccattcaaaagtttgacccttacctcaatgtcgatccgggtacgatgagtccgtatcaacatggtgaagtatttgtcactgacgatggtgcagaaacagatttggatttaggacattatgaacgttttatcgatattaacctaaacaaatattcaaacgttacagcaggaaaagtttactcccatgtactgaaaaaagaacgccgtggtgactatttaggcggtacagttcaagtcattccacatattacgaatgaaattaaagaacgcttattattagcaggtgaaagtacg…	atggctaaaagaagtaaaaagtttcaagaagttgctgctaaagtagatcgtcaaaaacattacagcgtcgaagaagcaattgaattagctaaagaaacaaacattgcaaatttcgatgcttctgttgaagttgctttccgtttaggtatcgatacacgtaaaaacgatcaacaaattcgtggcgctgtagtattaccaaacggtacaggtaaatctcaacgcgtattagtattcgctaaaggtgataaagcatcagaagctgaagcagctggtgctgactacgtaggtgaatctgaatatgtatctaaaatccaacaaggttggttcgacttcgacgttgttgttgcaacaccagacatgatgggcgaagttggtaaattaggtcgcgtattaggacct…	atggctcttaaaaaatacaagccatatacaaatggtcgtcgtaatatgactacattagatttcgcagaaattacgaaatctacacctgaaaagtcattattacaaccgctaccgaaaaaagcgggacgtaacaaccaaggtaaattgacagtacgccatcacggtggcggacacaaacgtcaataccgtacaattgattttaaacgtaataaagatggaatcactgcaaaagttgattcaattcaatacgatccaaaccgttcagcaaacatcgcattgttagtatatgcagacggtgaaaaacgttatatcatcgctcctagagaattaaaagtaggacaagaagttgaaagcggtgaaaacgcagatattaaagtaggtaacgcattaccacttcaa…	atgaccaaaggaatcttaggaagaaaaattgggatgactcaagtattcggcgaaaatggcgaattaatcccagttacagtagtagaagcaggacaaaacgtagtattacaaaagaaaactgcagaagttgacggttacgacgctatccaagtaggttttgaagacaaacaaggttacagaaaaggtagcaaatcaaacaaatatgcaaataaaccaactgaaggtcacgctaaaaaagcagacacagcacctaagcgcttcattcgtgaattcagaaacgtaaacgtggatgaatacgaagtaggtcaagaagtctcagtagataaatttgaaactggagatatcattgatgtaacaggcgtatctaaaggtaaaggtttccaaggtgccattaaacgt…	atggctaattatgatgtgttaaaagtagacggaactaaagcaggttctgttgaactaagtgatgcagtatttgcaatcgaaccaaacaatgatgtacttttcgaagcaatcaacttacaacgtgcttcattacgtcaaggtactcactctgttaaaaaccgttcagcagtaagaggcggtggacgtaaaccatggagacaaaaaggtacaggacgtgcacgtcaaggtacaatccgtgcgccacaatggcgtggtggtggtgctgtattcggaccaacaccaagaagttacgcatacaaaatgcctaagaaaatgcgtcgtttagctttacgctcagcactatcatttaaagtacaagaaaatggctttaaagtagtagacagcttagctcttgaagct…	gtgaaccgtttaaaagagaaatacaactctgagattactgaaagccttgttaaaaactttaactacagttcagtaatggaagtacctaaaattgaaaaaatcgttgtgaatatgggtgttggtgatgctgttcaaaactcaaaagtactagacaatgctgttgaggaattacaagctatcactggtcaaaaaccattagtaacaaaagctaaaaaatctgtcgctacattccgtttacgtgaaggtatgccaatcggtgcaaaagttacacttcgcggtgaaagaatgtacgaattcttagacaaacttatcgctgtatcattaccacgtgtacgtgacttccgcggtgtttctaaaaaagcattcgacggtagaggtaactacactctaggtattaaa…	atgagtcgtgttggtaaaaaattgattgacatccctagcgacgtaacagtaacagttgatggaaacacagtttctgttaaaggtcctaaaggtgaattaagcaaaacattaaatgatagaatgacttacaaacaaggtgaaaatactttagaagttgtacgtcctactgacgaaaaagaagatagaacagaacatggtacaactcgtgcgttaattaacaacatggttatcggtgtttcaaaaggctttgaaaaatcactagaacttgttggtgttggttaccgtgctcaaatgcaaggtgaaaacttagtacttaacgttggttattcacacccagttgaaatcaaagcagaagatggcattagcttttctgtagagaaaaacactaccgttacagtt…	atgctaaaattaaacttacagttcttctcttctaaaaaaggggtaagttctacaaaaaacggtcgtgactctgaatcaaaacgtttaggttctaaacgtgctgatggccaatacgtaactagcggatctattttataccgtcaacgcggtactaaaattcatcctggtgaaaatgtaggtcgcggtggcgatgatacattattcgctaaaatcgacggcgttgtaaaattcgaacgcaaaggtcgcgacagaaaacaagtttctgtatattcagcagctgagtaa	atggcagttatttctatgaaacagttgttagaagcaggtgttcacttcggtcaccaaacacgccgttggaacccaaaaatgaaaaaatatatcttcactgaaagaaatggtatctacattatcgatcttcaaaaaacagtgaaaaaagttggggaagcatacaacttccttaaacaattaagcgaagatggcggtaaagtcttattcgttggtactaaaaaacaagcacaagaatcagtgaaagctgaagcagaacgtgcaggtcaattctacgttaaccaaagatggttaggtggaatcttaactaactacaaaacaatctctaaacgtatcaaacgtatttctgaaattgaaaaaatggaagaagacggcttatttgaagtattacctaaaaaagaa…	gtgggtcaaaaaattaatccgatcggacttcgtgttggtgtaatccgcgattgggaagctaaatggtatgcagataaagacttcgcatcattactacacgaagatttaagaatccgtaaatttattgataacgcattaaaagaagcatcagtttctcacgtagacatcgaacgtgctgctaaccgtatcaatatcgcaattcatactggtaaacctggtatggtcattggtaaaggcggttcagaaattgaaaaacttcgtaaccaattaaactcattaactagcaaaaaagtacacatcaacgttgtcgaaatcaaaaaaatcgatttagatgctcgtctcgttgctgaaaatatcgcacgtcaattagaaaaccgtgcttcattccgtcgtgtacaa…	atggctcgtagagatgaagaaacgaaagaattcgaagaacgcgttgttacaattaatcgtgttgcaaaagttgtaaaaggtggacgtcgtttccgtttcactgcacttgttgtcgtaggagataaaaatggacgtgtcggtttcggtacaggtaaagcacaagaggtaccagaagctatcaaaaaagctgtagaagtagctaaaaaagatttagtagtcgttccacgtgttgaaggaacaacacctcatatgatcacaggtcaatatggttcaggaagcgtactattaaaaccagctgcaccaggtactggtgttatcgcaggtggtccagttcgtgccgtattagaattagcaggtatcactgatatcttaagtaaatctttaggttcaaatacacca…	atgactgaagaatttaatgaatcaatgattaatgatattaaagaaggtgacaaagttactggtgaagtgctcgaattagaggacaaacaagtagttgttcacgttaatggtggcaaatttaatggtattattccaattagccaactttctacacaccacattgataatccaagtgaagcggtaaaagtaggtgacgaaatcgaagcttacgttaccaaaattgaagttgacgatgaaaatgaaacaggtacttacattttatctaaacgtcaacttgaaactgaaaaatcatatgaatatttacaagaaaaacttgataataacgaaacaattgaagctaaagtcactgaagttgttaaaggtggcttagtcgttgatgttggtcaacgtggtttcgta…	atggcgaagaaaaagaaaaaatcaccgggcacactagctgaaaatcgtaaagcgagacatgattataatattgaagatacgattgaagcgggtattgtgcttaaaggtacagaaattaaatccattcgtcgtggcagtgccaacttaaaagatagctacgcacaggtgaaacgtggtgaaatatatcttcaaaatatgcatatcgcaccctatgaagaaggcaatcaatttaatcatgatccacgtcgaccaagaaaattactcttgcataaacgcgagatcgccaaattaggtaaccaaacgcgagaagtaggttactctatcgtaccgttgaagctctatttgaaacacggtcattgtaaagtgttaatcggtgtagcacgaggtaagaaaaaatat…	atggcaatttcagctaaacttgtaaaagaactacgtgaaaaaactggcgcaggtatgatggactgtaaaaaagcgctaacagaaactgacggagacatggacaaagcaatcgactacttacgtgaaaacggtattgctaaagcagctaaaaaagctgaccgtatcgcagcagaaggtcttgttcacgttgaaattgaaggcaatactgcttcaatcgttgaaatcaattcagaaactgacttcgttgcacgtaacgaaggcttccaagctttagtaaaagaaattggacaacaagtcattcatgcagatgttgacagcgttgacgcattgatggaatctaaattagaaagcggtcaaactgttgatgaacgcatgaaagaagcaacttcaacaattggt…	ttggataacgaacgtcaaaaagctttagatacagtgattaaaaatatggaaaaaaactttggtaaaggtgcagtgatgaaacttggcgataataaaggacgccgagtatcaagtacttcaagcggttcagtcacattggataatgcgctaggtgtcggaggttatccgaaaggccgtatcattgaaatatacggaccagaaagctcaggtaaaacaaccgtggcgttacatgcgattgcagaagttcagaaaaaagatggcgtagctgcatttatcgacgcagaacatgcgttagatcctgaatatgcagaagcgctcggtgtagatatcgacaatctttacttatctcaaccagaccatggtgaacaaggtttagagatcgcagaagcctttgtgcgt…	atgttagaatttgaacaaggatttaatcatttagcgacgttaaaagtcatcggtgtagggggcggcggtaacaacgccgttaaccgaatgattgatcacggcatgaacaacgtagaatttgtttcaattaatacagatggacaagcattgaacttgtctaaagctgaatctaaaattcaagtcggtgaaaaattaacacgcggacttggtgcaggtgctaaccctgaaatcggtaaaaaagctgctgaagaatcacgcgaacaaattgaagatgcaatccaaggcgcagacatggtattcgtaactgctggtatgggcggcggaactggtactggtgctgcacctgtcgttgctaaaatcgctaaagaaatgggcgctttaacagtcggcgtcgttaca…	atgagaaaaacaaaaattgtttgtacgattggaccagcttctgaatcagaagaaatgttagaaaaactaatgaaagctggtatgaatgtcgctcgtttaaacttttcacacggtgaccacgatgagcataaaacacgtatcgatcgtatccgcaaaatttcaaaaaaattgggccaaacagtggctatcttactcgatacaaaaggacctgaaatccgcacacacaatatgcaaaatggtgcgattgaattagaaaaaggctctgaagtgacagtgagcatgacagaggttgaaggtacgaaagataaattctcagtgacttatgaccatctcattaacgacgttgataaaggttcctatattttactagatgacggtttaatcgaactacaagttaaa…	/
Staphylococcus condimenti DSM 11674	atgcaaagatattttataaatcaaaacgctgataaaaatcagcgtttttttataactgaaaaagaagatatacatcatattaataatgtaatgagaaatcaatcaggtgattttataatcgttacatttaatcatggtgaagtgtataagagcaaaataatttctatacataacgaaaagatagaaattgaattaagtgaagagttaaattctgataccgaattaccggttgagattacaatttgtagtggcttattaaaagcagataaatatgaatggcttctgcaaaaatgtactgaacttggtgcttctcattttattcctgtacaaatggatcgatctattgtgaaacttaatcaaaataaaatcgagaaaaaattagtaagatggaataaaatt…	atggaaaaagaaaaatatattttatcgatagaccaaggtacgacaagttctcgtgcaattttatttaataaagaaggagaagttgtcacaacagcacaacgtgaatttacacaacatttcccaaataacggctgggttgaacatgatgcgaatgaaatctggacttctgtattatcagtaatcgctacggtattgaacaatgacaatatttatcccaatcaaatcgctggtattggtattacaaaccaacgtgaaacaacagtcgtttgggataaaaataccggtcgtccgatttataacgcgattgtttggcaatcacgtcagactcaagatattattcaaagcttaagagaccaaggttatgaagatacattccgtgaaaaaacaggtcttgtctta…	atggataatgaaaaaggtttactgattgtcttatcaggtccatctggagtcggtaaaggcacggttcgtaaagaaatatttgatgatccagcaacatcatataaatattctatctcaatgacgacacgtgaaatgcgtgaaggcgaacaagatggcgttgattattttttcaagacaaaacgagaatttgaacaactcattgctcaagatcagttcatagagtatgcggagtatgtaggaaactattacggaacacctgttcaatatgtaaaagacacaatggaccaaggacacgatgtcttcctggaaattgaagtcgaaggtgcgaaacaagtacgcaaaaaatttcctgatgcactatttatcttcctcgcaccgccaagtttagaccacctaaga…	atgagaaaaccaattattgcaggtaactggaaaatgaacaaaactgtacaagaggcaaaagactttgtaaatgcattgcctcaattaccagatacaaatgaagtagaagccgttatttgtgcaccaactattcaattagatgcattaattactttagtaaaagaaggtaaagctgaagggcttgaaattggtgctgaaaacacttattacgaagaaagcggcgcatttactggtgaaacgtctccagttgcattagcagacctaggtgttaaatatgtaattatcggtcactctgaacgtcgtgaattattccacgaaactgacgaagatgttaataagaaagtccacgctgtgtttaaacacggtatgactccaatcatctgtgttggtgaaacaaat…	atggctgaatatcctgaatcaagaataattgaacgaaacatcagtaacgagatgcgtgaatcgtttttagattatgcgatgagtgtaatcgtatctcgtgctttgccagacgtcagagatggtttaaaaccagtacatcgtcgtattttgtatggtttgaacgaacaaggaatgacgcctgataaaccgtataaaaaatctgcacgtattgttggggatgtaatgggtaaatatcaccctcacggtgactcttctatttacgaagctatggtacgtatggcacaggatttcagctatcgttaccctcttgttgatggacaagggaacttcggttcaatggatggcgatggtgcagccgcaatgcgttatacagaagcacgtatgacaaaacttgcgaca…	gtggaagcattgtcagatgtgaacaacacggaaaattatggtgctggacaaattcaagttttagaaggacttgaagcggttcgtaagcgaccaggtatgtatattggttcaacttcagaaagaggtctgcaccatttagtttgggaaattgtggacaatagtattgacgaagcattagctggctatgctgataaaatcgaagtcattatcgaaaaagataattggattcgagtaacagataacggacgtggtattcctgttgatattcaagaaaaaatgggacgtcctgcagtcgaagttatcttaactgttttacatgccggcggtaaattcggcggcggcggatacaaagtttcaggtgggttgcacggtgtaggttcatcggttgtaaacgcacta…	ttggcaggtaaatttgtccaatatggaagacatcgtaaacgtagaaattacgcgagaatttctgaggttttagagttaccaaaccttatcgaaattcaaacgaaatcgtatgactggttcttaaaagaaggattacttgaaatgttccgagatatttctccaattgaagatttcacaggaaacctatctttagaatttgttgattacagattaggtgaaccaaaatatgatttagaggaatctaagaaccgtgacgcaacttatgctgcacctcttcgtgtcaaagtgcgtcttattaacaaagaaacaggagaagtgaaagaccaagaagtatttatgggtgatttcccattaatgactgacactggtactttcgtaattaatggtgctgaacgtgtt…	ttgcgaatagaacaatcggtaatcaatgaaataaaagataaaacagatatattagatatagtaagcgaatatgtaaaattagaaaaaagaggacgcaattatattggtttgtgtccttttcatgatgaaaaaacaccctcatttactgtctcggaagataaacaaatatgccattgctttggttgtaaaaaaggtgggaatgtttttcaattcacacaagaaattaaaggtgtttcattcgtagaagctgttaaagagcttggagaaagggtaaatataaaaatagatgtcagtcaatcagatgtacaaaaccaaattgcctctgatgatttaatgatgataaaaatgcatgaacttatggaagactattatcattatattctgatgaaaactgttgaa…	atgagcgacattttaagcgaaactagatcaagaatgaaaaagtcaattgaaagtttgtcacgcgaactagctactattaatgccggtcgtgcaaattctaatttgcttgctggtgtaaaagtagattattatggagcaccaactccagttcaacaattagcaagcatcaatgttcctgaaccacgtttattagtagtttcaccatatgataaaacttctttatctgatatcgaacgtgcgattaatgcagctaacttaggtgtaaatccatctagtgacggcgaagtaatccgtattatggtccctgcattaactgaagaacgtcgtaaagaattagttaaagacgttaaaaaaatgggagaaaatgcaaaagtttctatccgtaatatccgtcgcgac…	atggcaaaacaagatgtaattgaattagaaggtacagtactagatactttaccaaatgcaatgtttaaagtagaattagaaaatggtcatgaaattttagcacatgttagtggtaaaattagaatgaattatattcgtattctacctggcgacaaagtaactgtagaaatgtctccatacgatttaactcgtggaagaatcacttatcgttataaataa	atgagtaaacagagaatttacgagtatgcaaaagatttaaatttaaagagtaaagatgttattgatgaattgaaaaagatgaatgtagaggtgtctaaccatatgcaagcgttagaacctaatgaaatcaaagaattagataaaaaattcaaaccaggttcatctaaagataagcaagataataaaactgctcaaaataatcacaaaaaacatcaaaataataataaagataaaaacaacaataatagcggcaacgctaaaaagaacaataataaaaaagacaacaagaaaaatcataacaataaaaaccaaaaaaataacaaaaacaacaagaataataaaaatcaaaagcaagcgcctaaacaagaaactgttaaagaaatgccagaaaaaattact…	gtgttaaccatagcaaaggatcaaacgcaagttaacgaaagaattcgcgcaagagaaattcgtgtcattggtcaagacggtgaacaaatcggtgtaaaacaaaaacgtgaagcattagaaatggctgaacgtgtaggtttagatttagtagttgtcgcaccaaatgctaaacctcctgttgctcgtattatggactacggcaaatataaattcgagcaacagaaaaaagaaaaagaaatgaaaaagaaacaaaaagttatcaatgttaaagaaattcgtctcagcccaactattgaggaacatgatttccaaactaagttgaaaaacggacgtaaattcttaaacaaaggcgataaatgtaaagtttcaattcgtttccgtggacgtgccattacacac…	gtgtcaagtaatgaattattattagcaacagagtatttagaaaaagaaaagaaaattccaagagaagtattgattgacgctatcgaagcagcattgattacagcttacaagaaaaactatgaagctgcgcgtaacgtacgtgtggaattaaatatggatgaaggtacattccatgtgattgcacgtaaagaagtcgtagatgatgttttcgatgatcgtgaagaagtagatatcagtacagcattagaaaaaaatccagcatatgaaatcggcgatatttatgaagaagatgtaacacctaaagatttcggccgtgtcggtgcacaagcagcaaaacaagctgtaatgcaacgtttacgcgatgctgaacgtgagattttgtatgatgaatttatcgac…	atggctaaaaaacatgtatctgatttagacttaaaaggtaaagttgtattagaacgcgctgatttcaacgtacctttaaaagatggaaaaattactaatgacaaccgtattgttcaagctttaccaacgattgaatatatccttgaacaaggaggaagacttgttcttttctcacatttaggaaaagtcaaagaagaaagtgataaagaaaaattaacacttcgcccagttgctgaacgtttaagcgaaaagctaggtaaagatgttaactttatcccacatactcgtggtgaagttttagaaaaagcaatcgcagaattaaaagatggagaagtacttttagtagaaaatacacgctttgaagatttagatggtaaaaaagaatctaaaaatgatcct…	atgactaagttcatttttgtaactggtggggttgtttcctcattaggtaaagggattactgcagcatctttaggtagattattaaaagacagaggactttctgtcactattcaaaaattcgacccgtatttgaacgtggatccaggtacaatgagtccttatcaacacggtgaggtttttgtaacagacgatggcgcggaaacagatttagacttaggccactatgagcgttttatcgatattaacttaaataaatattcaaacgtaacagcaggtaaagtttattctcatgttttgaaaaaagaacgacgcggtgattacttaggcggtacggttcaagtaattccgcatattacaaacgaaatcaaagaacgtttattattagcaggggaaagtact…	atggctaaaaaaggtaaaaagtatctagatgctgctagcaaagttgaccgtaatgaacactatagtgttgaagacgcaatcagcttagctaaagaaacaagtgttgcaaactttgatgcaactgttgaagtagcattccgtttaggtatcgatactcgtaaaaacgaccagcaaatccgtggtgcagtagtattaccgcacggaactggtaaaactcaacgtgtattagtattcgcaaaaggtgataaagcttctgaagcagaagctgcaggcgctgattacgtaggtgaatcagaatacgcaactaaaatccaacaaggctggttcgactttgatgtagttgttgctacaccagatatgatgggcgaagttggtaaattaggtcgtgtattaggacct…	atggctcttaaacattataagccaattacaaatggtcgtcgtaatatgacttcattggatttcgctgaaatcactaaaacgactcctgaaaagtcattattacaaccgctaccgaaaagagcgggacgtaacaaccaaggtaaattgacagtacgccatcatggtggcggtcataaacgtcaataccgtgtaatcgattttaaacgtaataaagatggaatcccagctaaagttgattctatccaatatgatccaaaccgttcagctaacattgcattgttagtatatgcagatggtgagaaacgttacatcatcgcacctaaaggtttgcaagtaggtcaaacaattgaaaatggtgaagaagcagatatcaaaactggtaatgctttaccattagca…	atgaccaaaggaatcttaggaagaaaaatcgggatgacacaagtattcggtgaaaacggagacttaatcccagtaactgttgtagaagcaggccaaaacgtagtattacaaaagaaaactgaagaggtagacggttataacgctatccaagtaggttttgaagacaaacaagcatacaaaaaagacagcaagtcaaataaatatgcaaacaaaccagctgaaggtcacgctaaaaaagcgggcacagcacctaagcgcttcattcgtgaattcagaaacattaatgttgatgaatacgaagtaggtcaagaagtctcagttgatacatttgaagctggcgacatcattgacgtaactggagtatctaaaggtaaaggtttccaaggtaacattaaacgt…	atggcaaattatgatgtattaaaagtagacggatcaaaagcaggttcagttgagttaagcgattcagtattcgctattgaaccaaacaaagatgttatttttgaagcaatcaatttacaacgtgcttcattacgccaaggtactcattctgttaagaatcgttcagcagtacgtggcggtggacgtaaaccatggagacaaaaaggtacaggacgtgcgcgtcaaggtacaatccgtgctccacaatggcgtggtggcggtatcgtattcggaccgactccaagaagctattcatacaaaatgcctaagaaaatgcgtcgtttagcattacgttctgcattatctttcaaagtgcaagaaaatggattcactgttgttgatgcattcggtttagaagca…	ttgagccgtttaaaagaaaaattcaatactgaagttactgagaacttaatgaaagaattcaattacagttcagtaatggaagttccaaaaatcgataaaatcgttgtgaacatgggtgtaggtgacgcagttcaaaactctaaagttttagataacgctgtagaagagttagaattaattactggtcaaaaaccattaatcacaaaagctaaaaaatcagttgcgacattccgtttacgtgaaggaatgcctatcggtgcgaaagtaacacttcgtggcgacagaatgtatgaattcctagacaaattgatcgcagtatcattaccacgtgtacgtgacttccacggtgtttctaaaaaagcatttgatggtcgcggtaactacactttaggtattaaa…	atgagccgtgtaggtaagaaaatcattgaaattcctagtgatgtaacagtagacatcaaaggaaacgttattacagtcaaaggccctaaaggtgaattgacaagaacttttgacgacagcatgtcatataaattagaagacaacacattagaagttgtacgcccatctgattctcaaaaagacagaacagttcacggaacaactcgtgcgttgattaacaatatggtacaaggtgtttctaaaggtttcgaaaaaactttagaattaatcggtgtaggttaccgtgcacaattgcaaggtagtaacttagtacttaacgtaggttactctcacccagttgaattcaaacctgaagatggaatcactttcagtgttgaaaaaaatactacagttaaggtt…	atgttaaaattaaacttgcaattcttcgcatctaaaaaaggggtaagttctacaaaaaacggacgtgactctgaatctaaacgtcttggcgctaaacgtgctgacggtcaattcgtaacaggcggttcaattttattccgtcaacgcggaactaaaatttacgctggtgaaaatgtaggtcgtggtggcgacgatacattattcgctaaaatcgacggcgttgttaaattcgaacgcaaaggccgtgacaaaaaacaagtttcagtttacgctgtagctgagtaa	atggcagtaatttcaatgaaacaattgctagaagcaggtgttcacttcggtcaccaaacacgccgttggaacccaaaaatgaaaaaatatattttcactgaaagaaatggtatctatatcatcgacttacaaaaaacagtgaaaaaagttgacgaagcgtacaacttccttaaacaagtatctgaagacggcggtaaagtcttattcgtaggtactaaaaaacaagcacaagaatctattaaaaatgaagcagaacgtgctggtcaattctacgttaaccaaagatggttaggcggaatcttgactaactataaaacaatctctaaacgtgtaaaacgtatttctgaaattgaaaaaatggaagaagacggtttattcgaagtattacctaaaaaagaa…	gtgggtcaaaaaattaatccaatcggacttcgtgttggtatcatccgtgattgggatgcaaaatggtatgctgagaaagatttctctacattacttcacgaagatttgaaaatccgtaagttcattgataacgaattaaaagaagcatcagtttctaacgtagaaatcgaacgtgctgctaaccgcatcaacattgcaatccacactggtaaaccaggtatggtaattggtaaaggcggttcagaaattgaaaaacttcgtaataaattaaataaattaacaagcaaacgtgtacacattaacgtaatcgaaatcaaaaaagttgatttagatgctcgtttagttgctgagaatattgcgcgtcaattagaaaaccgtgcatcattccgtcgtgtacaa…	atggctcgtagagatgaagaagctaaagaatttgaagaacgcgttgtaacgatcaaccgtgttgcgaaagttgtaaaaggtggacgtcgtttccgtttcactgcattagtagttgtaggtgacaaaaatggacgtgtcggattcggtactggtaaagcacaagaggtgcctgaagcaattaaaaaagcagtagaagctgctaaaaaagaattagttacagttaaccgtgtagaaggtactactccacacactatcactggccgtttcggttcaggaagtgtattattgaaaccagcagcacctggtactggtgtaatcgcaggtggaccagttcgtgccgtattagaattagcaggtatcactgatatcttaagtaaatcattaggttcaaacacacca…	atgactgaagaattcaatgaatcaatgattaatgaaatcaaagaaggagataaaatctctggacaagtccaaaaagtcgaagaaaaacaagtgattgtggatgtcgacggaggcaaatttagcggtatcgttccaattagtcaattatcaacgcatcatattgacagccctaacgaagtggtgaaagaaggggacgcagtagaagcgtatgtgactaaagtggaagttgacgaagaaaatgaatcaggtgcatatatcctttcaattcgtcaattagaacaagagaagtcttatgaatatttacaagaaaaacaagataacaatgaaattatagaagcaaaagtaactgaagtcgttaaaggcggtttagttgttgatgtaggacaaagaggttttgtt…	atgtcgaaaaagaagaaaaaatctccaggtaccttagcggagaatcgtaaagcaagacatgattataatatagaagatacgattgaagcgggcattgtgttaagaggaacagagattaagtcaattcgacgtggcagtgcaaatttgaaagatagtttcgcacaagtaaaaaatggtgaaatttatgtgcataatatgcatattgcgccttatgaagagggaaatcgtttcaatcatgaccctttacgtccgcgaaaactactgttgcacaaaagagaaattgaaaaactcggtacacggactagagaaatcggatattcgattattccgttaaaactttatctcaaacatggtgtttgtaaaatgctgattggcgtagctagaggtaagaaaaagtat…	atggcacaagttacagctaaattagttaaagaattacgcgaaagaactggcgcaggtatgatggattgtaaaaaagcgcttgaagcaactgatggtgacatcgaaaaagcaatcgactacctacgtgaaaaaggtattgcaaaagctgctaaaaaagcagatcgtattgctgctgaaggtatgactcatgttgaagttgacggaaacgatgcagttatcgttgaaatcaatgctgaaactgactttgttgcgcgtaacgaaggtttccaagaattagtaaaagaacttgcgaaacatattcttgaaactaaaccagaatctgttgatgctttaatggaaactaaaatgtcttcaggcgaaactgttaaagaacgtatcaataaagcaatctcaactatc…	ttggataatgaacgtcaaaaagcgctagatactgtcattaagaatatggagaaatcgtttggtaaaggtgcagttatgaaattaggcgacaataaagcacgtcgcgtttcaagtatctcaagcggttctgtaacattagataacgctttaggtgtcggtggataccctaaaggaagaattgtagaaatttatggtccagaaagttctggtaaaactactgtagctttacatgctattgctgaagtacaaaaacaaggcggagttgcagcatttatcgatgctgaacatgcattagaccctgtttatgctgaagcattaggtgtagatatcgataacttatatttatctcaaccagatcatggtgaacaaggtttagaaattgctgaagcatttgttcga…	atgttagaatttgaacaaggatttaatcatttagcgactttaaaagtcatcggtgtcggcggcggaggtaacaacgctgtaaaccgaatgattgaccatggaatgaataatgtagaatttatttctatcaatactgatggtcaagcattgaacttatctaaagcagagtccagaatccaaatcggtgaaaaattaactcgcggattaggtgctggcgcgaacccagaaatcggtaaaaaagctgccgaagaatcacgtgaacaaattgaagatgctatccaaggtgcagatatggtattcgtaactgcaggaatgggcggcggtactggtacaggtgctgctccagttgttgcgaaaatcgcaaaagaaatgggcgcattgactgttggtgttgtaact…	atgagaaaaactaaaatcgtttgtacgattggacctgcatcagaatctgaagaaatgttagaaaaattaatgaaagctggcatgaatgttgcgcgtttaaacttttcacatggtgatcatgctgagcataaagcgcgtattgaacgtatccgtgaagtatcacaacgtttgaataaaacaatcgcaattatgcttgacacaaaagggccagaaattcgtactcatgacatggaaaacggcgttatcaatttagaaaaaggtaatgatgttattgtcagcatgaaacaagtattaggtacagctgataaattctcagtgacttacgaagatcttattaatgacgtagaaatcggttcattcattttacttgatgatggtcttgtagaattagaagttaaa…	/
Staphylococcus agnetis 908	atgcaacggtactttttaaatgaaaacgctgagttacatcagcgtttttttataacaaattctgaagatattcaccatattcttaacgtaatgcgtatggacgtcggagatactatcattatcaattttaatcaacagcgtacatacgaatctcaactcataacattacaaaaagattgcatcgaaatagaaacaagtagagaaatagacttaaatactgaaatgccggtgaacgtaacaatctgtagtggccttattaaaagcgataagtacgaatggttacttcaaaaagccacggaattaggggcgcatcattttattgccacccaaatggatcggtcagttgtaaaattaaatgtacaaaaagcggataaaaaagtagtgcgctggcaaaaaatt…	atgggaaaatatattttatcaattgaccaaggtactacgagctcgagagcgattttatttaatgagaaagctgaaattgttggcgttgcacaacgtgagttcaaacaacattttccaaaatctggatgggttgaacatgatgcgaatgaaatttggacatctgttttgtctgttttagctatagtcttaaatgaaaataacgttagagcttcagaaattgcaggtattggaataactaaccaacgtgaaacgactgtagtatgggacaaacatacaggacgtccaatttataatgcaattgtttggcaatcacgccaaacgcaagcaatttgtgaagaacttaaaaatggtggacatgaagagacatttcgtaagaaaacaggattgttacttgatcca…	atggatactgaaaaaggcttacttatagtactctcaggcccttctggtgtaggaaagggcacagttcgaaagcggatttttgatgatccaacgacatcttataaatattcaatttcaatgacaacacgtgagatgcgtgtaggtgaagtagatggcgtggattattttttcaaaacaagggatgagtttgaaaaattaatagaagacgatgcatttatcgaatatgctgaatatgtagggaactactacggaacgccagttcaatatgtaagagatacgatgaatgccggtcatgatgtctttttagaaattgaagttgaaggggcaaaacaagtgcgcaaaaagtttccggatgctttatttatcttcttagcaccgccaagtcttgaccatttaaga…	ttgagaaaaccaattattgcaggtaactggaaaatgaataaaacagttgcagaagcaaaagattttgttaatgcgttaccagcattaccagatacgaatgaagtagaggcagtaatttgtgcgccaacaattcaattagacgcattaatttcactaacaaaagaaggtgttgcgcctggtttgaaaattggagcgcaaaatacattttatgaagaaagtggtgcgtttactggtgaaacatcacctgttgcgcttcaagatttaggtgtgagctatgttgtgattggtcactctgaacgtcgtgatatcttccatgaaacagatgaggatattaacaaaaaagcacatgctgttttcaatcatggtatgacaccaattatttgtgttggtgaaagtgat…	atggctgaaatacctgaatcaagaattaatgaacgaaatatcagtaacgagatgcgtgagtcctttttagactacgcgatgagtgtcattgtgtctcgtgccttgccagatgtgagagacggcttgaagccagtacatcgtcgtatcttatatggccttaatgaacaaggtatgacaccagataaaccttataaaaaatctgcacgtatcgttggtgacgtcatgggtaaatatcaccctcacggtgactcatctatttacgaagcaatggtacgtatggcacaggatttcagctatcgttatccactcgtagacggtcaaggtaactttggttcaatggatggcgacggtgcagcagcgatgcgttataccgaagcgcgtatgacaaagttagcactt…	ttggctgatgtgaacaactcagaaaactatggtgccagtcagattcaagtcttagaaggactagaagcagtacgtaagcgcccaggtatgtatattggatcaacttcagaacgcggacttcatcatcttgtttgggaaattgtcgataatagtatcgatgaagcgctcgcaggatacgcgaatgaaattgaagtagtaattgaaaaagataactggataaaagtaactgataatggtcgaggcatccctgtagatattcaagaaaaaatggggcgtccggccgttgaagttatcttaactgtattacatgctggtggtaaatttggcggcggcggttataaggtgtcaggtgggcttcatggtgtaggttcatctgttgtaaacgcacttagtgatacg…	ttggcaggtcaatttgtccaatatggaagacatcgtaaacgtagaaactacgcaagaatctcagaagtattagaattacctaatttaattgagattcaaacaaaatcatatgattggtttttaaaagaaggacttttagaaatgcttcgcgacatttctccaattgaggacttcacaggaaacctttctttagaatttgttgattatagactaggtgaaccgaagtacgatttagaagaatcaaaaaaccgcgatgcgacttatgcagcgccattacgcgttaaagtacgtttaattattaaagaaactggcgaagtgaaagatcaagaagtattcatgggagatttcccattaatgactgaaacgggcactttcgtcatcaatggtgcagagcgtgtt…	ttgagaataccacaatcaaccattgatcagattaaagaaaatacagatatattagacgtcgttagtgagtacgttaaactagaaaaaagaggacgcaattatataggtttgtgtccttttcatgatgagaagaccccttcatttacagtgtctgaagacaaacaaatttgtcattgcttcggttgtaaaaaaggtggtaacatttttcaatttattcaagaaattgaaaatgtttcatttactgaagcggttaaacatttaggtgaccgcattaacattcaagttgacattcattctaatgatacatctcatcaaattgcttctaacgacttacaaatgattcaaatgcatgagacattactggaatattatcattatattttaacgaaaacggttgaa…	atgagtgaaattatccaagatacgaaatcacgtatgaaaaaatcaatcgaaaatttatcacgtgaacttgctcaaattaatgcagggcgtgcaaattctaatttattagcaggtgttaacgtgaactactacggtgcgccaacacctgtgcaacaactcgcaagtatcaacgttcctgaagcacgtttacttgtaatctctccatatgacaaatcatcgttagctgatatcgaaaaagcaatttacgctgcaaatttaggtgtaacaccgacaagcgatggtgaagtcattcgtattacggtaccagcattaactgaagaacgtcgtaaagaaattgttaaagaagttaaaaagactggtgaaaatgcgaaagtttctgtacgtaatattcgtcgtgat…	atggcaaaacaagatgttatcgaacttgaaggtacggtattagacactttacctaacgcaatgtttaaagtagaattagaaaatggtcacgaaatcttagctcacgtaagtggaaagattcgcatgaactatattcgtattttaccaggcgataaagtaacagtagaaatgtctccgtatgacttaacacgcggaagaatcacatatcgttataaataa	atgagtaaacaaagaatctatgaatatgccaaatcattaaatataaaaagtaaagatgtcattgacgaattaaaaaagtctggcgtagaagtatccaaccacatgcaaacattagaaaatgatcatgtgaaaacattagacaaagcatttaaaaaagacaacacatctaaagagcagtcatcatctaaaaaaaatcagacaccacaaggtggtcaaaagaaagaacaaccgaagcaaaatcataaaaagcaacacaatccttctaaaaataacggtaatgccaaacataataagaataataagcgtaataataaaaataataagcaaaaccgtaatcaaaaacaaaaacaagcagcacctacaccagaaccaaaggaaatgccatctaaaattacgtat…	gtgtcaaccatagctaaggatcaaacgcaagttaatgaaaagattcgcgcaaaagaattacgtgttatcggtcaaaatggtgaccaaattggtttaaaaaccaaacatgaagcattagaaatggcagaccgtctaggattagatgtcgttgttgttgcacctaatgcgaaaccgcctgttgctcgtattatggactatggtaagtacaaatttgagcaacaaaagaaagaaaaagaaatgaaaaagaaacaaaaaattatcaacgtgaaagaaatccgtttaagtccaacaattgaagaacatgacttcaatacaaaacttaaaaacggacgtaaattcttatctaaaggtgataaagttaaagtttcgattcgtttcagagggcgtgccattacacat…	gtgaaaagtaatgaattattattagctactgagtatcttgaaaaggaaaaaaagattcctagagaggttttagtagatgccattgaagcagccttaattactgcttacaaaaaaaattatgatagtgcgcgtaatgtgcgtgttgaattaaatttagacagcggtacgttccgtgtcatttcccgaaaagaagttgtagaagaagtgtttgatgatagagaagaagttgatctttcaacagctttagtcaaaaacccagcttatgaagtaggggacatttatgaggaagacgtgacacctaaagacttcggtcgtgtgggtgcacaagctgcaaaacaagcagtgatgcaacgtttacgtgatgcagaacgtgaaattctttatgaagagtttattgat…	atggctaaaaaagatgtaacagatgtttcgttaaaaggtaaagttgtcttagttcgtgcagactttaatgtgccaatgaaagatggagaaattacgaatgataaccgtattgtccaagctttgccaacgttagaatatattattgaacaaggtggtaaaattgtagttttctctcacttaggtaaagttaaagaagaaagcgacaaagaaaagttaacattggcccctgtagcgaaaagattatctgaaaagttaaataaagatgttacgtttattcctgaaacacgtggtgaaaaattagaaacagcgatcaaagaacttaatgacggagatgtcttaatgtttgaaaatacgcgtttcgaagatttagatggtaagaaagaatcgaaaaatgatagc…	atgacaaaatttatttttgtgactggtggcgttgtatcatcattaggtaaaggaatcactgccgcttcacttgggcgtcttttgaaagatcgtggattatctgtaacgattcaaaaatttgatccatatttaaatgtagatccagggacaatgagtccgtatcaacatggagaagtttttgtaactgatgatggtgcagaaacggatttagatctaggtcattatgagcgttttatcgatattaatttaaacaagtattcaaacgtgacagcaggaaaagtgtattcacatgttttaaagaaagagcgtcgtggagattatcttggtggaactgttcaagtcattccacacattacaaatgaaattaaatctagattacttctagcaggcgaaagtacg…	atggctaaaaaaggtaaaaagtatcaagaagctttaagtaaagttgaccgtcaagcattctactcagtagaagaagcaatcaacttagctaaagaaacaagcgttgctaacttcgatgcttcagttgaagtagcattccgtttaggtatcgatacacgtaaaaacgaccaacaaatccgtggcgcagtagtattaccacacggtactggtaaaacacaacgtgtattagtattcgctaaaggcgataaaattgcagaagcagaagcagcaggtgctgactatgttggtgatgctgaatatgttaacaaaatccaacaaggttggttcgacttcgacgtagtcgttgctacaccagatatgatgggcgaagttggtaaattaggtcgtgtattaggacct…	atggcattaaaacattataagccaattacaaatggtcgtcgtaatatgactactttagatttcgctgaaatcactgaaacgaaaccagaaaagtcattattacaaccgctaccgaaaaaagcgggtcgtaacaaccaaggtaaattgactgtacgtcatcatggtggcggacataaacgtcaataccgtgtgattgattttaaacgtaataaagatggaatcccaggtaaagttgattctattcaatatgatccaaacagatcagcaaacattgcattaatcgtatacgcagatggtgaaaaacgttacatcatcgcacctaaaggtttacaagtaggtcaaatgattgaaagtggttctgaagctgacattaaagtgggtaacgcacttcaattaaaa…	atgaccaaaggaatcttaggaagaaaaattggaatgactcaagtattcggtgaaaacggagacttaattcctgtaacagttgtagaagcaaaaggaaacgtagtattacaaaagaaaactgaagaaatcgatggttacaacgcagtacaaatcggtttcgatgacaaacttgcttataaaaaagatagcaaatcaaacaaatacgcaaacaaaccagctgaaggtcatgctaaaaaagctggcgttgcacctaagcgcttcattcgtgaattcagaaacattaatgttgatgaatacgaagtaggtcaagaagtctcagttgatacatttgtagcaggcgacatcattgacgtaacaggaacttcaaaaggtaaaggtttccaaggtgcgatcaagcgt…	atggcaaattatgatgtattaaaagttgacggatctaaagctggttcagttgaacttagcgatgcagtattcgcaatcgaacctaacaacgaagtattattcgaagcgattaacttacaacgcgcttcattacgccaaggaacacacgctgttaaaaatcgttcagcagttcgtggcggtggacgtaaaccatggagacaaaaaggtactggacgtgcgcgtcaaggtacaatccgtgcaccacaatggcgtggtggtggcgtagtattcggtccaacaccaagaagctacggctacaaaatgcctaagaaaatgcgtcgtttagcattacgctctgcattatcttacaaagttcaagaaaatggacttaaaattgttgataacttcaacttagacgct…	ttgaaccgtttaaaagaaaaattcaactctgaagttagtgagaacttagttaaaaaattcaactatagctcagtaatggaagtaccaaaaatcgataaaatcgtagtcaacatgggtgttggtgatgcagttcaaaactcaaaagtattagatacagcagttgaggaattaacagcaatcactggtcaaaaacctttaatcactaaagctaaaaaatcagttgcgacattccgtttacgtgaaggtatgccaattggtgctaaagtaacattacgtggtgaaagaatgtatgaattcttagacaaattaatttctgtatcattaccacgtgtacgtgactttcgtggtgtttctaaaaacgcatttgatggtcgcggtaactacactttaggtgttaaa…	atgagccgtgttggtaaaaaaattatcgagatcccaagtgacgttactgtaacaatcgaaggtaacaaagttactgttaaaggacctaaaggtgaattatcacaaacacttaacgaagaaatgacttacaaacaagaagaaaacacacttgaagttgttagaccatcagattctaaagaacatagaacaattcatggtacaactcgtgcgttaattaataatatggtacaaggtgtatctcaaggatacgttaaaggacttgaacttatcggtgttggttaccgtgctcaagtacaaggttctaaacttgtattaaacgtaggttattctcatccagttgaaatcgaagctgctgaaggtattactttctcagtagagaaaaatacaactgtaaaagtt…	atgcttaaattaaacttacaatttttcgcatctaaaaaaggggtaagttctacaaaaaacggacgtgactctgaatcaaaacgtttaggtgctaaacgtgcagatggtcaatttgttactggtggatcaattttattccgtcaacgtggaacaaaaatttacccaggtgaaaacgtaggtcgtggcggcgatgacacattattcgctaaaatcgacggcgttgtaaaatttgaacgtaaaggtcgcgacaaaaaacaagtatctgtatatgcagttgctgaataa	atggcagtaatttctatgaaacaattacttgaagctggtgttcacttcggtcatcaaacacgccgttggaacccaaaaatgaaaaagtacatcttcactgaaagaaatggtatttatatcattgacttacaaaaaacagtgaaaaaagttgaagaagcatacagcttcatcaaacaagtatctgaagaaggcggtaaagtcttattcgttggtactaaaaaacaagcacaagaatcagtaaaagctgaagcagaacgtgcaggtcactactacgttaaccaaagatggttaggtggtatcttaacaaactacaaaacaatttctaaacgtgtaaaacgtatttctgaaattgaaaaaatggaagaagacggtacttttgacgtacttcctaaaaaagaa…	gtgggtcaaaaaattaatccaatcggacttcgtgttggtgtcattcgcgactgggaagcaaaatggtttgctgaaaaagatttcgcatcattattacacgaagacttaaaaattcgtaaatttatcgatactgcattaaaagatgcatcagtatctcacgtagagatcgaacgtgctgctaaccgtatcaatatcgcaatccacactggtaaaccaggtatggtaattggtaaaggcggttcagaaatcgagaaacttcgtaacaagttaaaccaattaactgacaaaaaagtacacatcaacgtggttgaaatcaagaaagttgatttagatgcacgtttagtagctgagaacattgcacgtcaattagaaaaccgtgcatcattccgtcgtgtacaa…	atggctcgtagagaagaagaagttaaagaatttgaagaacgcgttgttacgattaaccgtgttgcaaaagttgttaaaggtggacgtcgtttccgtttcacagcacttgtagttgtaggtgacaaaaatggtcgcgttggtttcggtactggtaaagcacaagaggtacctgaagcaattaaaaaagctgttgaggctgcgaagaaaaatcttatcacagttccacgtgttgaaggtacaacaccacacacaatcactggacgctatggttcaggtagtgtattcatgaaaccagctgctcctggtacaggggttatcgccggtggtccagttcgtgccgtattagaacttgcaggtatcacagatatcttaagtaaatcattaggttctaacacacct…	atgactgaagaattcaatgaatcaatgattaaagacattaaagagggcgataaggtaacaggcgaggtacaacaaattgaagataaacatgttgttgtacacgttaatggcggaaaatataacggaatcatcccaataagccagttatcaactcatcatattgataatgcaaatgaagtagtaaaagtcggagatgaaattggagcatatgtaactaaaatcgaagtagatgaagacaacgacacaggtagttacattctttcaaaaagacaattagaagaagagaaatcatatgcatttctacaagaaaaattagataataatgaaacaattgaagccaaagtaacagaagttgttaaaggtggcttggttgttgacgttggacaaagaggtttcatt…	atgtccaaaaaaacatcaaaaggaacattagcggagaatcgtaaagcacgtcatgactacaatatagaagatacgattgaagcaggcattgctttacaagggactgaaattaaatcaatacgccgtggtagtgcgaatttaaaagacagctatgcgcaagtcaaaggtggcgaaatttatttgcataacatgcatatcgcgccttatgaagaggggaatcgctttaatcatgaccctagacgtgtgcgcaaattgttgttacacaaacgtgaaatttcaaaattaggcgatcaaacacgtgaagtgggttattcgattgtacctttaaaattgtatcttaaacatggcatgtgcaaagtcttacttggtgtcgcaagaggtaaaaagaaatatgataag…	atggcaatttcagctaaacttgttaaagaattacgtgaaaaaactggcgctggtatgatggattgtaaaaaagcgcttcaagaaactgatgggaacattgataaagcaattgactacttacgtgaaaaaggtattgctaaagcagctaagaaagcagaccgtatcgcagcagaaggtattacacatgttgaagtgaaaggtaacgacgcagttatcgtagaaatcaactctgaaacagacttcgttgcacgtaatgaaggtttccaacaacttgttaaagaaattgctaaccaaattcttgaaacgaaagctgaatctgttgaagctttaaatgaaacaacacttccaaatggtaaaaaagtttctgaacatatgaacgaagcgatttcaacaatcggt…	ttggataatgaacgtcaaaaagcactcgatacagtaattaaaaatatggaaaaatcttttgggaaaggtgccgttatgaaacttggcgaaaataaagatcgtcgtgtttctagtgtttctagtggttctgtaacattagatcatgcattaggtgtaggtggctatcctaaaggccgtattatagaagtttatggacctgaaagctcaggtaaaactaccgtagccctacatgccattgcagaagtacaaaaaaatggtggcgtggctgcatttattgacgcagaacatgcgcttgatcctgtttatgcacaagctttaggtgtagatattgataacttatatttatcgcaaccggaccatggtgagcaaggccttgaaattgctgaggcgttcgttcgt…	atgttagaatttgaacaaggatttaatcatttggcgacacttaaagtcatcggtgtcggtggtggcggtaataatgccgttaaccgaatgatagatcacggaatgaataatgttgaatttattgcaatcaatacagatggacaagctttaaacttatctaaagcggaatcaaaaattcaaattggtgaaaaattaacgcgtggtttaggtgcgggtgctaaccctgaaatcggtaaaaaagctgctgaagaatcacgtgaacaaattgaagatgcaattcaaggtgcagacatggtattcgttactgctggtatgggtggcggtactggtacaggtgcagcaccagttgtagccaaaattgctaaagaaatgggtgcacttactgttggtgttgtaaca…	atgaaaaaaacgaaaattgtttgtacgattggtccagcatcagaatcagaggaaatgttagaaaaacttatgagagcaggtatgaacgttgcacgtttaaacttctctcatggatcacatgaagaacatcgtgcacgtattgaatccatccgcaaagttgccaataaattaaacttaaatatcggtatcttattagatacgaaagggccagaaattcgtacacataatatgaaagacggcttaattacacttgaaaaaggttctaatgtaactgtaagcatgtctgaagtagaaggtacaccagaaatgttttcagtcacatatgaaaacttaattaatgatgtacacgttggctcatttatcttattagatgacggtttaattgagcttcttgttgaa…	/
Staphylococcus schleiferi TSCC54	atgcaaagatactttattcataaaaacgctgaacttcatcagcgtttttttatcacagataaaaatgatatacaccatattaaaaatgtcatgcgtttatcaataggcgatgagattatcgttaattttttagatgctcaaacgtttcgctgtaaaattatagcaatatctgatagcgacatttcaatcgaatgtcaggcacaagttgatatagcgagtgaattgcctatttctatcactatttgtagtggtcttattaaaggcgataaatatgagtggttgttacaaaaagcgactgagcttggtgcaagtgcattcatcacaactcaaatggaccgatctattgttaaattaaataagcaaaaagccgataaaaaagtagaacgttggaaaaaaatc…	atgggaaactatatcttatcgattgatcaggggacaacaagttctagagcaatcttatttaacgaaaatggggaaatcgcaggcgtagcacagcgtgagtttaaacaacattttcctaaaggcggatgggtagagcatgatgccaacgaaatttggacatcagttttatcagtgatggcatctgttttaaacgaaaataatgtatcggcatcacaaattaaagggattggtatcacaaaccaacgtgaaacaactgtcgtttgggataaaaacacaggccgtccaatctacaatgcgattgtttggcagtcacgtcaaacacaacatatttgtgatgaattaaagaacgctggtcatgaagaaacgtttagaaacaaaactggtttattattagaccct…	atggatactgaaaaaggcttactcatagttctctcgggcccttctggcgttggtaagggcacagtcaggaaacgtatttttgatgatcctcacacatcttataaatattcaatctcaatgacgacacgtgaaatgcgtgaaggcgaagcggatggggtggattactttttcaaaacaagagaggcatttgaaaaattaattgaagaagatgaatttattgaatacgcggagtatgtcggaaattactacgggacaccggttcaatatgtaaaagatacaatgaatgcaggacatgatgtatttttagaaatcgaagttgaaggggcaaaacaagttcgtaaaaaatttccagatgcattgtttatctttttagcgccaccaagtcttgaccacttgact…	gtgagaaaacctattatcgctggaaactggaagatgaataaaacggtgcaggaagctaaaaattttgtaaaagaactaccagcattaccagatacaaatgaagttgaggcagtgatttgtgcaccaacaattcaattagatgcattaatttctttaacaaaagaaaatgttgcaccgggtcttaaaattggtgcacaaaatacttattttgaagaaaatggtgctttcacaggtgaaacttctcctgttgctttagaagatctaggcgtgagctatgtcgttattggtcactctgaacgacgtgagttattccatgaaacagatgaagatgtaaataaaaaagcacatgctgtatttaatcacaacatgacacctattatttgtgtaggtgaaacagac…	atggctgaaacacctgaatcaagaattaatgaacgtaatatcagcaaagagatgcgagaatcgtttttggattatgccatgagtgttattgtgtctcgtgctttgccagatgtcagagatggtttaaaacctgtacatcgtcgtattttatacggcctcaatgagcaaggtatgacgccagacaaaccgtataaaaaatctgcccgtatcgtaggggatgtaatgggtaaatatcatccacatggggactcttctatttatgcagcaatggtccgtatggcacaggatttcagctatcgttatccacttgtagatggacaaggtaactttggttctatggatggtgacggtgcagcagcaatgcgttacactgaagcgcgtatgacaaaacttgcttta…	ttggctgatgtgaacaactcggaaaattatggtgcgagtcagattcaagttttagaaggacttgaagcggtacgtaagcgaccaggtatgtatattggttctacttcagaacgtggtctacatcatcttgtttgggaaattgtcgataacagtattgatgaagcacttgcaggatatgcggatgatattgaagtgatcatcgaaaaagacaattggattaaagttacagataatggacgcggtattcctgtcgatattcaagaaaaaatgggacgtcctgctgtagaagttattttaactgtattacacgctggtgggaaatttggcggcggtggctataaagtttcaggtggtttacacggtgtaggttcatctgttgtaaatgcattgagtgagacg…	ttggcaggtcaatttgtccaatatggaagacatcgtaaacgtagaaactacgcaagaatttcagaagttttagagttaccaaacttaattgaaattcaaacaaaatcgtatgattggttcttaaaagaaggtcttttagaaatgttccgtgatatttctccaatcgaagacttcacgggtaatctttcattggaatttgtagattatagattaggtgaaccgaagtatgatttagaagaatcaaaaaaccgtgatgcaacatatgcggcaccattacgcgttaaagttcgtctagttattaaagaaacaggcgaagtgaaagatcaagaagtatttatgggagattttcctttaatgacagaaacaggtacttttgtaattaatggtgcggaacgtgtc…	atgagaattccacaaagtacgattgacgaaattaagacacaatcggacatattagacgtagtgagcgaatatgtcaaacttgaaaagagggggcgcaattatatcggtttgtgtccttttcatgacgaaaaaacaccttcttttaccgtttcagaggacaaacaaatttgccactgctttggatgtaaaaaaggagggaacgtgtttcaatttatccaagaaattgaaaatgtttcatttacagatgctgttaaaaaattaggcgcacgggtcaatattaaagtagataccggtgagtcaaaagagttagagcacattgcatcagatgatttaacaatgattcaaatgcatgaatcattgcttgattattatcactatttattgaaaaaaaccgttgaa…	atgaaagaaactattcaagatgctaaaagtcgtatgaaaaaatcaattgagaatttatctcgtgaattggcacaaattaatgcaggacgcgcaaactctaacttattagctggcgttgaagcggactactatggtgcaccaacacctgtccaacaattggcaagtattaatgtacctgaagcacgtcttcttgttgtttcaccatatgataaaacatctattggtgatattgaaaaggccattattgccgcaaacttaggtgttaatccaacgagtgacggagaagtgattcgtattatggtgcctgcactcactgaagaacgtcgtaaagaactggttaaagatgtaaagaaaacaggtgagaacgcaaaagtatcagttcgtaatattcgtcgtgat…	atggcaaaacaagacgttatcgaacttgaaggtacagtattagatactttaccaaacgcaatgtttaaagtagaattagaaaatggtcatgaaattctagcacatgtgagtggtaaaattcgaatgaactatattcgtattctacctggcgataaagtaacagtagaaatgtctccgtatgatttgacacgcggaagaatcacatatcgttataaataa	atgggtaaacaaagaatttatgagtatgcaaaagatttaaatataaaaagtaaagatgtgattgatgagttgaaaaaagagggcgtagaagtatcgaatcatatgcaaactttagaagatgatcaagttaaatcattagataaagttttcaaaaaagatcaagcacaaaaggatacaaaatcgcaaaaaaatactcaatcaaatcacaaaaaccaaaaacaaggtaaaaaccaaaaaggtaaaccaaaccagcaacaaaaacaaaataaaaagaataataaaggttctaaaaataataaacaaaacaagaagaatcaaaaagcacaacaaccaagtgaacctaaagaaatgccatctaaaattacgtatactgaaggtattacagttggagaattagct…	gtgtcaaccatagctaaggatcaaacgcaagttaatgagaagattcgcgcaaaagaattacgtgtcatcggtcaaaatggtgaccaaattggtgtaaaatctaaaaatgaagcattggagatggcagaccgacttggtttagatgtcgtaattgtcgctccaaacgctaagccacctgttgctcgtattatggattacggtaaatacaaatttgagcaacaaaaaaaagaaaaagaaatgaaaaagaaacaaaaagtcatcaatgttaaagaaatacgtcttagcccgactattgaagatcatgatttcaatacgaagcttaaaaacggacgtaaatttttaactaaaggtgataaagttaaagtttcaattcgtttcagagggcgtgcaattacacat…	gtgaaaagtaatgaattattgttagcaacggaatatttagagaaagaaaagaagattccaagagcggtattagtagatgcaattgaagctgctttaattacagcttataaaaagaattatgatagtgcgcgtaacgtacgtgtcgaacttaatttagacagtgggactttccgtgtcatttcacgtaaggaagttgttgaagaagtatttgatgaccgtgaagaaatcgacttgtcaactgcattagttaaaaatccagcatacgaagtaggggacatttatgaagaagatgtaacaccgaaagactttggacgtgtaggtgcacaagcagcgaaacaagctgtgatgcaacgtttacgtgacgcagaacgcgaaattttatatgaagaatttattgat…	atggcaaaaaaggatgtaacagatgttgagttaaaaggtaaagttgtacttgtgcgtgcagatttcaatgttccaatgaaagacggcgaaattaccaacgataaccgtattgttcaggcattaccgacattaaaatatatcattgaacaaggtgggaaaattgttgttttctcacatttaggtaaagtcaaagaagaaagtgataaagagaaactctcattagcgccggttgcgaaacgtttatcagaaaaactaaacaaagaggttcaatttattccagaaacacgtggagaaaaattagaatctgccattaaagccttaaacgaaggcgaagttttaatgtttgaaaacacacgctttgaagatgtagatggtaaaaaagaatctaaaaatgatcct…	atgacaaaatttatatttgtgactggcggtgtagtttcttcgttaggtaaagggattacagcagcttcactgggtcgattacttaaagatagaggattaaaagtaacgatacaaaaatttgacccttatttaaacgtggatccgggtacgatgagcccttatcagcatggtgaagtattcgtaacagatgatggggctgaaacggatttagatttaggccattatgaacgttttattgatattaatttaaatcaatattctaacgtcacagcaggaaaagtgtattcacatgttttacaaaaagagcgtcgtggtgattatcttggtggaaccgtgcaagtgattccgcatattacaaatgaaattaagtcacgtttgctgcttgctggtgaaagtaca…	atggctaaaaaaggtaaaaagtatcaagaagctttaaacaaagttgatcgccaagcattctatacagtagaagaagcaatcagcttagctaaagaaacatctattgctaacttcgatgcttcagttgaagtggctttccgtttaggtattgatacacgtaaaaatgaccaacaaatccgtggtgcagttgtactaccacacggtactggtaaatctcaacgtgtattagtttttgctaaaggcgacaaaatcgctgaagcagaagcagcaggtgctgactatgttggagatgcagaatatgtaaacaaaatccaacaaggttggtttgattttgatgttgttgttgcaacaccagatatgatgggtgaagttggtaaattaggtcgtgtattaggacct…	atggctcttaaacattataagccaattactaatggtcgtcgtaatatgactacattagattttgctgagatcacaaaatctgaacctgaaaagtcattattacaaccgctaccgaaaaaagcgggtcgtaacaaccaaggtaaattgacggtacgtcaccatggtggcggtcacaaacgtcaataccgtgttattgatttcaaacgtaacaaagatggaattccaggtaaagtggattcaatccaatatgatccaaacagatcagcaaacattgctttaatcgtctatgcagatggtgaaaaacgctacattatcgcacctaaaggcttagaagtaggtcaagtcattgaaagtggttcagaagctgacatcaaagttggtaacgcacttcaattaaaa…	atgaccaaaggaatcttaggaagaaaaattgggatgactcaagttttcggtgaaaacggcgacttgatcccagtaactgtagtagaagcaaaagaaaatgtagtattacaaaagaaaacggttgaggttgacggttacaacgcaatccaaatcggttttgaaaacaaagaagcatacaaaaaagatagaaaaacaaacaaatatgcgaataaaccagctgaaggtcacgctaaaaaagctgacacagcacctaagcgcttcattcgtgaattcagaaacgttaatgttgacgaatacgaagtaggtcaagaagtctcagtagatacatttgaagttggagacatcattgatgtaacaggaacttcaaaaggtaaaggtttccaaggtgcaatcaaacgc…	atggcaaattatgatgtattcaaagttgatggttcaaaagcaggttcagtagaacttagcgatgcagtatttgcaatcgaacctaataatgaagttttatttgaagcaattaacttacaacgtgcttcattacgtcaaggtacacatgcggtaaaaaaccgttcagcagtacgtggcggtggacgtaaaccatggagacaaaaaggtacaggacgtgcgcgtcaaggtacaattcgcgctcctcaatggcgtggtggtggtgtcgtattcggtccaacaccaagaagctacgcatacaaaatgcctaagaaaatgcgtcgtttagcattacgttctgcaatttcttacaaagttaaagaaaatgaattcaaaattgtggacagctttaacttagaagca…	ttgaaccgtttaaaagaaaaatttaactcagaagttactgaaaacttagttaagaaatttaactacagttcagtaatggaagtaccaaaaatcgaaaagatcgttgtgaacatgggtgttggtgacgcagtacaaaactcaaaagttttagataacgctgttgaggaattaactgcaatcactggtcaaaaaccattaatcactaaagcgaaaaaatcagttgcaacattccgtttacgtgaaggtatgccaatcggtgcaaaagtaactttacgtggcgaaagaatgtatgaattcctagataaattaatctcagtatcacttccacgtgtacgtgacttccgtggtgtttctaaaaacgcatttgacggtcgcggtaactacactttaggtgttaaa…	atgagccgtgttggtaaaaaaattatcgaaatccctagcgacgttactgtaactatcgaaggtaatacagtttcagttaaagggcctaaaggtgaattatcacgaactttaaatgaagaaatgacttacaaacaagaagaaaacacacttgaagttgttagaccatcagattctaaagaacacagaactgttcatggtacaactcgtgcgttaatcaataacatggtacaaggtgtatctaaaggatacgaaaaatcacttgaacttatcggtgtaggttaccgtgctcaagtacaaggtaaaaatcttgtattaaacgttggttactctcacccagttgaaatcgaagctgctgaaggcattactttctcagtagataaaaacacaactgttaaggtt…	atgcttaaattaaacttacaatttttcgcatctaaaaaaggggtaagttctactaaaaacggacgtgactcagaatctaaacgtttaggtgctaaacgtgcagacggtcaattcgttactggtggttctatcttattccgtcaacgtggaactaagatttacccaggtgaaaacgtaggtcgtggtggcgatgatacattattcgctaaaatcgatggcgttgttaaattcgaacgtaaaggtcgagacaaaaaacaagtttctgtatatgcagttgctgaataa	atggcagtaatttctatgaaacaattactagaagctggtgttcacttcggtcatcaaacacgccgttggaacccaaaaatgaaaaagtacatcttcactgaaagaaacggtatctacattatcgacttacaaaaaacagtgaaaaaagttgaagaagcatacaactttattaaacaagtatctgaagaaggcggtaaagtcttattcgtaggtactaaaaaacaagcgcaagaatcagtgaaagctgaagcagaacgcgctggccacttctatgttaaccaaagatggttaggtggtattttaacaaactataaaacaatctctaaacgtgtacaacgtatttctgaaattgaaaaaatggaagaagatggaacatttgatgttcttcctaaaaaagaa…	gtgggtcaaaaaattaatccaatcggtcttcgtgttggtattatccgtgactgggaagcgaaatggttcgcagagaaagatttcgcatcacttttacatgaagatttaaaaattcgtaaatttattgataacgcattaaaagacgcttcagtatctcacgttgagattgagcgtgctgctaaccgcatcaacatcgcaattcatactggtaaaccaggtatggttatcggtaaaggcggttctgaaatcgaaaaacttcgtaacaaattaaatcaattaactgataaaaaagttcacatcaatgttattgaaatcaagaaagttgatcttgatgcacgtttagttgctgaaaacattgcacgtcaattagaaaaccgtgcttcattccgtcgtgttcaa…	atggctcgtagagaagaagaagttaaagaatttgaagaacgcgtagttacgattaaccgtgttgctaaagtagtaaaaggtggtcgtcgtttccgttttactgcacttgtagtagtaggtgacaaaaatggtcgcgttggattcggtactggtaaagcacaagaggtacctgaagcaatcaaaaaagcagttgaagcagcgaagaaaaatcttatcactgtaacacgtgttgatggtacaacaccacacacaattactggacgttttggttcaggaagtgttttaatgaaaccagcagcacctggtactggtgttatcgcaggtggcccagttcgtgccgtattagaacttgcaggtattactgacattttaagtaaatctttaggttcaaacacacca…	atgactgaagaattcaatgaatcaatgattaatgacattaaggaaggcgataagattacaggtgaagtacagcaaattgaagataaacacgttgttgtacatgtaaatggtggaaaatttaacggcattattcctatcagccaactatcaacttatcacgtggacaacgcgaatgaagttgttaaagttggagatgaaatcggtgcatatgttactaaaattgaaatcgatgaggaaaatgaaacaggaagttacatcctttctaaacgcaagttagaagaagagaaatcttatgcgtacttacaagaaaaattagataacaacgaaacaattgaggctaaagtaacagaagttgttaaaggtggcttagttgtggatgttggtcaaagaggattcatt…	atgccaaaaaaatcaggtaaaggcacattagcagaaaatcgtaaggcacgtcatgattataacatcgaagacacgattgaagcgggcattgtgttgcaagggactgaaattaagtcgatacgtcgtggaagtgcgaatttaaaggacagctatgcacaagttaaacgcggtgaaatctttcttcacaatatgcatatcgcaccttatgaagaaggcaatcgtttcaaccatgacccaagacgtatacgcaaattattgttgcacaagcgtgaaattactaaactcggtgaacgtacacgtgaaatcggatattcgattattccgctcaagctctatttaaagcacggaaattgtaaagtattacttggtattgcaagaggtaagaaaaaatacgataaa…	atggcaatttcagctaaacttgttaaagaattacgtgaaagaactggcgcaggtatgatggattgtaaaaaagcattagaagcaactgatggggacattgataaagccattgactacttacgtgaaaaaggtattgctaaagcagctaaaaaagcagaccgtattgcagcagaaggtattacgcatgttgaagtaaaaggtaacgatgcagttatcgtagaaatcaactcagaaacagactttgttgcacgtaacgaaggcttccaacaacttgtaaaagaaattgctaaccaaattcttgaaacaaaagcggattcagttgaagctttaaatgaaacaacgttaccaaacggtaaaacagtttctgaacatatgactgaagcgatttcaacaattggt…	ttggataatgaacgtcaaaaagcactcgacacagtaataaaaaatatggaaaagtcattcggtaaaggtgccgttatgaaactaggtgaaaataaagatcgccgtgtttctagtgtttcaacaggttctgttacattggatcatgcattaggggttggcggctatccaaaaggtcgtattattgaagtttatggccctgaaagttctggtaaaacgactgtagcgttgcacgcgattgctgaagtgcaaaaaaatggcggtattgctgcgtttatcgatgctgaacatgcgttggatcctgtctatgctgaagcgctcggtgtggatatcgataatctatacctttctcaacctgaccacggtgaacaaggtttagaaattgctgaagcgttcgttaga…	atgttagaatttgaacaaggatttaatcatttagcgacacttaaagtcatcggtgtcggcggtggcggtaacaacgctgtgaatcgaatgattgaccacggtatgaacaacgttgaatttattgcaattaatacggatggacaagctttaaacttatctaaagcagaatctaaaatccaaattggtgaaaaacttacacgtggcttaggtgcaggtgctaaccctgaaatcggtaaaaaagctgccgaagagtcaagagagcaaattgaagatgccattcaaggtgcagatatggtgtttgttactgccggtatgggtggcggtactggaacaggtgctgcgccagttgtagccaaaatcgctaaagaaatgggtgcattaacagtcggggttgtaacg…	atgaaaaaaactaaaatcgtttgtacgattggaccagcatcagaatcagaagatatgttagaaaagttaatgaaagccggcatgaacgtggcgcgtttaaacttttctcatggctctcatgatgagcatgcagcacgtatccgttcaattcgtaaagtagcgaaaaagttagaaaaaaatattggtattttacttgatacgaaagggcctgagattcgtacgcacaatatgaaaaatggtgtgattacattagaaaaaggttcacatgttacagtaagtatgcatgaagtagaaggtacaccggaaaagttctctgtcacatatgaagaattaattaatgatattgaaatcggttcatttattttattagatgacggattaattgaattagaagttgaa…	/
Staphylococcus aureus USA300	gtgcaacgttatttcatagaccaaaacgctgatgtaagtcagcgtttttttattacaaaaaaagaagatattcatcatataacaaatgtaatgagatatgatgttggtagtaaaattattttaacttttaatgatcaaacagtttatttatgtgaaattgctgacataacaagtgataaaattgaagttgatttaaaagaaaaacaaaatattaatacagaattgccagttgatgttacgatttgcagtggactaatcaaagctgacaaatatgagtggttgctacaaaaagctactgaattgggtgcttcatcatttatagctgtgagcatggaacgttcaattgttaaattaaacgaggcaaaagttgccaaaaagatagagcgttggcaaaaaata…	atggaaaaatatattttatctatagaccaaggaacaacaagctcaagagcgattttattcaatcaaaaaggggaaattgcaggggtagcacaacgtgagtttaagcaatattttccacaatcaggttgggttgaacatgatgcaaatgaaatttggacatctgtgttagctgtaatgacggaagtaattaatgaaaatgatgttagagctgatcaaattgcaggtatcggtattacaaaccaacgtgaaacaacggttgtttgggacaaacatactggccgcccaatttatcacgcaattgtttggcaatcacgtcaaacacaatcaatttgttcagaattaaaacaacaaggatatgaacaaacatttagagataagacaggattacttttagatccg…	atggataatgaaaaaggattgttaatcgttttatcaggaccatctggagtaggtaaaggtactgttagaaaacgaatatttgaagatccaagtacatcatataagtattctatttcaatgacaacacgtcaaatgcgtgaaggtgaagttgatggcgtagattacttttttaaaactagggatgcgtttgaagctttaatcaaagatgaccaatttatagaatatgctgaatatgtaggcaactattatggtacaccagttcaatatgttaaagatacaatggacgaaggtcatgatgtatttttagaaattgaagtagaaggtgcaaagcaagttagaaagaaatttccagatgcgctatttattttcttagcacctccaagtttagaacacttgaga…	atgagaacaccaattatagctggtaactggaaaatgaacaaaacagtacaagaagcaaaagacttcgtcaatgcattaccaacattaccagattcaaaagaagtagaatcagtaatttgtgcaccagcaattcaattagatgcattaactactgcagttaaagaaggaaaagcacaaggtttagaaatcggtgctcaaaatacgtatttcgaagataatggtgcgttcacaggtgaaacgtctccagttgcattagcagatttaggcgttaaatacgttgttatcggtcattctgaacgtcgtgaattattccacgaaacagatgaagaaattaacaaaaaagcgcacgctattttcaaacatggaatgactccaattatatgtgttggtgaaacagac…	atggctgaattacctcaatcaagaataaatgaacgaaatattaccagtgaaatgcgtgaatcatttttagattatgcgatgagtgttatcgttgctcgtgcattgccagatgttcgtgacggtttaaaaccagtacatcgtcgtatactatatggattaaatgaacaaggtatgacaccggataaatcatataaaaaatcagcacgtatcgttggtgacgtaatgggtaaatatcaccctcatggtgactcatctatttatgaagcaatggtacgtatggctcaagatttcagttatcgttatccgcttgttgatggccaaggtaactttggttcaatggatggagatggcgcagcagcaatgcgttatactgaagcgcgtatgactaaaatcacactt…	atggtgactgcattgtcagatgtaaacaacacggataattatggtgctgggcaaatacaagtattagaaggtttagaagcagtacgtaaaagaccaggtatgtatataggatcgacttcagagagaggtttgcaccatttagtgtgggaaattgtcgataatagtatcgatgaagcattagctggttatgcaaatcaaattgaagttgttattgaaaaagataactggattaaagtaacggataacggacgtggtatcccagttgatattcaagaaaaaatgggacgtccagctgtcgaagttattttaactgttttacatgctggtggtaaatttggcggtggcggatacaaagtatctggtggtttacatggtgttggttcatcagttgtaaacgca…	ttggcaggtcaagttgtccaatatggaagacatcgtaaacgtagaaactacgcgagaatttcagaagtattagaattaccaaacttaatagaaattcaaactaaatcttacgagtggttcctaagagaaggtttaatcgaaatgtttagagacatttctccaattgaagattttactggtaatttgtcattagagtttgtggattaccgtttaggagaaccaaaatatgatttagaagaatctaaaaaccgtgacgctacttatgctgcacctcttcgtgtaaaagtgcgtctaatcattaaagaaacaggagaagttaaagaacaagaagtctttatgggtgatttcccattaatgactgatacaggtacgttcgttatcaatggtgcagaacgtgta…	ttgcgaatagatcaatcgatcattaatgaaataaaagataaaaccgacattttagacttggtaagtgaatatgtaaaattagaaaagagaggacgcaattatataggtttgtgtccttttcatgatgaaaagacaccttcatttacagtttctgaagataaacaaatttgtcattgttttggttgtaaaaaaggtggcaatgtttttcaatttactcaagaaattaaagacatatcatttgttgaagcggttaaagaattaggtgatagagttaatgttgctgtagatattgaggcaacacaatctaactcaaatgttcaaattgcttctgatgatttacaaatgattgaaatgcatgagttaatacaagaattttattattacgctttaacaaagaca…	atgagtgacattattaatgaaactaaatcaagaatgcaaaaatcaatcgaaagcttatcacgtgaattagctaacatcagtgcaggaagagctaattcaaatttattaaacggcgtaacagttgattactatggtgcaccaacacctgtacaacaattagcaagcatcaatgttccagaagcacgtttacttgttatttctccatacgacaaaacttctgtagctgacatcgaaaaagcgataatagcagctaacttaggtgttaacccaacaagtgatggtgaagtgatacgtattgctgtacctgccttaacagaagaacgtagaaaagagcgcgttaaagatgttaagaaaattggtgaagaagctaaagtatctgttcgaaatattcgtcgtgat…	atggctaaacaagatgtaattgaattagaaggtactgtattagatactttaccgaacgcaatgtttaaagtagaattagaaaatggtcatgagattttagctcacgtaagtggtaaaatcagaatgaattacattcgtattctacctggcgacaaagtaactgttgagatgtctccgtacgatttaacacgcggaagaattacttatcgttataaataa	atgagtaaacaaagaatttacgaatatgcgaaagaattaaatctaaagagtaaagagattatagatgagttaaaaagcatgaatattgaggtttcaaatcatatgcaagctttggaagatgaccaaattaaagcattagataaaaagttcaaaaaagaacaaaagaacgacaataaacaaagcactcaaaataatcaccaaaaatcaaacaatcaaaaccaaaataaagggcaacaaaaagataacaaaaagaatcaacaacaaaataataaaggcaacaaaggcaataaaaagaataatagaaataataagaaaaataacaagaataataaaccacaaaatcaaccagctgctccaaaagaaataccatcaaaagtgacatatcaagaaggtattaca…	gtgtcaaccatagcaaaagatcaaactcaaatcaatgacaaaattcgtgcaaaagaattacgtttaatcggtcaagatggtgaacaaattggtgttaaatcaaagcgtgaagctttagaaatggctgaacgtgtagatttagacttagtggtcgttgcaccgaatgcgaaaccaccagttgcaagaattatggattacggtaaattcaaattcgaacaacagaaaaaagaaaaagaaatgaaaaagaaacaaaaaattatcaatgttaaagaaattcgtttaagtccaacaattgaggaacatgatttccaaacgaagttgaaaaacggacgtaaattcttaactaaaggcgataaatgtaaagtatctattcgtttcagagggcgtgccattacgcat…	gtgtcaagtaatgaattattattagctactgagtatttagaaaaagaaaagaagattcctagagcagtattaattgatgctattgaagcagctttaattactgcatacaaaaagaattatgatagtgcaagaaatgtccgtgtggaattaaatatggatcaaggtactttcaaagttatcgctcgtaaagatgttgttgaagaagtatttgacgacagagatgaagtggatttaagtacagcgcttgttaaaaaccctgcatatgaaattggtgatatatacgaagaagatgtaacacctaaagattttggtcgtgtaggtgctcaagcagcgaaacaagcagtaatgcaacgtcttcgtgatgctgaacgtgaaattttatttgaagaatttatagac…	atggctaaaaaaattgtttctgatttagatcttaaaggtaaaacagtcctagtacgtgctgattttaacgtacctttaaaagacggtgaaattactaatgacaaccgtatcgttcaagctttacctacaattcaatacatcatcgaacaaggtggtaaaatcgtactattttcacatttaggtaaagtgaaagaagaaagtgataaagcaaaattaactttacgtccagttgctgaagacttatctaagaaattagataaagaagttgttttcgtaccagaaacacgcggcgaaaaacttgaagctgctattaaagaccttaaagaaggcgacgtattattagttgaaaatacacgttatgaagatttagacggtaaaaaagaatctaaaaatgatcca…	atgacaaaatttatttttgtaacaggtggcgtagtttcatcattagggaagggtattacagcatcttctctaggtagattattaaaagatagaggtctaaatgtaacaattcaaaaattcgatccatacttaaatgttgacccaggtacaatgagtccttatcaacatggtgaagtattcgtaacggatgatggtgcagaaactgacctagacttaggacattacgaaagatttattgatattaatttaaacaagttttcaaatgtgacagccggtaaagtgtattcacacgtattgaaaaaagaacgtcgtggtgattacttaggcggaacagttcaagttattccgcatattacaaatgaaattaaagaacgtttattacttgcaggggaaagtacg…	atggctaaaaaaggtaaaaagtatcaagaagcagctagtaaagttgaccgtactcagcactacagtgttgaagaagcaattaaattagctaaagaaacaagcattgctaactttgacgcttctgttgaagttgcattccgtttaggaattgatacacgtaaaaatgaccaacaaatccgtggtgcagttgtattaccaaacggaactggtaaatcacaaagtgtattagtattcgctaaaggtgacaaaattgctgaagctgaagcagcaggtgctgactatgtaggtgaagcagaatacgttcaaaaaatccaacaaggttggttcgacttcgatgtagtagttgctacaccagacatgatgggtgaagttggtaaattaggtcgtgtattaggacca…	atggctattaaaaagtataagccaataacaaatggtcgtcgtaatatgacttcgttagatttcgcagaaatcacgaaaactacacctgaaaagtcattattaaaaccgctaccgaaaaaagcgggacgtaacaaccaaggtaaattgactgtaagacaccatggtggtggacacaaacgtcaataccgtgttatcgatttcaaacgtaacaaagatggtatcaatgcaaaagttgattctattcaatatgatccaaaccgctcagcaaacatcgctttagttgtatatgcagacggtgaaaaacgatatatcattgctcctaaaggattagaagtaggtcaaatcgttgaaagtggtgctgaagctgacatcaaagttggtaacgcattaccattacaa…	atgaccaaaggaatcttaggaagaaaaattgggatgacacaagtattcggagaaaacggtgaattaatccctgtaacagtagtagaagctaaagaaaatgttgtattacaaaagaaaactgtagaagttgatggatacaacgcaatccaagttggatttgaagacaaaaaagcatacaaaaaagatgcaaaatctaataaatatgctaataaaccagctgaaggtcacgctaaaaaagctgacgcagcacctaagcgcttcattcgtgaattccgcaatgtagacgtggatgcttacgaagtaggtcaagaagtctcagtagatacttttgtagctggcgacgttattgacgtaacaggcgtatcaaaaggtaaaggtttccaaggtgcaattaaacgc…	atggctaattatgatgttttaaaattagacggaactaaatcaggttcaatcgaattaagcgatgcagtattcggtattgagccaaataatagcgttttattcgaagctattaatttacaacgtgcttcattacgtcaaggtacgcatgctgttaagaatcgttcagcagtaagcggtggcggacgtaaaccatggaagcaaaaaggaacaggtcgtgctcgtcaaggtacaatccgtgctccacaatggcgtggcggtggtatcgtattcggaccaactccaagaagttatgcatacaaaatgcctaagaaaatgcgtcgtttagctttacgctcagcattatctttcaaagctcaagagaatggcttaactgtagttgacgcattcaacttcgaagct…	ttgaaccgtttaaaagaaaagtttaacactgaagttactgaaaacttaatgaaaaaattcaattatagttcagtaatggaagtaccaaaaatagataaaatcgttgtgaacatgggtgtaggtgacgcagtacaaaattctaaagtattagacaatgctgttgaagaattagaattgatcactggtcaaaaaccattagtaactaaagctaaaaaatcaatcgcgactttccgtttacgtgaaggtatgccaatcggtgcgaaagtaacacttcgcggtgaaagaatgtatgaattcttagacaaattaatttcagtatcattaccacgtgtacgtgacttccaaggtgtttctaaaaaagcatttgacggacgcggtaactacactttaggtgttaaa…	atgagtcgtgttggtaagaaaattattgacatccctagtgacgtaacagtaacttttgatggaaatcatgtaactgttaaaggtcctaaaggtgaattatcaagaactttaaatgaaagaatgacattcaaacaagaagaaaacacaattgaagttgtaagaccatctgattctaaagaagatagaacaaaccatggtacaactcgtgctttattaaacaatatggtacaaggtgtttctcaaggatacgtaaaagtacttgaacttgttggtgtaggttaccgtgctcaaatgcaaggtaaagacttaatccttaacgttggttattctcacccagtagaaattaaagctgaagaaaacattactttctcagttgagaaaaacacagtcgttaaagtt…	atgttaaaattaaacttacaattcttcgcatctaaaaaaggggtaagttctacaaaaaacggacgtgactctgaatcaaaacgcttaggtgctaaacgtgctgacggtcaattcgtaacaggtggttcaattttatatcgccaacgtggtactaaaatttaccctggtgaaaatgtaggtcgtggtggcgatgatacattattcgctaaaatcgacggcgttgttaaattcgaacgtaaaggtcgcgacaaaaaacaagtttctgtatatgcagtagctgaataa	atggcagtaatttcaatgaaacaattactagaagcgggtgttcacttcggtcaccaaacacgtcgttggaacccaaaaatgaaaaaatatatcttcgctgagagaaatggtatttatatcatcgacttacaaaaaacagtgaaaaaagtagacgaggcatacaacttcttgaaacaagtttcagaagatggtggacaagtcttattcgtaggaactaaaaaacaagcacaagaatcagttaaatctgaagcagaacgtgctggtcaattctacattaaccaaagatggttaggtggattattaactaactataaaacgatctcaaaacgaatcaaacgtatttctgaaattgaaaaaatggaagaagatggtttattcgaagtattacctaaaaaagaa…	gtgggtcaaaaaattaatccaatcggacttcgtgttggtattatccgtgattgggaagctaaatggtatgctgaaaaagacttcgcttcacttttacacgaagatttaaaaatccgtaaatttattgataatgaattaaaagaagcatcagtttctcacgtagagattgaacgtgctgcaaaccgtatcaacattgcaattcatactggtaaacctggtatggtaattggtaaaggcggttcagaaatcgaaaaattacgcaacaaattaaatgcgttaactgataaaaaagtacacatcaacgtaattgaaatcaaaaaagttgatcttgacgctcgtttagtagctgaaaacatcgcacgtcaattagaaaaccgtgcttcattccgtcgtgtacaa…	atggctcgtagagaagaagagacgaaagaatttgaagaacgcgttgttacaatcaaccgtgtagcaaaagttgtaaaaggtggtcgtcgtttccgtttcactgcattagttgtagttggagacaaaaatggtcgtgtaggtttcggtactggtaaagctcaagaggtaccagaagcaatcaaaaaagctgttgaagcagctaaaaaagatttagtagttgttccacgtgttgaaggtacaactccacacacaattactggccgttacggttcaggaagcgtatttatgaaaccggctgcacctggtacaggagttatcgctggtggtcctgttcgtgccgtacttgaattagcaggtatcactgatatcttaagtaaatcattaggatcaaacacacca…	atgactgaagaattcaatgaatcaatgattaacgatattaaagaaggtgacaaagtcactggcgaggtacaacaagttgaagacaagcaagttgttgttcatatcaacggtggtaaatttaatgggattattcctattagtcaattatctacgcatcatattgatagcccaagtgaagttgtaaaagagggcgacgaagttgaagcatatgtcactaaagttgagtttgatgaagaaaatgaaactggagcttacatcttatctagaagacaacttgaaactgagaagtcttatagttatttacaagaaaaattagataataatgaaatcatcgaagcgaaagtaacagaagtagttaaaggtggtttggttgttgatgtaggacaaagaggttttgtt…	atggctaagaagaaatcaccaggtacattagcggaaaatcgtaaggcaagacatgattataatattgaagatacgattgaagcgggaattgtattgcaaggcacagaaataaaatcaattcgccgaggtagtgctaaccttaaagatagttatgcgcaagttaaaaacggtgaaatgtatttgaataatatgcatatagcaccatacgaagaagggaatcgttttaatcacgatcctcttcgttctcgaaaattattattgcacaagcgtgaaatcattaaattgggtgatcaaacacgtgagattggttattcgattgtgccgttaaagctttatttgaagcatggacattgtaaagtattacttggtgttgcacgaggtaagaaaaaatatgataaa…	atggcaactatttcagcaaaacttgttaaagaattacgtgaaaaaactggcgcgggtatgatggattgtaaaaaagcgctaactgaaactgatggtgacatcgataaagcgattgactacctacgtgaaaaaggtattgctaaagcagctaaaaaagcagaccgtattgcggctgaaggtttagtacatgtagaaactaaaggtaacgacgcagttatcgttgaaatcaactctgaaacagactttgttgctcgtaacgaaggtttccaagagttagttaaagaaatcgctaatcaagtattagatacaaaagctgaaactgttgaagctttaatggaaacaactttaccaaatggtaaatcagttgatgaaagaattaaagaagcaatttcaacaatc…	ttggataacgatcgtcaaaaagctttagatacagtaattaaaaatatggagaaatctttcggtaaaggtgccgtaatgaagttgggtgacaatataggtcgccgagtttcaactacatcaactggttcagttacattagataatgcgctaggtgtaggtggctatcctaaaggacgaattattgaaatttatggtcctgaaagttctggtaagacaacagtagcgcttcacgctattgctgaagtacaaagtaatggcggggtggcagcatttatcgatgctgaacatgctttagatccagaatatgctcaagcattaggcgtagatatcgataatttatatttatcgcaaccggatcatggtgaacaaggtcttgaaatcgccgaagcatttgttaga…	atgttagaatttgaacaaggatttaatcatttagcgactttaaaggtcattggtgtaggtggtggcggtaacaacgccgtaaaccgaatgattgaccacggaatgaataatgttgaatttatcgctatcaacacagacggtcaagctttaaacttatctaaagctgaatctaaaatccaaatcggtgaaaaattaacacgtggtttaggagcaggagctaatcctgaaatcggtaaaaaagctgcagaggaatctcgtgaacaaattgaagatgcaatccaaggtgcagacatggtatttgttacttctggtatgggtggcggaactggtactggtgcagcaccagtcgttgctaaaattgcaaaagaaatgggcgcattaactgttggtgttgtaact…	atgagaaaaactaaaattgtatgtacaattggaccagcttcagaatcagaagaaatgattgagaaattaatcaatgctggtatgaacgttgcacgattaaacttttcacatggtagtcatgaagagcataaaggtagaattgatacaattcgtaaagtagctaaaagattagacaaaattgtagcaattttattagatacaaaaggtccagaaattcgtacgcataatatgaaagacggtatcattgaacttgaacgtggcaacgaagttattgttagcatgaatgaagttgaaggaacacctgaaaagttctcagtaacatatgaaaacttaattaacgatgttcaagtaggttcatacattttacttgatgatggcttaattgaattacaagttaaa…	/
[truncated: 2 more rows]

## Sheet: Sheet3
mecA and ccrAB/C sequences of 12 SCCmec types
STRAINS	SCCmec type	mec	ccrA	ccrB	ccrC
Staphylococcus lugdunensis strain CGMH-SL138	I	ATGAAAAAGATAAAAATTGTTCCACTTATTTTAATAGTTGTAGTTGTCGGGTTTGGTATATATTTTTATGCTTCAAAAGATAAAGAAATTAATAATACTATTGATGCAATTGAAGATAAAAATTTCAAACAAGTTTATAAAGATAGCAGTTATATTTCTAAAAGCGATAATGGTGAAGTAGAAATGACTGAACGTCCGATAAAAATATATAATAGTTTAGGCGTTAAAGATATAAACATTCAGGATCGTAAAATAAAAAAAGTATCTAAAAATAAAAAACGAGTAGATGCTCAATATAAAATTAAAACAAACTACGGTAACATTGATCGCAACGTTCAATTTAATTTTGTTAAAGAAGATGGTATGTGGAAGTTAGATTGGGATCATAGCGTCATTATT…	ATGAAACAAGTCATAGGCTATTTACGTCAAAGTACGATGAAACAACAATCTCTTGCAGCACAGAAACAAGCTATCGAAGCAATAGCCGAAAAACATCATATTCAACATATCAACTTTTATAGCGACAAACAATCAGGACGCAAAGATAATCGTAGTGGGTATCGACAAATGACACAATTAATTCAACAAGGACAATGTGACATATTATGCTGTTATCGTCTTAATAGGTTGCATCGTAATTTGAAAAATGCATTAAAACTCATCAAATTATGTCAAACATATCGTGTTCATATCTTAAGTGTGCATGATGGTTATTTTGATATGGATCAAGCTTTCGACCGATTCAAGCTTAATATTTTTATCAGCTTGGCCGAACTTGAATCAGATAACATTGGAGAA…	ATGCAACAACTTAAAACAAAACGTGTCGGTATCTATGTGCGTGTATCAACAGAAATGCAAAGCACAGAAGGTTATAGTATCGACGGACAAATCAATCAAATCAAAGAATACTGTGACTTCCATCATTTTGAGGTTAAAGATATATACGCTGACCGTGGTATTTCAGGTAAATCTATGAATCGACCTGAGCTCCAACGTATGTTGAAAGATGCAAAAGAAGGCAATATAGATTGTGTTATGGTCTACAAAACAAACCGATTAGCTCGTAATACATCGGATCTTCTGAAAATCGTCGAAGATTTGCATAAACAAAATGTAGAATTTTTCAGTCTATCAGAACGTATGGAAGTCAATACTTCTTCTGGTAAACTCATGTTACAGATACTTGCAAGTTTCTCA…	/	/
Staphylococcus aureus subsp. aureus Mu3	II	ATGAAAAAGATAAAAATTGTTCCACTTATTTTAATAGTTGTAGTTGTCGGGTTTGGTATATATTTTTATGCTTCAAAAGATAAAGAAATTAATAATACTATTGATGCAATTGAAGATAAAAATTTCAAACAAGTTTATAAAGATAGCAGTTATATTTCTAAAAGCGATAATGGTGAAGTAGAAATGACTGAACGTCCGATAAAAATATATAATAGTTTAGGCGTTAAAGATATAAACATTCAGGATCGTAAAATAAAAAAAGTATCTAAAAATAAAAAACGAGTAGATGCTCAATATAAAATTAAAACAAACTACGGTAACATTGATCGCAACGTTCAATTTAATTTTGTTAAAGAAGATGGTATGTGGAAGTTAGATTGGGATCATAGCGTCATTATT…	ATGAAACAAGTCATAGGCTATTTACGTCAAAGTACGATGAAACAACAATCTCTTGCAGCACAGAAACAGGCTATCGAAGCAATAGCCGAAAAACATCATATTCAACATATCAACTTTTATAGCGACAAACAATCAGGACGCAAAGATAATCGTAGTGGGTATCGACAAATGACGCAATTAATTCAACAAGGGCAATGTGACATATTATGTTGTTATCGTCTTAATAGATTACATCGTAATCTGAAAAATGCATTAAAACTCATCAAATTATGTCAAACATACCATGTTCATATCTTAAGCGTACACGATGGTTACTTTGATATGGATCAAGCTTTCGACCGATTCAAGCTTAATATTTTTATCAGCTTGGCCGAACTTGAATCAGATAACATTGGAGAA…	ATGCAACAACTTAAAACAAAACGTGTCGGTATCTATGTACGTGTATCAACAGAAATGCAAAGCACAGAAGGTTATAGTATCGACGGACAAATCAATCAAATCAAAGAATACTGTGACTTCCATCATTTTGAAGTTAAAGATATATACGCTGACCGTGGTATTTCAGGTAAATCTATGAATCGACCTGAGCTCCAACGTATATTGAAGGATGCGAAAGAAGGCTATATCGACTGTGTTATGGTCTACAAAACAAACCGATTAGCTCGTAATACATCTGATCTTCTCAAAATTGTCGAAGATTTACACAAACAAAATGTCGAATTTTTCAGTTTATCAGAGCGTATGGAAGTCAATACTTCATCGGGTAAGCTCATGTTACAAATACTTGCGAGTTTCTCA…	/	/
[truncated: 10 more rows]

## Sheet: Sheet4
Relative synnonymous codon usage values of tandem 31 housekeeping genes of 33 staphylococci species, mecA and ccrAB/C of 12 SCCmec types
				I	II	III	IV	V	VI	VII	VIII	IX	X	XI	XII	1	2	3	4	5	6	7	8	9	10	11	12	13	14	15	16	17	18	19	20	21	22	23	24	25	26	27	28	29	30	31	32	33
[truncated: 35 more rows]

## Sheet: Sheet5
		Collection year, locus, SCCmec types and conserved domain sequences of ccrAB/C of 176 mecA-positive staphylococci
No.	Accession	collection year	country	SCCmec	strain	ccrAB conserved domain sequence	ccrC1 conserved domain sequence	ccrC2 conserved domain sequence
[truncated: 176 more rows]
